# Supplementary material for: The Relationship between Environmental Dioxygen and Iron-Sulfur Proteins Explored at the Genome Level
Source: PLoS One. 2017 Jan 30;12(1):e0171279. doi: 10.1371/journal.pone.0171279 (PMC5279795; doi:10.1371/journal.pone.0171279)
Supplement: S1 Table — (XLSX) [file pone.0171279.s005.xlsx]

## Sheet: ObligateAerobes
Domain	Organism	NCBI code	Gi code	COG code	Cofactor type
Fer4_19	Aequorivita_sublithincola_DSM_14238_uid168181	YP_006416995.1	390953237	COG3369	4Fe4S
Fer4_19	Aequorivita_sublithincola_DSM_14238_uid168181	YP_006416995.1	390953237	COG3592	4Fe4S
Aminotran_3	Aequorivita_sublithincola_DSM_14238_uid168181	YP_006419311.1	390955553	COG4992	2Fe2S
zf-CDGSH	Aequorivita_sublithincola_DSM_14238_uid168181	YP_006416995.1	390953237	COG3369	2Fe2S
zf-CDGSH	Aequorivita_sublithincola_DSM_14238_uid168181	YP_006416995.1	390953237	COG3592	2Fe2S
UPF0004	Aequorivita_sublithincola_DSM_14238_uid168181	YP_006417326.1	390953568	COG0621	Unknown
UPF0004	Aequorivita_sublithincola_DSM_14238_uid168181	YP_006418576.1	390954818	COG0621	Unknown
UPF0004	Aequorivita_sublithincola_DSM_14238_uid168181	YP_006419470.1	390955712	COG0621	Unknown
Fer4_14	Aequorivita_sublithincola_DSM_14238_uid168181	YP_006417112.1	390953354	COG0602	4Fe4S
Fer4_18	Aequorivita_sublithincola_DSM_14238_uid168181	YP_006416659.1	390952901	COG0348	4Fe4S
Fer4_16	Aequorivita_sublithincola_DSM_14238_uid168181	YP_006417408.1	390953650	COG1600	4Fe4S
Glu_synthase	Aequorivita_sublithincola_DSM_14238_uid168181	YP_006416569.1	390952811	COG0069	3Fe4S
Glu_synthase	Aequorivita_sublithincola_DSM_14238_uid168181	YP_006418159.1	390954401	COG0069	3Fe4S
Glu_synthase	Aequorivita_sublithincola_DSM_14238_uid168181	YP_006418814.1	390955056	COG0069	3Fe4S
NifU	Aequorivita_sublithincola_DSM_14238_uid168181	YP_006417371.1	390953613	COG0694	2Fe2S/4Fe4S
NifU	Aequorivita_sublithincola_DSM_14238_uid168181	YP_006418082.1	390954324	COG0694	2Fe2S/4Fe4S
Fer2_3	Aequorivita_sublithincola_DSM_14238_uid168181	YP_006417964.1	390954206	COG0479	2Fe2S
SDH_alpha	Aequorivita_sublithincola_DSM_14238_uid168181	YP_006419043.1	390955285	COG1760	4Fe4S
UPF0051	Aequorivita_sublithincola_DSM_14238_uid168181	YP_006418017.1	390954259	COG0719	Unknown
UPF0051	Aequorivita_sublithincola_DSM_14238_uid168181	YP_006418021.1	390954263	COG0719	Unknown
Aconitase	Aequorivita_sublithincola_DSM_14238_uid168181	YP_006416830.1	390953072	COG1048	4Fe4S
Aconitase	Aequorivita_sublithincola_DSM_14238_uid168181	YP_006417279.1	390953521	COG1048	4Fe4S
Fer4_17	Aequorivita_sublithincola_DSM_14238_uid168181	YP_006419204.1	390955446	COG0247	4Fe4S
Fer4_17	Aequorivita_sublithincola_DSM_14238_uid168181	YP_006419204.1	390955446	COG0277	4Fe4S
Fer2	Aequorivita_sublithincola_DSM_14238_uid168181	YP_006417024.1	390953266	COG2871	2Fe2S
Fer2	Aequorivita_sublithincola_DSM_14238_uid168181	YP_006417693.1	390953935	COG1018	2Fe2S
Fer2	Aequorivita_sublithincola_DSM_14238_uid168181	YP_006418084.1	390954326	COG0633	2Fe2S
Fer2	Aequorivita_sublithincola_DSM_14238_uid168181	YP_006418269.1	390954511	COG1018	2Fe2S
Fe-S_biosyn	Aequorivita_sublithincola_DSM_14238_uid168181	YP_006418022.1	390954264	COG0316	2Fe2S
Rnf-Nqr	Aequorivita_sublithincola_DSM_14238_uid168181	YP_006417025.1	390953267	COG2209	Fe
Rnf-Nqr	Aequorivita_sublithincola_DSM_14238_uid168181	YP_006417026.1	390953268	COG1347	Fe
Fer4_5	Aequorivita_sublithincola_DSM_14238_uid168181	YP_006416659.1	390952901	COG0348	4Fe4S
Fer4_5	Aequorivita_sublithincola_DSM_14238_uid168181	YP_006417205.1	390953447	COG0348	4Fe4S
BcrAD_BadFG	Aequorivita_sublithincola_DSM_14238_uid168181	YP_006419014.1	390955256	COG2971	4Fe4S
Fer4_21	Aequorivita_sublithincola_DSM_14238_uid168181	YP_006417205.1	390953447	COG0348	4Fe4S
CCG	Aequorivita_sublithincola_DSM_14238_uid168181	YP_006419210.1	390955452	COG0247	4Fe4S
Fer4_9	Aequorivita_sublithincola_DSM_14238_uid168181	YP_006417417.1	390953659	COG0243	4Fe4S
Fer4_9	Aequorivita_sublithincola_DSM_14238_uid168181	YP_006417417.1	390953659	COG0437	4Fe4S
Fer4_8	Aequorivita_sublithincola_DSM_14238_uid168181	YP_006419212.1	390955454	COG1150	4Fe4S
Fer4_10	Aequorivita_sublithincola_DSM_14238_uid168181	YP_006419244.1	390955486	COG1145	4Fe4S
Fer4_7	Aequorivita_sublithincola_DSM_14238_uid168181	YP_006417417.1	390953659	COG0243	4Fe4S
Fer4_7	Aequorivita_sublithincola_DSM_14238_uid168181	YP_006417417.1	390953659	COG0437	4Fe4S
Fer4_7	Aequorivita_sublithincola_DSM_14238_uid168181	YP_006417964.1	390954206	COG0479	4Fe4S
Radical_SAM	Aequorivita_sublithincola_DSM_14238_uid168181	YP_006416651.1	390952893	COG0635	4Fe4S
Radical_SAM	Aequorivita_sublithincola_DSM_14238_uid168181	YP_006416651.1	390952893	COG1568	4Fe4S
Radical_SAM	Aequorivita_sublithincola_DSM_14238_uid168181	YP_006416984.1	390953226	COG0320	4Fe4S
Radical_SAM	Aequorivita_sublithincola_DSM_14238_uid168181	YP_006417190.1	390953432	COG0535	4Fe4S
Radical_SAM	Aequorivita_sublithincola_DSM_14238_uid168181	YP_006417326.1	390953568	COG0621	4Fe4S
Radical_SAM	Aequorivita_sublithincola_DSM_14238_uid168181	YP_006417803.1	390954045	COG1533	4Fe4S
Radical_SAM	Aequorivita_sublithincola_DSM_14238_uid168181	YP_006418118.1	390954360	COG0635	4Fe4S
Radical_SAM	Aequorivita_sublithincola_DSM_14238_uid168181	YP_006418179.1	390954421	COG4277	4Fe4S
Radical_SAM	Aequorivita_sublithincola_DSM_14238_uid168181	YP_006418349.1	390954591	COG0820	4Fe4S
Radical_SAM	Aequorivita_sublithincola_DSM_14238_uid168181	YP_006418576.1	390954818	COG0621	4Fe4S
Radical_SAM	Aequorivita_sublithincola_DSM_14238_uid168181	YP_006418611.1	390954853	COG1032	4Fe4S
Radical_SAM	Aequorivita_sublithincola_DSM_14238_uid168181	YP_006419470.1	390955712	COG0621	4Fe4S
NoConservedDomain	Aequorivita_sublithincola_DSM_14238_uid168181	390954102	390954102	COG1194	4Fe4S
Aminotran_5	Aequorivita_sublithincola_DSM_14238_uid168181	390955316	390955316	COG1104	2Fe2S
NadA	Caulobacter_crescentus_CB15_uid57891	NP_421706.1	16127142	COG0379	4Fe4S
GcpE	Caulobacter_crescentus_CB15_uid57891	NP_419668.1	16125104	COG0821	4Fe4S
UDG	Caulobacter_crescentus_CB15_uid57891	NP_420146.1	16125582	COG1573	4Fe4S
UDG	Caulobacter_crescentus_CB15_uid57891	NP_420360.1	16125796	COG1573	4Fe4S
UDG	Caulobacter_crescentus_CB15_uid57891	NP_420887.1	16126323	COG1573	4Fe4S
PAPS_reduct	Caulobacter_crescentus_CB15_uid57891	NP_419937.1	16125373	COG0175	4Fe4S
LYTB	Caulobacter_crescentus_CB15_uid57891	NP_422155.1	16127591	COG0761	3Fe4S
UPF0004	Caulobacter_crescentus_CB15_uid57891	NP_422478.1	16127914	COG0621	Unknown
Fer4_14	Caulobacter_crescentus_CB15_uid57891	NP_421953.1	16127389	COG0602	4Fe4S
Mob_synth_C	Caulobacter_crescentus_CB15_uid57891	NP_418838.1	16124274	COG2896	4Fe4S
Fer4_18	Caulobacter_crescentus_CB15_uid57891	NP_420218.1	16125654	COG0348	4Fe4S
Fer4_16	Caulobacter_crescentus_CB15_uid57891	NP_422432.1	16127868	COG1600	4Fe4S
ETF_QO	Caulobacter_crescentus_CB15_uid57891	NP_420147.1	16125583	COG0644	4Fe4S
ETF_QO	Caulobacter_crescentus_CB15_uid57891	NP_420147.1	16125583	COG2440	4Fe4S
Glu_synthase	Caulobacter_crescentus_CB15_uid57891	NP_422401.1	16127837	COG0067	3Fe4S
Glu_synthase	Caulobacter_crescentus_CB15_uid57891	NP_422401.1	16127837	COG0069	3Fe4S
Glu_synthase	Caulobacter_crescentus_CB15_uid57891	NP_422401.1	16127837	COG0070	3Fe4S
NifU	Caulobacter_crescentus_CB15_uid57891	NP_418881.1	16124317	COG0694	2Fe2S/4Fe4S
BATS	Caulobacter_crescentus_CB15_uid57891	NP_422315.1	16127751	COG0502	2Fe2S
Fer2_3	Caulobacter_crescentus_CB15_uid57891	NP_422320.1	16127756	COG0479	2Fe2S
NADH-G_4Fe-4S_3	Caulobacter_crescentus_CB15_uid57891	NP_420753.1	16126189	COG1034	4Fe4S
SDH_alpha	Caulobacter_crescentus_CB15_uid57891	NP_421902.1	16127338	COG1760	4Fe4S
NADH_4Fe-4S	Caulobacter_crescentus_CB15_uid57891	NP_420754.1	16126190	COG1894	4Fe4S
UPF0051	Caulobacter_crescentus_CB15_uid57891	NP_420668.1	16126104	COG0719	Unknown
UPF0051	Caulobacter_crescentus_CB15_uid57891	NP_420671.1	16126107	COG0719	Unknown
Rubredoxin	Caulobacter_crescentus_CB15_uid57891	NP_421298.1	16126734	COG1773	Fe
Aconitase	Caulobacter_crescentus_CB15_uid57891	NP_419015.1	16124451	COG0065	4Fe4S
Aconitase	Caulobacter_crescentus_CB15_uid57891	NP_422461.2	161485646	COG1048	4Fe4S
Fer4_6	Caulobacter_crescentus_CB15_uid57891	NP_419471.1	16124907	COG1146	4Fe4S
Fer2_4	Caulobacter_crescentus_CB15_uid57891	NP_420753.1	16126189	COG1034	2Fe2S
Fer4_17	Caulobacter_crescentus_CB15_uid57891	NP_422320.1	16127756	COG0479	4Fe4S
NIR_SIR	Caulobacter_crescentus_CB15_uid57891	NP_419432.1	16124868	COG1251	4Fe4S
NIR_SIR	Caulobacter_crescentus_CB15_uid57891	NP_419935.1	16125371	COG0155	4Fe4S
NIR_SIR_ferr	Caulobacter_crescentus_CB15_uid57891	NP_419432.1	16124868	COG1251	4Fe4S
NIR_SIR_ferr	Caulobacter_crescentus_CB15_uid57891	NP_419935.1	16125371	COG0155	4Fe4S
Rieske	Caulobacter_crescentus_CB15_uid57891	NP_418887.1	16124323	COG2146	2Fe2S
Rieske	Caulobacter_crescentus_CB15_uid57891	NP_419291.1	16124727	COG0723	2Fe2S
Rieske	Caulobacter_crescentus_CB15_uid57891	NP_419433.1	16124869	COG2146	2Fe2S
Rieske	Caulobacter_crescentus_CB15_uid57891	NP_419554.1	16124990	COG4638	2Fe2S
Rieske	Caulobacter_crescentus_CB15_uid57891	NP_421196.1	16126632	COG4638	2Fe2S
Rieske	Caulobacter_crescentus_CB15_uid57891	NP_421333.1	16126769	COG2146	2Fe2S
Rieske	Caulobacter_crescentus_CB15_uid57891	NP_421916.1	16127352	COG4638	2Fe2S
Fer2	Caulobacter_crescentus_CB15_uid57891	NP_418842.1	16124278	COG2080	2Fe2S
Fer2	Caulobacter_crescentus_CB15_uid57891	NP_421073.1	16126509	COG2080	2Fe2S
Fer2	Caulobacter_crescentus_CB15_uid57891	NP_421197.1	16126633	COG1018	2Fe2S
Fer2	Caulobacter_crescentus_CB15_uid57891	NP_422318.1	16127754	COG0633	2Fe2S
Fe-S_biosyn	Caulobacter_crescentus_CB15_uid57891	NP_420665.1	16126101	COG0316	2Fe2S
Fe-S_biosyn	Caulobacter_crescentus_CB15_uid57891	NP_420816.1	16126252	COG0316	2Fe2S
Fer2_2	Caulobacter_crescentus_CB15_uid57891	NP_418842.1	16124278	COG2080	2Fe2S
Fer2_2	Caulobacter_crescentus_CB15_uid57891	NP_421073.1	16126509	COG2080	2Fe2S
BolA	Caulobacter_crescentus_CB15_uid57891	NP_421306.1	16126742	COG0271	2Fe2S
BolA	Caulobacter_crescentus_CB15_uid57891	NP_421805.1	16127241	COG0271	2Fe2S
Fer2_BFD	Caulobacter_crescentus_CB15_uid57891	NP_419432.1	16124868	COG1251	2Fe2S
Fer2_BFD	Caulobacter_crescentus_CB15_uid57891	NP_419434.1	16124870	COG0243	2Fe2S
Fer2_BFD	Caulobacter_crescentus_CB15_uid57891	NP_419434.1	16124870	COG1251	2Fe2S
Fer2_BFD	Caulobacter_crescentus_CB15_uid57891	NP_422057.1	16127493	COG2906	2Fe2S
Fer4_5	Caulobacter_crescentus_CB15_uid57891	NP_420218.1	16125654	COG0348	4Fe4S
2Fe-2S_thioredx	Caulobacter_crescentus_CB15_uid57891	NP_420757.1	16126193	COG1905	2Fe2S
Fer4_20	Caulobacter_crescentus_CB15_uid57891	NP_422400.1	16127836	COG0493	4Fe4S
Oxidored_q6	Caulobacter_crescentus_CB15_uid57891	NP_420762.1	16126198	COG0377	4Fe4S
Molybdop_Fe4S4	Caulobacter_crescentus_CB15_uid57891	NP_419434.1	16124870	COG0243	4Fe4S
Molybdop_Fe4S4	Caulobacter_crescentus_CB15_uid57891	NP_419434.1	16124870	COG1251	4Fe4S
Fer4	Caulobacter_crescentus_CB15_uid57891	NP_419471.1	16124907	COG1146	4Fe4S
Fer4_7	Caulobacter_crescentus_CB15_uid57891	NP_420749.1	16126185	COG1143	4Fe4S
Radical_SAM	Caulobacter_crescentus_CB15_uid57891	NP_418838.1	16124274	COG2896	4Fe4S
Radical_SAM	Caulobacter_crescentus_CB15_uid57891	NP_418953.1	16124389	COG0820	4Fe4S
Radical_SAM	Caulobacter_crescentus_CB15_uid57891	NP_418964.1	16124400	COG0635	4Fe4S
Radical_SAM	Caulobacter_crescentus_CB15_uid57891	NP_419533.1	16124969	COG1509	4Fe4S
Radical_SAM	Caulobacter_crescentus_CB15_uid57891	NP_420143.1	16125579	COG1533	4Fe4S
Radical_SAM	Caulobacter_crescentus_CB15_uid57891	NP_420224.1	16125660	COG0635	4Fe4S
Radical_SAM	Caulobacter_crescentus_CB15_uid57891	NP_420543.1	16125979	COG0320	4Fe4S
Radical_SAM	Caulobacter_crescentus_CB15_uid57891	NP_421135.1	16126571	COG4277	4Fe4S
Radical_SAM	Caulobacter_crescentus_CB15_uid57891	NP_422315.1	16127751	COG0502	4Fe4S
Radical_SAM	Caulobacter_crescentus_CB15_uid57891	NP_422478.1	16127914	COG0621	4Fe4S
Glutaredoxin	Caulobacter_crescentus_CB15_uid57891	16126744	16126744	COG0278	2Fe2S
NoConservedDomain	Caulobacter_crescentus_CB15_uid57891	16124632	16124632	COG1194	4Fe4S
Aminotran_5	Caulobacter_crescentus_CB15_uid57891	16126108	16126108	COG1104	2Fe2S
Complex1_49kDa	Caulobacter_crescentus_CB15_uid57891	16126195	16126195	COG0649	4Fe4S
NadA	Conexibacter_woesei_DSM_14684_uid43467	YP_003396381.1	284046041	COG0379	4Fe4S
TSCPD	Conexibacter_woesei_DSM_14684_uid43467	YP_003397206.1	284046866	COG0209	Unknown
Aminotran_3	Conexibacter_woesei_DSM_14684_uid43467	YP_003393911.1	284043571	COG0161	2Fe2S
Aminotran_3	Conexibacter_woesei_DSM_14684_uid43467	YP_003395834.1	284045494	COG0160	2Fe2S
GcpE	Conexibacter_woesei_DSM_14684_uid43467	YP_003395290.1	284044950	COG0821	4Fe4S
UDG	Conexibacter_woesei_DSM_14684_uid43467	YP_003392596.1	284042256	COG1573	4Fe4S
UDG	Conexibacter_woesei_DSM_14684_uid43467	YP_003394687.1	284044347	COG1573	4Fe4S
UDG	Conexibacter_woesei_DSM_14684_uid43467	YP_003397567.1	284047227	COG1573	4Fe4S
Fer4_13	Conexibacter_woesei_DSM_14684_uid43467	YP_003393754.1	284043414	COG1141	4Fe4S
Fer4_13	Conexibacter_woesei_DSM_14684_uid43467	YP_003396216.1	284045876	COG1141	4Fe4S
PAPS_reduct	Conexibacter_woesei_DSM_14684_uid43467	YP_003397313.1	284046973	COG0175	4Fe4S
LYTB	Conexibacter_woesei_DSM_14684_uid43467	YP_003393638.1	284043298	COG0761	3Fe4S
Rieske_2	Conexibacter_woesei_DSM_14684_uid43467	YP_003397175.1	284046835	COG2146	2Fe2S
zf-CDGSH	Conexibacter_woesei_DSM_14684_uid43467	YP_003393485.1	284043145	COG3369	2Fe2S
zf-CDGSH	Conexibacter_woesei_DSM_14684_uid43467	YP_003393870.1	284043530	COG3369	2Fe2S
UPF0004	Conexibacter_woesei_DSM_14684_uid43467	YP_003395042.1	284044702	COG0621	Unknown
Mob_synth_C	Conexibacter_woesei_DSM_14684_uid43467	YP_003395990.1	284045650	COG2896	4Fe4S
ETF_QO	Conexibacter_woesei_DSM_14684_uid43467	YP_003396426.1	284046086	COG0644	4Fe4S
ETF_QO	Conexibacter_woesei_DSM_14684_uid43467	YP_003396426.1	284046086	COG2440	4Fe4S
Fer4_15	Conexibacter_woesei_DSM_14684_uid43467	YP_003394523.1	284044183	COG1141	4Fe4S
Glu_synthase	Conexibacter_woesei_DSM_14684_uid43467	YP_003393618.1	284043278	COG0067	3Fe4S
Glu_synthase	Conexibacter_woesei_DSM_14684_uid43467	YP_003393618.1	284043278	COG0069	3Fe4S
Glu_synthase	Conexibacter_woesei_DSM_14684_uid43467	YP_003393618.1	284043278	COG0070	3Fe4S
NifU	Conexibacter_woesei_DSM_14684_uid43467	YP_003394339.1	284043999	COG0694	2Fe2S/4Fe4S
NifU	Conexibacter_woesei_DSM_14684_uid43467	YP_003394339.1	284043999	COG2146	2Fe2S/4Fe4S
PDDEXK_1	Conexibacter_woesei_DSM_14684_uid43467	YP_003393606.1	284043266	COG1074	4Fe4S
PDDEXK_1	Conexibacter_woesei_DSM_14684_uid43467	YP_003397600.1	284047260	COG0210	4Fe4S
PDDEXK_1	Conexibacter_woesei_DSM_14684_uid43467	YP_003397600.1	284047260	COG2887	4Fe4S
BATS	Conexibacter_woesei_DSM_14684_uid43467	YP_003392233.1	284041893	COG0502	2Fe2S
BATS	Conexibacter_woesei_DSM_14684_uid43467	YP_003393374.1	284043034	COG0502	2Fe2S
DHODB_Fe-S_bind	Conexibacter_woesei_DSM_14684_uid43467	YP_003394999.1	284044659	COG0543	2Fe2S
NiFe_hyd_SSU_C	Conexibacter_woesei_DSM_14684_uid43467	YP_003394337.1	284043997	COG1740	4Fe4S
HypD	Conexibacter_woesei_DSM_14684_uid43467	YP_003394335.1	284043995	COG0409	4Fe4S
NifU_N	Conexibacter_woesei_DSM_14684_uid43467	YP_003397176.1	284046836	COG0822	2Fe2S
Fer2_3	Conexibacter_woesei_DSM_14684_uid43467	YP_003397041.1	284046701	COG0479	2Fe2S
Fer2_3	Conexibacter_woesei_DSM_14684_uid43467	YP_003397066.1	284046726	COG0479	2Fe2S
NADH-G_4Fe-4S_3	Conexibacter_woesei_DSM_14684_uid43467	YP_003392961.1	284042621	COG1034	4Fe4S
NADH-G_4Fe-4S_3	Conexibacter_woesei_DSM_14684_uid43467	YP_003392961.1	284042621	COG1153	4Fe4S
NADH_4Fe-4S	Conexibacter_woesei_DSM_14684_uid43467	YP_003392960.1	284042620	COG1894	4Fe4S
UPF0051	Conexibacter_woesei_DSM_14684_uid43467	YP_003397173.1	284046833	COG0719	Unknown
UPF0051	Conexibacter_woesei_DSM_14684_uid43467	YP_003397174.1	284046834	COG0719	Unknown
Rubredoxin	Conexibacter_woesei_DSM_14684_uid43467	YP_003393362.1	284043022	COG1773	Fe
Rubredoxin	Conexibacter_woesei_DSM_14684_uid43467	YP_003397514.1	284047174	COG1773	Fe
Aconitase	Conexibacter_woesei_DSM_14684_uid43467	YP_003392805.1	284042465	COG1048	4Fe4S
Aconitase	Conexibacter_woesei_DSM_14684_uid43467	YP_003395343.1	284045003	COG0065	4Fe4S
Fer2_4	Conexibacter_woesei_DSM_14684_uid43467	YP_003392961.1	284042621	COG1034	2Fe2S
Fer2_4	Conexibacter_woesei_DSM_14684_uid43467	YP_003392961.1	284042621	COG1153	2Fe2S
NIR_SIR	Conexibacter_woesei_DSM_14684_uid43467	YP_003397311.1	284046971	COG0155	4Fe4S
NIR_SIR_ferr	Conexibacter_woesei_DSM_14684_uid43467	YP_003397311.1	284046971	COG0155	4Fe4S
Rieske	Conexibacter_woesei_DSM_14684_uid43467	YP_003392245.1	284041905	COG2146	2Fe2S
Rieske	Conexibacter_woesei_DSM_14684_uid43467	YP_003392246.1	284041906	COG4638	2Fe2S
Rieske	Conexibacter_woesei_DSM_14684_uid43467	YP_003393877.1	284043537	COG0665	2Fe2S
Rieske	Conexibacter_woesei_DSM_14684_uid43467	YP_003393877.1	284043537	COG0723	2Fe2S
Rieske	Conexibacter_woesei_DSM_14684_uid43467	YP_003394525.1	284044185	COG2146	2Fe2S
Rieske	Conexibacter_woesei_DSM_14684_uid43467	YP_003395795.1	284045455	COG4638	2Fe2S
Rieske	Conexibacter_woesei_DSM_14684_uid43467	YP_003397703.1	284047363	COG0723	2Fe2S
Fer2	Conexibacter_woesei_DSM_14684_uid43467	YP_003393204.1	284042864	COG1018	2Fe2S
Fer2	Conexibacter_woesei_DSM_14684_uid43467	YP_003394002.1	284043662	COG1018	2Fe2S
Fer2	Conexibacter_woesei_DSM_14684_uid43467	YP_003394601.1	284044261	COG1018	2Fe2S
Fer2	Conexibacter_woesei_DSM_14684_uid43467	YP_003394601.1	284044261	COG2258	2Fe2S
Fer2	Conexibacter_woesei_DSM_14684_uid43467	YP_003394820.1	284044480	COG2080	2Fe2S
Fer2	Conexibacter_woesei_DSM_14684_uid43467	YP_003395663.1	284045323	COG2080	2Fe2S
Fer2	Conexibacter_woesei_DSM_14684_uid43467	YP_003395861.1	284045521	COG2080	2Fe2S
Fer2	Conexibacter_woesei_DSM_14684_uid43467	YP_003395895.1	284045555	COG2080	2Fe2S
Fer2	Conexibacter_woesei_DSM_14684_uid43467	YP_003395904.1	284045564	COG2080	2Fe2S
Fer2	Conexibacter_woesei_DSM_14684_uid43467	YP_003396150.1	284045810	COG0243	2Fe2S
Fer2	Conexibacter_woesei_DSM_14684_uid43467	YP_003396150.1	284045810	COG1018	2Fe2S
Fer2	Conexibacter_woesei_DSM_14684_uid43467	YP_003397441.1	284047101	COG1018	2Fe2S
Fe-S_biosyn	Conexibacter_woesei_DSM_14684_uid43467	YP_003393415.1	284043075	COG0316	2Fe2S
Fer2_2	Conexibacter_woesei_DSM_14684_uid43467	YP_003394820.1	284044480	COG2080	2Fe2S
Fer2_2	Conexibacter_woesei_DSM_14684_uid43467	YP_003395663.1	284045323	COG2080	2Fe2S
Fer2_2	Conexibacter_woesei_DSM_14684_uid43467	YP_003395861.1	284045521	COG2080	2Fe2S
Fer2_2	Conexibacter_woesei_DSM_14684_uid43467	YP_003395895.1	284045555	COG2080	2Fe2S
Fer2_2	Conexibacter_woesei_DSM_14684_uid43467	YP_003395904.1	284045564	COG2080	2Fe2S
BolA	Conexibacter_woesei_DSM_14684_uid43467	YP_003393414.1	284043074	COG0271	2Fe2S
2Fe-2S_thioredx	Conexibacter_woesei_DSM_14684_uid43467	YP_003392959.1	284042619	COG1905	2Fe2S
Fer4_20	Conexibacter_woesei_DSM_14684_uid43467	YP_003393619.1	284043279	COG0493	4Fe4S
Oxidored_q6	Conexibacter_woesei_DSM_14684_uid43467	YP_003392956.1	284042616	COG0377	4Fe4S
Oxidored_q6	Conexibacter_woesei_DSM_14684_uid43467	YP_003394337.1	284043997	COG1740	4Fe4S
CCG	Conexibacter_woesei_DSM_14684_uid43467	YP_003396603.1	284046263	COG0247	4Fe4S
CCG	Conexibacter_woesei_DSM_14684_uid43467	YP_003397067.1	284046727	COG2048	4Fe4S
Molybdop_Fe4S4	Conexibacter_woesei_DSM_14684_uid43467	YP_003392961.1	284042621	COG1034	4Fe4S
Molybdop_Fe4S4	Conexibacter_woesei_DSM_14684_uid43467	YP_003392961.1	284042621	COG1153	4Fe4S
Molybdop_Fe4S4	Conexibacter_woesei_DSM_14684_uid43467	YP_003394361.1	284044021	COG0243	4Fe4S
Molybdop_Fe4S4	Conexibacter_woesei_DSM_14684_uid43467	YP_003396150.1	284045810	COG0243	4Fe4S
Molybdop_Fe4S4	Conexibacter_woesei_DSM_14684_uid43467	YP_003396150.1	284045810	COG1018	4Fe4S
Fer4_8	Conexibacter_woesei_DSM_14684_uid43467	YP_003396604.1	284046264	COG1139	4Fe4S
Fer4_8	Conexibacter_woesei_DSM_14684_uid43467	YP_003397066.1	284046726	COG0479	4Fe4S
Fer4	Conexibacter_woesei_DSM_14684_uid43467	YP_003392974.1	284042634	COG1146	4Fe4S
Fer4_11	Conexibacter_woesei_DSM_14684_uid43467	YP_003393293.1	284042953	COG1140	4Fe4S
Fer4_7	Conexibacter_woesei_DSM_14684_uid43467	YP_003392963.1	284042623	COG1143	4Fe4S
Fer4_7	Conexibacter_woesei_DSM_14684_uid43467	YP_003394182.1	284043842	COG1146	4Fe4S
Fer4_7	Conexibacter_woesei_DSM_14684_uid43467	YP_003397041.1	284046701	COG0479	4Fe4S
Fer4_7	Conexibacter_woesei_DSM_14684_uid43467	YP_003397594.1	284047254	COG1146	4Fe4S
Radical_SAM	Conexibacter_woesei_DSM_14684_uid43467	YP_003392233.1	284041893	COG0502	4Fe4S
Radical_SAM	Conexibacter_woesei_DSM_14684_uid43467	YP_003392551.1	284042211	COG0320	4Fe4S
Radical_SAM	Conexibacter_woesei_DSM_14684_uid43467	YP_003392971.1	284042631	COG0635	4Fe4S
Radical_SAM	Conexibacter_woesei_DSM_14684_uid43467	YP_003393374.1	284043034	COG0502	4Fe4S
Radical_SAM	Conexibacter_woesei_DSM_14684_uid43467	YP_003394252.1	284043912	COG1244	4Fe4S
Radical_SAM	Conexibacter_woesei_DSM_14684_uid43467	YP_003395042.1	284044702	COG0621	4Fe4S
Radical_SAM	Conexibacter_woesei_DSM_14684_uid43467	YP_003395044.1	284044704	COG1372	4Fe4S
Radical_SAM	Conexibacter_woesei_DSM_14684_uid43467	YP_003395044.1	284044704	COG1533	4Fe4S
Radical_SAM	Conexibacter_woesei_DSM_14684_uid43467	YP_003395537.1	284045197	COG0820	4Fe4S
Radical_SAM	Conexibacter_woesei_DSM_14684_uid43467	YP_003395880.1	284045540	COG1060	4Fe4S
Radical_SAM	Conexibacter_woesei_DSM_14684_uid43467	YP_003395937.1	284045597	COG1060	4Fe4S
Radical_SAM	Conexibacter_woesei_DSM_14684_uid43467	YP_003395955.1	284045615	COG1060	4Fe4S
Radical_SAM	Conexibacter_woesei_DSM_14684_uid43467	YP_003395990.1	284045650	COG2896	4Fe4S
Glutaredoxin	Conexibacter_woesei_DSM_14684_uid43467	284043073	284043073	COG0278	2Fe2S
NoConservedDomain	Conexibacter_woesei_DSM_14684_uid43467	284044330	284044330	COG1194	4Fe4S
DEAD_2	Coraliomargarita_akajimensis_DSM_45221_uid47079	YP_003548291.1	294054633	COG1199	4Fe4S
NadA	Coraliomargarita_akajimensis_DSM_45221_uid47079	YP_003550159.1	294056501	COG0379	4Fe4S
TSCPD	Coraliomargarita_akajimensis_DSM_45221_uid47079	YP_003548175.1	294054517	COG0209	Unknown
Aminotran_3	Coraliomargarita_akajimensis_DSM_45221_uid47079	YP_003547958.1	294054300	COG0161	2Fe2S
GcpE	Coraliomargarita_akajimensis_DSM_45221_uid47079	YP_003550181.1	294056523	COG0821	4Fe4S
Fer4_13	Coraliomargarita_akajimensis_DSM_45221_uid47079	YP_003549310.1	294055652	COG1141	4Fe4S
Fer4_13	Coraliomargarita_akajimensis_DSM_45221_uid47079	YP_003550049.1	294056391	COG1141	4Fe4S
LYTB	Coraliomargarita_akajimensis_DSM_45221_uid47079	YP_003549274.1	294055616	COG0761	3Fe4S
Rieske_2	Coraliomargarita_akajimensis_DSM_45221_uid47079	YP_003548615.1	294054957	COG2146	2Fe2S
UPF0004	Coraliomargarita_akajimensis_DSM_45221_uid47079	YP_003549276.1	294055618	COG0621	Unknown
NRDD	Coraliomargarita_akajimensis_DSM_45221_uid47079	YP_003549535.1	294055877	COG1327	Fe
NRDD	Coraliomargarita_akajimensis_DSM_45221_uid47079	YP_003549535.1	294055877	COG1328	Fe
Fer4_14	Coraliomargarita_akajimensis_DSM_45221_uid47079	YP_003548986.1	294055328	COG0602	4Fe4S
Mob_synth_C	Coraliomargarita_akajimensis_DSM_45221_uid47079	YP_003547532.1	294053874	COG2896	4Fe4S
Fer4_18	Coraliomargarita_akajimensis_DSM_45221_uid47079	YP_003547266.1	294053608	COG0437	4Fe4S
Fer4_18	Coraliomargarita_akajimensis_DSM_45221_uid47079	YP_003548655.1	294054997	COG0348	4Fe4S
Fer4_16	Coraliomargarita_akajimensis_DSM_45221_uid47079	YP_003548523.1	294054865	COG1600	4Fe4S
Glu_synthase	Coraliomargarita_akajimensis_DSM_45221_uid47079	YP_003549057.1	294055399	COG0067	3Fe4S
Glu_synthase	Coraliomargarita_akajimensis_DSM_45221_uid47079	YP_003549057.1	294055399	COG0069	3Fe4S
Glu_synthase	Coraliomargarita_akajimensis_DSM_45221_uid47079	YP_003549057.1	294055399	COG0070	3Fe4S
BATS	Coraliomargarita_akajimensis_DSM_45221_uid47079	YP_003547959.1	294054301	COG0502	2Fe2S
BATS	Coraliomargarita_akajimensis_DSM_45221_uid47079	YP_003549883.1	294056225	COG0502	2Fe2S
Fer2_3	Coraliomargarita_akajimensis_DSM_45221_uid47079	YP_003548927.1	294055269	COG0479	2Fe2S
Fer4_NifH	Coraliomargarita_akajimensis_DSM_45221_uid47079	YP_003550022.1	294056364	COG1348	4Fe4S
NADH-G_4Fe-4S_3	Coraliomargarita_akajimensis_DSM_45221_uid47079	YP_003549760.1	294056102	COG1034	4Fe4S
NADH-G_4Fe-4S_3	Coraliomargarita_akajimensis_DSM_45221_uid47079	YP_003549760.1	294056102	COG3383	4Fe4S
NADH_4Fe-4S	Coraliomargarita_akajimensis_DSM_45221_uid47079	YP_003549758.1	294056100	COG1894	4Fe4S
UPF0051	Coraliomargarita_akajimensis_DSM_45221_uid47079	YP_003548404.1	294054746	COG0719	Unknown
UPF0051	Coraliomargarita_akajimensis_DSM_45221_uid47079	YP_003548405.1	294054747	COG0719	Unknown
Fer4_12	Coraliomargarita_akajimensis_DSM_45221_uid47079	YP_003549534.1	294055876	COG0602	4Fe4S
Aconitase	Coraliomargarita_akajimensis_DSM_45221_uid47079	YP_003549993.1	294056335	COG0065	4Fe4S
Fer2_4	Coraliomargarita_akajimensis_DSM_45221_uid47079	YP_003549760.1	294056102	COG1034	2Fe2S
Fer2_4	Coraliomargarita_akajimensis_DSM_45221_uid47079	YP_003549760.1	294056102	COG3383	2Fe2S
NIR_SIR	Coraliomargarita_akajimensis_DSM_45221_uid47079	YP_003547541.1	294053883	COG0155	4Fe4S
NIR_SIR	Coraliomargarita_akajimensis_DSM_45221_uid47079	YP_003547819.1	294054161	COG0155	4Fe4S
NIR_SIR	Coraliomargarita_akajimensis_DSM_45221_uid47079	YP_003548616.1	294054958	COG1251	4Fe4S
NIR_SIR_ferr	Coraliomargarita_akajimensis_DSM_45221_uid47079	YP_003547541.1	294053883	COG0155	4Fe4S
NIR_SIR_ferr	Coraliomargarita_akajimensis_DSM_45221_uid47079	YP_003547819.1	294054161	COG0155	4Fe4S
NIR_SIR_ferr	Coraliomargarita_akajimensis_DSM_45221_uid47079	YP_003548616.1	294054958	COG1251	4Fe4S
Fer2	Coraliomargarita_akajimensis_DSM_45221_uid47079	YP_003548086.1	294054428	COG0633	2Fe2S
Fe-S_biosyn	Coraliomargarita_akajimensis_DSM_45221_uid47079	YP_003548055.1	294054397	COG0316	2Fe2S
Fe-S_biosyn	Coraliomargarita_akajimensis_DSM_45221_uid47079	YP_003548386.1	294054728	COG0316	2Fe2S
Fer2_BFD	Coraliomargarita_akajimensis_DSM_45221_uid47079	YP_003548555.1	294054897	COG1251	2Fe2S
Fer2_BFD	Coraliomargarita_akajimensis_DSM_45221_uid47079	YP_003548616.1	294054958	COG1251	2Fe2S
Fer4_5	Coraliomargarita_akajimensis_DSM_45221_uid47079	YP_003548655.1	294054997	COG0348	4Fe4S
2Fe-2S_thioredx	Coraliomargarita_akajimensis_DSM_45221_uid47079	YP_003549757.1	294056099	COG1905	2Fe2S
Fer4_20	Coraliomargarita_akajimensis_DSM_45221_uid47079	YP_003549058.1	294055400	COG0493	4Fe4S
Oxidored_q6	Coraliomargarita_akajimensis_DSM_45221_uid47079	YP_003549754.1	294056096	COG0377	4Fe4S
Oxidored_nitro	Coraliomargarita_akajimensis_DSM_45221_uid47079	YP_003550018.1	294056360	COG2710	8Fe8S / 8Fe7S
Oxidored_nitro	Coraliomargarita_akajimensis_DSM_45221_uid47079	YP_003550019.1	294056361	COG2710	8Fe8S / 8Fe7S
Oxidored_nitro	Coraliomargarita_akajimensis_DSM_45221_uid47079	YP_003550020.1	294056362	COG2710	8Fe8S / 8Fe7S
Oxidored_nitro	Coraliomargarita_akajimensis_DSM_45221_uid47079	YP_003550021.1	294056363	COG2710	8Fe8S / 8Fe7S
SPASM	Coraliomargarita_akajimensis_DSM_45221_uid47079	YP_003547403.1	294053745	COG0641	4Fe4S
Molybdop_Fe4S4	Coraliomargarita_akajimensis_DSM_45221_uid47079	YP_003547263.1	294053605	COG0243	4Fe4S
Molybdop_Fe4S4	Coraliomargarita_akajimensis_DSM_45221_uid47079	YP_003547543.1	294053885	COG0243	4Fe4S
Fer4_8	Coraliomargarita_akajimensis_DSM_45221_uid47079	YP_003548927.1	294055269	COG0479	4Fe4S
Fer4_2	Coraliomargarita_akajimensis_DSM_45221_uid47079	YP_003547217.1	294053559	COG0243	4Fe4S
Fer4_2	Coraliomargarita_akajimensis_DSM_45221_uid47079	YP_003547217.1	294053559	COG0437	4Fe4S
Fer4_2	Coraliomargarita_akajimensis_DSM_45221_uid47079	YP_003547542.1	294053884	COG0437	4Fe4S
Fer4_2	Coraliomargarita_akajimensis_DSM_45221_uid47079	YP_003547542.1	294053884	COG3302	4Fe4S
Fer4	Coraliomargarita_akajimensis_DSM_45221_uid47079	YP_003547261.1	294053603	COG1149	4Fe4S
Fer4_11	Coraliomargarita_akajimensis_DSM_45221_uid47079	YP_003547217.1	294053559	COG0243	4Fe4S
Fer4_11	Coraliomargarita_akajimensis_DSM_45221_uid47079	YP_003547217.1	294053559	COG0437	4Fe4S
Fer4_11	Coraliomargarita_akajimensis_DSM_45221_uid47079	YP_003547266.1	294053608	COG0437	4Fe4S
Fer4_11	Coraliomargarita_akajimensis_DSM_45221_uid47079	YP_003547542.1	294053884	COG0437	4Fe4S
Fer4_11	Coraliomargarita_akajimensis_DSM_45221_uid47079	YP_003547542.1	294053884	COG3302	4Fe4S
Fer4_7	Coraliomargarita_akajimensis_DSM_45221_uid47079	YP_003548343.1	294054685	COG0674	4Fe4S
Fer4_7	Coraliomargarita_akajimensis_DSM_45221_uid47079	YP_003548343.1	294054685	COG1013	4Fe4S
Fer4_7	Coraliomargarita_akajimensis_DSM_45221_uid47079	YP_003548343.1	294054685	COG1014	4Fe4S
Fer4_7	Coraliomargarita_akajimensis_DSM_45221_uid47079	YP_003548343.1	294054685	COG1145	4Fe4S
Fer4_7	Coraliomargarita_akajimensis_DSM_45221_uid47079	YP_003549762.1	294056104	COG1143	4Fe4S
Fer4_7	Coraliomargarita_akajimensis_DSM_45221_uid47079	YP_003550024.1	294056366	COG0674	4Fe4S
Fer4_7	Coraliomargarita_akajimensis_DSM_45221_uid47079	YP_003550024.1	294056366	COG1013	4Fe4S
Fer4_7	Coraliomargarita_akajimensis_DSM_45221_uid47079	YP_003550024.1	294056366	COG1014	4Fe4S
Fer4_7	Coraliomargarita_akajimensis_DSM_45221_uid47079	YP_003550024.1	294056366	COG1145	4Fe4S
Radical_SAM	Coraliomargarita_akajimensis_DSM_45221_uid47079	YP_003547403.1	294053745	COG0641	4Fe4S
Radical_SAM	Coraliomargarita_akajimensis_DSM_45221_uid47079	YP_003547532.1	294053874	COG2896	4Fe4S
Radical_SAM	Coraliomargarita_akajimensis_DSM_45221_uid47079	YP_003547959.1	294054301	COG0502	4Fe4S
Radical_SAM	Coraliomargarita_akajimensis_DSM_45221_uid47079	YP_003548058.1	294054400	COG1032	4Fe4S
Radical_SAM	Coraliomargarita_akajimensis_DSM_45221_uid47079	YP_003548105.1	294054447	COG0820	4Fe4S
Radical_SAM	Coraliomargarita_akajimensis_DSM_45221_uid47079	YP_003548370.1	294054712	COG0535	4Fe4S
Radical_SAM	Coraliomargarita_akajimensis_DSM_45221_uid47079	YP_003548392.1	294054734	COG0635	4Fe4S
Radical_SAM	Coraliomargarita_akajimensis_DSM_45221_uid47079	YP_003548659.1	294055001	COG0320	4Fe4S
Radical_SAM	Coraliomargarita_akajimensis_DSM_45221_uid47079	YP_003549193.1	294055535	COG1509	4Fe4S
Radical_SAM	Coraliomargarita_akajimensis_DSM_45221_uid47079	YP_003549276.1	294055618	COG0621	4Fe4S
Radical_SAM	Coraliomargarita_akajimensis_DSM_45221_uid47079	YP_003549280.1	294055622	COG1180	4Fe4S
Radical_SAM	Coraliomargarita_akajimensis_DSM_45221_uid47079	YP_003549703.1	294056045	COG0820	4Fe4S
Radical_SAM	Coraliomargarita_akajimensis_DSM_45221_uid47079	YP_003549715.1	294056057	COG1242	4Fe4S
Radical_SAM	Coraliomargarita_akajimensis_DSM_45221_uid47079	YP_003549883.1	294056225	COG0502	4Fe4S
Radical_SAM	Coraliomargarita_akajimensis_DSM_45221_uid47079	YP_003549954.1	294056296	COG0635	4Fe4S
Radical_SAM	Coraliomargarita_akajimensis_DSM_45221_uid47079	YP_003550017.1	294056359	COG0535	4Fe4S
Radical_SAM	Coraliomargarita_akajimensis_DSM_45221_uid47079	YP_003550017.1	294056359	COG1433	4Fe4S
NoConservedDomain	Coraliomargarita_akajimensis_DSM_45221_uid47079	294056218	294056218	COG1194	4Fe4S
Aminotran_5	Coraliomargarita_akajimensis_DSM_45221_uid47079	294055475	294055475	COG1104	2Fe2S
NadA	Isosphaera_pallida_ATCC_43644_uid62207	YP_004179835.1	320104244	COG0379	4Fe4S
TSCPD	Isosphaera_pallida_ATCC_43644_uid62207	YP_004178725.1	320103134	COG0209	Unknown
Aminotran_3	Isosphaera_pallida_ATCC_43644_uid62207	YP_004179471.1	320103880	COG0160	2Fe2S
GcpE	Isosphaera_pallida_ATCC_43644_uid62207	YP_004179781.1	320104190	COG0821	4Fe4S
UDG	Isosphaera_pallida_ATCC_43644_uid62207	YP_004178406.1	320102815	COG1573	4Fe4S
Fer4_13	Isosphaera_pallida_ATCC_43644_uid62207	YP_004177428.1	320101837	COG1141	4Fe4S
PAPS_reduct	Isosphaera_pallida_ATCC_43644_uid62207	YP_004177977.1	320102386	COG0175	4Fe4S
LYTB	Isosphaera_pallida_ATCC_43644_uid62207	YP_004179403.1	320103812	COG0761	3Fe4S
Rieske_2	Isosphaera_pallida_ATCC_43644_uid62207	YP_004179164.1	320103573	COG2146	2Fe2S
UPF0004	Isosphaera_pallida_ATCC_43644_uid62207	YP_004178086.1	320102495	COG0621	Unknown
UPF0004	Isosphaera_pallida_ATCC_43644_uid62207	YP_004179427.1	320103836	COG0621	Unknown
Fer4_14	Isosphaera_pallida_ATCC_43644_uid62207	YP_004180826.1	320105235	COG0602	4Fe4S
Mob_synth_C	Isosphaera_pallida_ATCC_43644_uid62207	YP_004180120.1	320104529	COG2896	4Fe4S
Fer4_16	Isosphaera_pallida_ATCC_43644_uid62207	YP_004180421.1	320104830	COG1600	4Fe4S
Glu_synthase	Isosphaera_pallida_ATCC_43644_uid62207	YP_004179341.1	320103750	COG0067	3Fe4S
Glu_synthase	Isosphaera_pallida_ATCC_43644_uid62207	YP_004179341.1	320103750	COG0069	3Fe4S
Glu_synthase	Isosphaera_pallida_ATCC_43644_uid62207	YP_004179341.1	320103750	COG0070	3Fe4S
NifU	Isosphaera_pallida_ATCC_43644_uid62207	YP_004179494.1	320103903	COG0694	2Fe2S/4Fe4S
PDDEXK_1	Isosphaera_pallida_ATCC_43644_uid62207	YP_004178089.1	320102498	COG0210	4Fe4S
PDDEXK_1	Isosphaera_pallida_ATCC_43644_uid62207	YP_004178089.1	320102498	COG2887	4Fe4S
PDDEXK_1	Isosphaera_pallida_ATCC_43644_uid62207	YP_004178633.1	320103042	COG0433	4Fe4S
PDDEXK_1	Isosphaera_pallida_ATCC_43644_uid62207	YP_004178633.1	320103042	COG2887	4Fe4S
BATS	Isosphaera_pallida_ATCC_43644_uid62207	YP_004178264.1	320102673	COG0502	2Fe2S
DHODB_Fe-S_bind	Isosphaera_pallida_ATCC_43644_uid62207	YP_004179869.1	320104278	COG0543	2Fe2S
NifU_N	Isosphaera_pallida_ATCC_43644_uid62207	YP_004179098.1	320103507	COG0822	2Fe2S
Fer2_3	Isosphaera_pallida_ATCC_43644_uid62207	YP_004177583.1	320101992	COG0479	2Fe2S
NADH-G_4Fe-4S_3	Isosphaera_pallida_ATCC_43644_uid62207	YP_004180752.1	320105161	COG1034	4Fe4S
SDH_alpha	Isosphaera_pallida_ATCC_43644_uid62207	YP_004179816.1	320104225	COG1760	4Fe4S
NADH_4Fe-4S	Isosphaera_pallida_ATCC_43644_uid62207	YP_004179789.1	320104198	COG1894	4Fe4S
NADH_4Fe-4S	Isosphaera_pallida_ATCC_43644_uid62207	YP_004179789.1	320104198	COG1905	4Fe4S
NADH_4Fe-4S	Isosphaera_pallida_ATCC_43644_uid62207	YP_004180270.1	320104679	COG1894	4Fe4S
NADH_4Fe-4S	Isosphaera_pallida_ATCC_43644_uid62207	YP_004180270.1	320104679	COG1905	4Fe4S
NADH_4Fe-4S	Isosphaera_pallida_ATCC_43644_uid62207	YP_004180753.1	320105162	COG1894	4Fe4S
UPF0051	Isosphaera_pallida_ATCC_43644_uid62207	YP_004180338.1	320104747	COG0719	Unknown
UPF0051	Isosphaera_pallida_ATCC_43644_uid62207	YP_004180339.1	320104748	COG0719	Unknown
Fer4_12	Isosphaera_pallida_ATCC_43644_uid62207	YP_004178854.1	320103263	COG0602	4Fe4S
Aconitase	Isosphaera_pallida_ATCC_43644_uid62207	YP_004177979.1	320102388	COG1048	4Fe4S
Aconitase	Isosphaera_pallida_ATCC_43644_uid62207	YP_004179852.1	320104261	COG0065	4Fe4S
Fer2_4	Isosphaera_pallida_ATCC_43644_uid62207	YP_004179300.1	320103709	COG3383	2Fe2S
Fer2_4	Isosphaera_pallida_ATCC_43644_uid62207	YP_004180271.1	320104680	COG0664	2Fe2S
Fer2_4	Isosphaera_pallida_ATCC_43644_uid62207	YP_004180271.1	320104680	COG1142	2Fe2S
Fer2_4	Isosphaera_pallida_ATCC_43644_uid62207	YP_004180271.1	320104680	COG3383	2Fe2S
Fer4_17	Isosphaera_pallida_ATCC_43644_uid62207	YP_004177939.1	320102348	COG0247	4Fe4S
Fer4_17	Isosphaera_pallida_ATCC_43644_uid62207	YP_004179886.1	320104295	COG0247	4Fe4S
Fer4_17	Isosphaera_pallida_ATCC_43644_uid62207	YP_004179886.1	320104295	COG0277	4Fe4S
Fer4_17	Isosphaera_pallida_ATCC_43644_uid62207	YP_004180218.1	320104627	COG0247	4Fe4S
Fer4_17	Isosphaera_pallida_ATCC_43644_uid62207	YP_004180218.1	320104627	COG0277	4Fe4S
NIR_SIR	Isosphaera_pallida_ATCC_43644_uid62207	YP_004178193.1	320102602	COG0155	4Fe4S
NIR_SIR_ferr	Isosphaera_pallida_ATCC_43644_uid62207	YP_004178193.1	320102602	COG0155	4Fe4S
Rieske	Isosphaera_pallida_ATCC_43644_uid62207	YP_004177633.1	320102042	COG4638	2Fe2S
Rieske	Isosphaera_pallida_ATCC_43644_uid62207	YP_004178678.1	320103087	COG2146	2Fe2S
Rieske	Isosphaera_pallida_ATCC_43644_uid62207	YP_004179080.1	320103489	COG0723	2Fe2S
Rieske	Isosphaera_pallida_ATCC_43644_uid62207	YP_004180211.1	320104620	COG2146	2Fe2S
Rieske	Isosphaera_pallida_ATCC_43644_uid62207	YP_004180342.1	320104751	COG2146	2Fe2S
Fer2	Isosphaera_pallida_ATCC_43644_uid62207	YP_004179349.1	320103758	COG0633	2Fe2S
Fer2	Isosphaera_pallida_ATCC_43644_uid62207	YP_004179985.1	320104394	COG2080	2Fe2S
Fe-S_biosyn	Isosphaera_pallida_ATCC_43644_uid62207	YP_004180768.1	320105177	COG0316	2Fe2S
Fer2_2	Isosphaera_pallida_ATCC_43644_uid62207	YP_004179985.1	320104394	COG2080	2Fe2S
Fer4_5	Isosphaera_pallida_ATCC_43644_uid62207	YP_004177776.1	320102185	COG0348	4Fe4S
Fer4_5	Isosphaera_pallida_ATCC_43644_uid62207	YP_004177776.1	320102185	COG1143	4Fe4S
2Fe-2S_thioredx	Isosphaera_pallida_ATCC_43644_uid62207	YP_004177815.1	320102224	COG1905	2Fe2S
2Fe-2S_thioredx	Isosphaera_pallida_ATCC_43644_uid62207	YP_004179789.1	320104198	COG1894	2Fe2S
2Fe-2S_thioredx	Isosphaera_pallida_ATCC_43644_uid62207	YP_004179789.1	320104198	COG1905	2Fe2S
2Fe-2S_thioredx	Isosphaera_pallida_ATCC_43644_uid62207	YP_004180270.1	320104679	COG1894	2Fe2S
2Fe-2S_thioredx	Isosphaera_pallida_ATCC_43644_uid62207	YP_004180270.1	320104679	COG1905	2Fe2S
Fer4_20	Isosphaera_pallida_ATCC_43644_uid62207	YP_004179342.1	320103751	COG0493	4Fe4S
BcrAD_BadFG	Isosphaera_pallida_ATCC_43644_uid62207	YP_004179866.1	320104275	COG2971	4Fe4S
Oxidored_q6	Isosphaera_pallida_ATCC_43644_uid62207	YP_004177508.1	320101917	COG1143	4Fe4S
Oxidored_q6	Isosphaera_pallida_ATCC_43644_uid62207	YP_004177508.1	320101917	COG3260	4Fe4S
Oxidored_q6	Isosphaera_pallida_ATCC_43644_uid62207	YP_004177812.1	320102221	COG0377	4Fe4S
Fer4_21	Isosphaera_pallida_ATCC_43644_uid62207	YP_004180271.1	320104680	COG0664	4Fe4S
Fer4_21	Isosphaera_pallida_ATCC_43644_uid62207	YP_004180271.1	320104680	COG1142	4Fe4S
Fer4_21	Isosphaera_pallida_ATCC_43644_uid62207	YP_004180271.1	320104680	COG3383	4Fe4S
CCG	Isosphaera_pallida_ATCC_43644_uid62207	YP_004177939.1	320102348	COG0247	4Fe4S
CCG	Isosphaera_pallida_ATCC_43644_uid62207	YP_004179886.1	320104295	COG0247	4Fe4S
CCG	Isosphaera_pallida_ATCC_43644_uid62207	YP_004179886.1	320104295	COG0277	4Fe4S
Molybdop_Fe4S4	Isosphaera_pallida_ATCC_43644_uid62207	YP_004177419.1	320101828	COG0243	4Fe4S
Molybdop_Fe4S4	Isosphaera_pallida_ATCC_43644_uid62207	YP_004179300.1	320103709	COG3383	4Fe4S
Molybdop_Fe4S4	Isosphaera_pallida_ATCC_43644_uid62207	YP_004180752.1	320105161	COG1034	4Fe4S
AFOR_C	Isosphaera_pallida_ATCC_43644_uid62207	YP_004180049.1	320104458	COG2414	4Fe4S
Fer4_9	Isosphaera_pallida_ATCC_43644_uid62207	YP_004177776.1	320102185	COG0348	4Fe4S
Fer4_9	Isosphaera_pallida_ATCC_43644_uid62207	YP_004177776.1	320102185	COG1143	4Fe4S
Fer4_9	Isosphaera_pallida_ATCC_43644_uid62207	YP_004179300.1	320103709	COG3383	4Fe4S
Fer4_9	Isosphaera_pallida_ATCC_43644_uid62207	YP_004180271.1	320104680	COG0664	4Fe4S
Fer4_9	Isosphaera_pallida_ATCC_43644_uid62207	YP_004180271.1	320104680	COG1142	4Fe4S
Fer4_9	Isosphaera_pallida_ATCC_43644_uid62207	YP_004180271.1	320104680	COG3383	4Fe4S
Fer4_2	Isosphaera_pallida_ATCC_43644_uid62207	YP_004177923.1	320102332	COG0243	4Fe4S
Fer4_2	Isosphaera_pallida_ATCC_43644_uid62207	YP_004177923.1	320102332	COG0437	4Fe4S
Fer4	Isosphaera_pallida_ATCC_43644_uid62207	YP_004177776.1	320102185	COG0348	4Fe4S
Fer4	Isosphaera_pallida_ATCC_43644_uid62207	YP_004177776.1	320102185	COG1143	4Fe4S
Fer4	Isosphaera_pallida_ATCC_43644_uid62207	YP_004178656.1	320103065	COG1146	4Fe4S
Fer4_11	Isosphaera_pallida_ATCC_43644_uid62207	YP_004177923.1	320102332	COG0243	4Fe4S
Fer4_11	Isosphaera_pallida_ATCC_43644_uid62207	YP_004177923.1	320102332	COG0437	4Fe4S
Fer4_7	Isosphaera_pallida_ATCC_43644_uid62207	YP_004177508.1	320101917	COG1143	4Fe4S
Fer4_7	Isosphaera_pallida_ATCC_43644_uid62207	YP_004177508.1	320101917	COG3260	4Fe4S
Fer4_7	Isosphaera_pallida_ATCC_43644_uid62207	YP_004177583.1	320101992	COG0479	4Fe4S
Fer4_7	Isosphaera_pallida_ATCC_43644_uid62207	YP_004180750.1	320105159	COG1143	4Fe4S
Radical_SAM	Isosphaera_pallida_ATCC_43644_uid62207	YP_004177340.1	320101749	COG0820	4Fe4S
Radical_SAM	Isosphaera_pallida_ATCC_43644_uid62207	YP_004177459.1	320101868	COG1032	4Fe4S
Radical_SAM	Isosphaera_pallida_ATCC_43644_uid62207	YP_004177545.1	320101954	COG1032	4Fe4S
Radical_SAM	Isosphaera_pallida_ATCC_43644_uid62207	YP_004178086.1	320102495	COG0621	4Fe4S
Radical_SAM	Isosphaera_pallida_ATCC_43644_uid62207	YP_004178264.1	320102673	COG0502	4Fe4S
Radical_SAM	Isosphaera_pallida_ATCC_43644_uid62207	YP_004178301.1	320102710	COG1060	4Fe4S
Radical_SAM	Isosphaera_pallida_ATCC_43644_uid62207	YP_004178489.1	320102898	COG0320	4Fe4S
Radical_SAM	Isosphaera_pallida_ATCC_43644_uid62207	YP_004178519.1	320102928	COG1180	4Fe4S
Radical_SAM	Isosphaera_pallida_ATCC_43644_uid62207	YP_004179025.1	320103434	COG1060	4Fe4S
Radical_SAM	Isosphaera_pallida_ATCC_43644_uid62207	YP_004179411.1	320103820	COG0535	4Fe4S
Radical_SAM	Isosphaera_pallida_ATCC_43644_uid62207	YP_004179427.1	320103836	COG0621	4Fe4S
Radical_SAM	Isosphaera_pallida_ATCC_43644_uid62207	YP_004179495.1	320103904	COG0635	4Fe4S
Radical_SAM	Isosphaera_pallida_ATCC_43644_uid62207	YP_004180062.1	320104471	COG0820	4Fe4S
Radical_SAM	Isosphaera_pallida_ATCC_43644_uid62207	YP_004180120.1	320104529	COG2896	4Fe4S
Radical_SAM	Isosphaera_pallida_ATCC_43644_uid62207	YP_004180613.1	320105022	COG0535	4Fe4S
NoConservedDomain	Isosphaera_pallida_ATCC_43644_uid62207	320103182	320103182	COG1194	4Fe4S
Aminotran_5	Isosphaera_pallida_ATCC_43644_uid62207	320102363	320102363	COG1104	2Fe2S
Aminotran_5	Isosphaera_pallida_ATCC_43644_uid62207	320103669	320103669	COG1104	2Fe2S
NadA	Kribbella_flavida_DSM_17836_uid43465	YP_003380627.1	284030696	COG0379	4Fe4S
EndIII_4Fe-2S	Kribbella_flavida_DSM_17836_uid43465	YP_003378377.1	284028446	COG0177	4Fe4S
TSCPD	Kribbella_flavida_DSM_17836_uid43465	YP_003382513.1	284032582	COG0209	Unknown
GcpE	Kribbella_flavida_DSM_17836_uid43465	YP_003380879.1	284030948	COG0821	4Fe4S
UDG	Kribbella_flavida_DSM_17836_uid43465	YP_003383497.1	284033566	COG1573	4Fe4S
Fer4_13	Kribbella_flavida_DSM_17836_uid43465	YP_003382655.1	284032724	COG1141	4Fe4S
PAPS_reduct	Kribbella_flavida_DSM_17836_uid43465	YP_003381185.1	284031254	COG0175	4Fe4S
LYTB	Kribbella_flavida_DSM_17836_uid43465	YP_003382079.1	284032148	COG0761	3Fe4S
LYTB	Kribbella_flavida_DSM_17836_uid43465	YP_003383382.1	284033451	COG0761	3Fe4S
Rieske_2	Kribbella_flavida_DSM_17836_uid43465	YP_003379313.1	284029382	COG2146	2Fe2S
zf-CDGSH	Kribbella_flavida_DSM_17836_uid43465	YP_003378644.1	284028713	COG3369	2Fe2S
UPF0004	Kribbella_flavida_DSM_17836_uid43465	YP_003380857.1	284030926	COG0621	Unknown
UPF0004	Kribbella_flavida_DSM_17836_uid43465	YP_003382542.1	284032611	COG0621	Unknown
Fer4_14	Kribbella_flavida_DSM_17836_uid43465	YP_003378738.1	284028807	COG0602	4Fe4S
Mob_synth_C	Kribbella_flavida_DSM_17836_uid43465	YP_003381572.1	284031641	COG2896	4Fe4S
Fer4_15	Kribbella_flavida_DSM_17836_uid43465	YP_003381761.1	284031830	COG1141	4Fe4S
Fer4_15	Kribbella_flavida_DSM_17836_uid43465	YP_003381943.1	284032012	COG1141	4Fe4S
Glu_synthase	Kribbella_flavida_DSM_17836_uid43465	YP_003380937.1	284031006	COG0067	3Fe4S
Glu_synthase	Kribbella_flavida_DSM_17836_uid43465	YP_003380937.1	284031006	COG0069	3Fe4S
Glu_synthase	Kribbella_flavida_DSM_17836_uid43465	YP_003380937.1	284031006	COG0070	3Fe4S
PDDEXK_1	Kribbella_flavida_DSM_17836_uid43465	YP_003381068.1	284031137	COG2887	4Fe4S
PDDEXK_1	Kribbella_flavida_DSM_17836_uid43465	YP_003383161.1	284033230	COG0210	4Fe4S
PDDEXK_1	Kribbella_flavida_DSM_17836_uid43465	YP_003383161.1	284033230	COG2887	4Fe4S
ParA	Kribbella_flavida_DSM_17836_uid43465	YP_003383220.1	284033289	COG0489	4Fe4S
ParA	Kribbella_flavida_DSM_17836_uid43465	YP_003383220.1	284033289	COG2151	4Fe4S
BATS	Kribbella_flavida_DSM_17836_uid43465	YP_003383819.1	284033888	COG0502	2Fe2S
Fer2_3	Kribbella_flavida_DSM_17836_uid43465	YP_003379238.1	284029307	COG0479	2Fe2S
Fer2_3	Kribbella_flavida_DSM_17836_uid43465	YP_003383345.1	284033414	COG0479	2Fe2S
NADH-G_4Fe-4S_3	Kribbella_flavida_DSM_17836_uid43465	YP_003384094.1	284034163	COG1034	4Fe4S
SDH_alpha	Kribbella_flavida_DSM_17836_uid43465	YP_003384335.1	284034404	COG1760	4Fe4S
NADH_4Fe-4S	Kribbella_flavida_DSM_17836_uid43465	YP_003379999.1	284030068	COG1894	4Fe4S
NADH_4Fe-4S	Kribbella_flavida_DSM_17836_uid43465	YP_003379999.1	284030068	COG1905	4Fe4S
NADH_4Fe-4S	Kribbella_flavida_DSM_17836_uid43465	YP_003384095.1	284034164	COG1894	4Fe4S
UPF0051	Kribbella_flavida_DSM_17836_uid43465	YP_003381138.1	284031207	COG0719	Unknown
UPF0051	Kribbella_flavida_DSM_17836_uid43465	YP_003381139.1	284031208	COG0719	Unknown
Aconitase	Kribbella_flavida_DSM_17836_uid43465	YP_003381610.1	284031679	COG1048	4Fe4S
Aconitase	Kribbella_flavida_DSM_17836_uid43465	YP_003382674.1	284032743	COG0065	4Fe4S
Fer2_4	Kribbella_flavida_DSM_17836_uid43465	YP_003379998.1	284030067	COG3383	2Fe2S
NIR_SIR	Kribbella_flavida_DSM_17836_uid43465	YP_003379312.1	284029381	COG1251	4Fe4S
NIR_SIR	Kribbella_flavida_DSM_17836_uid43465	YP_003381187.1	284031256	COG0155	4Fe4S
NIR_SIR_ferr	Kribbella_flavida_DSM_17836_uid43465	YP_003379312.1	284029381	COG1251	4Fe4S
NIR_SIR_ferr	Kribbella_flavida_DSM_17836_uid43465	YP_003381187.1	284031256	COG0155	4Fe4S
Rieske	Kribbella_flavida_DSM_17836_uid43465	YP_003380651.1	284030720	COG0723	2Fe2S
Rieske	Kribbella_flavida_DSM_17836_uid43465	YP_003381112.1	284031181	COG2146	2Fe2S
Rieske	Kribbella_flavida_DSM_17836_uid43465	YP_003381140.1	284031209	COG2146	2Fe2S
Rieske	Kribbella_flavida_DSM_17836_uid43465	YP_003381709.1	284031778	COG4638	2Fe2S
Rieske	Kribbella_flavida_DSM_17836_uid43465	YP_003382051.1	284032120	COG0665	2Fe2S
Rieske	Kribbella_flavida_DSM_17836_uid43465	YP_003382051.1	284032120	COG0723	2Fe2S
Fer2	Kribbella_flavida_DSM_17836_uid43465	YP_003380838.1	284030907	COG1018	2Fe2S
Fer2	Kribbella_flavida_DSM_17836_uid43465	YP_003381691.1	284031760	COG1018	2Fe2S
Fe-S_biosyn	Kribbella_flavida_DSM_17836_uid43465	YP_003380632.1	284030701	COG0316	2Fe2S
Fer2_BFD	Kribbella_flavida_DSM_17836_uid43465	YP_003379312.1	284029381	COG1251	2Fe2S
2Fe-2S_thioredx	Kribbella_flavida_DSM_17836_uid43465	YP_003379999.1	284030068	COG1894	2Fe2S
2Fe-2S_thioredx	Kribbella_flavida_DSM_17836_uid43465	YP_003379999.1	284030068	COG1905	2Fe2S
2Fe-2S_thioredx	Kribbella_flavida_DSM_17836_uid43465	YP_003384096.1	284034165	COG1905	2Fe2S
Fer4_20	Kribbella_flavida_DSM_17836_uid43465	YP_003380938.1	284031007	COG0493	4Fe4S
Oxidored_q6	Kribbella_flavida_DSM_17836_uid43465	YP_003384049.1	284034118	COG0377	4Fe4S
Oxidored_q6	Kribbella_flavida_DSM_17836_uid43465	YP_003384099.1	284034168	COG0377	4Fe4S
CCG	Kribbella_flavida_DSM_17836_uid43465	YP_003384603.1	284034672	COG0247	4Fe4S
CCG	Kribbella_flavida_DSM_17836_uid43465	YP_003384603.1	284034672	COG1150	4Fe4S
Molybdop_Fe4S4	Kribbella_flavida_DSM_17836_uid43465	YP_003379311.1	284029380	COG3383	4Fe4S
Molybdop_Fe4S4	Kribbella_flavida_DSM_17836_uid43465	YP_003379998.1	284030067	COG3383	4Fe4S
Molybdop_Fe4S4	Kribbella_flavida_DSM_17836_uid43465	YP_003384307.1	284034376	COG0243	4Fe4S
AFOR_C	Kribbella_flavida_DSM_17836_uid43465	YP_003379997.1	284030066	COG2414	4Fe4S
Fer4_8	Kribbella_flavida_DSM_17836_uid43465	YP_003379238.1	284029307	COG0479	4Fe4S
Fer4_8	Kribbella_flavida_DSM_17836_uid43465	YP_003383345.1	284033414	COG0479	4Fe4S
Fer4_8	Kribbella_flavida_DSM_17836_uid43465	YP_003384603.1	284034672	COG0247	4Fe4S
Fer4_8	Kribbella_flavida_DSM_17836_uid43465	YP_003384603.1	284034672	COG1150	4Fe4S
Fer4	Kribbella_flavida_DSM_17836_uid43465	YP_003383004.1	284033073	COG0493	4Fe4S
Fer4	Kribbella_flavida_DSM_17836_uid43465	YP_003383332.1	284033401	COG1146	4Fe4S
Fer4_11	Kribbella_flavida_DSM_17836_uid43465	YP_003381997.1	284032066	COG1140	4Fe4S
Fer4_10	Kribbella_flavida_DSM_17836_uid43465	YP_003379998.1	284030067	COG3383	4Fe4S
Fer4_7	Kribbella_flavida_DSM_17836_uid43465	YP_003384034.1	284034103	COG1143	4Fe4S
Fer4_7	Kribbella_flavida_DSM_17836_uid43465	YP_003384092.1	284034161	COG1143	4Fe4S
Radical_SAM	Kribbella_flavida_DSM_17836_uid43465	YP_003380186.1	284030255	COG1032	4Fe4S
Radical_SAM	Kribbella_flavida_DSM_17836_uid43465	YP_003380275.1	284030344	COG0635	4Fe4S
Radical_SAM	Kribbella_flavida_DSM_17836_uid43465	YP_003380541.1	284030610	COG0320	4Fe4S
Radical_SAM	Kribbella_flavida_DSM_17836_uid43465	YP_003380857.1	284030926	COG0621	4Fe4S
Radical_SAM	Kribbella_flavida_DSM_17836_uid43465	YP_003381572.1	284031641	COG2896	4Fe4S
Radical_SAM	Kribbella_flavida_DSM_17836_uid43465	YP_003382542.1	284032611	COG0621	4Fe4S
Radical_SAM	Kribbella_flavida_DSM_17836_uid43465	YP_003382553.1	284032622	COG0820	4Fe4S
Radical_SAM	Kribbella_flavida_DSM_17836_uid43465	YP_003383803.1	284033872	COG1533	4Fe4S
Radical_SAM	Kribbella_flavida_DSM_17836_uid43465	YP_003383819.1	284033888	COG0502	4Fe4S
Radical_SAM	Kribbella_flavida_DSM_17836_uid43465	YP_003384286.1	284034355	COG1060	4Fe4S
NoConservedDomain	Kribbella_flavida_DSM_17836_uid43465	284034293	284034293	COG1194	4Fe4S
Aminotran_5	Kribbella_flavida_DSM_17836_uid43465	284030712	284030712	COG1104	2Fe2S
Aminotran_5	Kribbella_flavida_DSM_17836_uid43465	284032793	284032793	COG1104	2Fe2S
NadA	Kytococcus_sedentarius_DSM_20547_uid59071	YP_003150057.1	256826097	COG0379	4Fe4S
EndIII_4Fe-2S	Kytococcus_sedentarius_DSM_20547_uid59071	YP_003150188.1	256826228	COG1194	4Fe4S
TSCPD	Kytococcus_sedentarius_DSM_20547_uid59071	YP_003149495.1	256825535	COG0209	Unknown
GcpE	Kytococcus_sedentarius_DSM_20547_uid59071	YP_003148937.1	256824977	COG0821	4Fe4S
LYTB	Kytococcus_sedentarius_DSM_20547_uid59071	YP_003149799.1	256825839	COG0761	3Fe4S
zf-CDGSH	Kytococcus_sedentarius_DSM_20547_uid59071	YP_003149659.1	256825699	COG3369	2Fe2S
UPF0004	Kytococcus_sedentarius_DSM_20547_uid59071	YP_003149542.1	256825582	COG0621	Unknown
UPF0004	Kytococcus_sedentarius_DSM_20547_uid59071	YP_003149569.1	256825609	COG0621	Unknown
Mob_synth_C	Kytococcus_sedentarius_DSM_20547_uid59071	YP_003149695.1	256825735	COG2896	4Fe4S
Mob_synth_C	Kytococcus_sedentarius_DSM_20547_uid59071	YP_003149762.1	256825802	COG2896	4Fe4S
Glu_synthase	Kytococcus_sedentarius_DSM_20547_uid59071	YP_003149059.1	256825099	COG0069	3Fe4S
PDDEXK_1	Kytococcus_sedentarius_DSM_20547_uid59071	YP_003149185.1	256825225	COG2887	4Fe4S
PDDEXK_1	Kytococcus_sedentarius_DSM_20547_uid59071	YP_003149685.1	256825725	COG0210	4Fe4S
PDDEXK_1	Kytococcus_sedentarius_DSM_20547_uid59071	YP_003149685.1	256825725	COG2887	4Fe4S
BATS	Kytococcus_sedentarius_DSM_20547_uid59071	YP_003150364.1	256826404	COG0502	2Fe2S
Fer2_3	Kytococcus_sedentarius_DSM_20547_uid59071	YP_003150072.1	256826112	COG0479	2Fe2S
SDH_alpha	Kytococcus_sedentarius_DSM_20547_uid59071	YP_003149464.1	256825504	COG1760	4Fe4S
UPF0051	Kytococcus_sedentarius_DSM_20547_uid59071	YP_003149128.1	256825168	COG0719	Unknown
UPF0051	Kytococcus_sedentarius_DSM_20547_uid59071	YP_003149129.1	256825169	COG0719	Unknown
Aconitase	Kytococcus_sedentarius_DSM_20547_uid59071	YP_003149355.1	256825395	COG1048	4Fe4S
Fer4_17	Kytococcus_sedentarius_DSM_20547_uid59071	YP_003148271.1	256824311	COG0247	4Fe4S
Fer4_17	Kytococcus_sedentarius_DSM_20547_uid59071	YP_003148271.1	256824311	COG0277	4Fe4S
Rieske	Kytococcus_sedentarius_DSM_20547_uid59071	YP_003148344.1	256824384	COG2146	2Fe2S
Rieske	Kytococcus_sedentarius_DSM_20547_uid59071	YP_003149130.1	256825170	COG2146	2Fe2S
Rieske	Kytococcus_sedentarius_DSM_20547_uid59071	YP_003149400.1	256825440	COG0723	2Fe2S
Fer2	Kytococcus_sedentarius_DSM_20547_uid59071	YP_003148744.1	256824784	COG1018	2Fe2S
Fer2	Kytococcus_sedentarius_DSM_20547_uid59071	YP_003149991.1	256826031	COG1018	2Fe2S
Fer2	Kytococcus_sedentarius_DSM_20547_uid59071	YP_003149991.1	256826031	COG2124	2Fe2S
Fer2	Kytococcus_sedentarius_DSM_20547_uid59071	YP_003150066.1	256826106	COG1018	2Fe2S
Fe-S_biosyn	Kytococcus_sedentarius_DSM_20547_uid59071	YP_003149407.1	256825447	COG0316	2Fe2S
CCG	Kytococcus_sedentarius_DSM_20547_uid59071	YP_003148247.1	256824287	COG0247	4Fe4S
CCG	Kytococcus_sedentarius_DSM_20547_uid59071	YP_003148271.1	256824311	COG0247	4Fe4S
CCG	Kytococcus_sedentarius_DSM_20547_uid59071	YP_003148271.1	256824311	COG0277	4Fe4S
CCG	Kytococcus_sedentarius_DSM_20547_uid59071	YP_003150336.1	256826376	COG0247	4Fe4S
CCG	Kytococcus_sedentarius_DSM_20547_uid59071	YP_003150336.1	256826376	COG0479	4Fe4S
Molybdop_Fe4S4	Kytococcus_sedentarius_DSM_20547_uid59071	YP_003148259.1	256824299	COG0243	4Fe4S
Fer4_8	Kytococcus_sedentarius_DSM_20547_uid59071	YP_003148248.1	256824288	COG1139	4Fe4S
Fer4_8	Kytococcus_sedentarius_DSM_20547_uid59071	YP_003150336.1	256826376	COG0247	4Fe4S
Fer4_8	Kytococcus_sedentarius_DSM_20547_uid59071	YP_003150336.1	256826376	COG0479	4Fe4S
Fer4_2	Kytococcus_sedentarius_DSM_20547_uid59071	YP_003148261.1	256824301	COG0437	4Fe4S
Fer4	Kytococcus_sedentarius_DSM_20547_uid59071	YP_003149713.1	256825753	COG1146	4Fe4S
Fer4_11	Kytococcus_sedentarius_DSM_20547_uid59071	YP_003148261.1	256824301	COG0437	4Fe4S
Fer4_10	Kytococcus_sedentarius_DSM_20547_uid59071	YP_003150072.1	256826112	COG0479	4Fe4S
Radical_SAM	Kytococcus_sedentarius_DSM_20547_uid59071	YP_003148929.1	256824969	COG0820	4Fe4S
Radical_SAM	Kytococcus_sedentarius_DSM_20547_uid59071	YP_003148969.1	256825009	COG0635	4Fe4S
Radical_SAM	Kytococcus_sedentarius_DSM_20547_uid59071	YP_003149418.1	256825458	COG0320	4Fe4S
Radical_SAM	Kytococcus_sedentarius_DSM_20547_uid59071	YP_003149542.1	256825582	COG0621	4Fe4S
Radical_SAM	Kytococcus_sedentarius_DSM_20547_uid59071	YP_003149569.1	256825609	COG0621	4Fe4S
Radical_SAM	Kytococcus_sedentarius_DSM_20547_uid59071	YP_003149695.1	256825735	COG2896	4Fe4S
Radical_SAM	Kytococcus_sedentarius_DSM_20547_uid59071	YP_003149762.1	256825802	COG2896	4Fe4S
Radical_SAM	Kytococcus_sedentarius_DSM_20547_uid59071	YP_003150364.1	256826404	COG0502	4Fe4S
NoConservedDomain	Kytococcus_sedentarius_DSM_20547_uid59071	256826228	256826228	COG1194	4Fe4S
Aminotran_5	Kytococcus_sedentarius_DSM_20547_uid59071	256824825	256824825	COG1104	2Fe2S
NadA	Marinobacter_adhaerens_HP15_uid162009	YP_005885724.1	385331773	COG0379	4Fe4S
EndIII_4Fe-2S	Marinobacter_adhaerens_HP15_uid162009	YP_005884977.1	385331026	COG0177	4Fe4S
GcpE	Marinobacter_adhaerens_HP15_uid162009	YP_005885185.1	385331234	COG0821	4Fe4S
UDG	Marinobacter_adhaerens_HP15_uid162009	YP_005885863.1	385331912	COG1573	4Fe4S
PAPS_reduct	Marinobacter_adhaerens_HP15_uid162009	YP_005885545.1	385331594	COG0175	4Fe4S
LYTB	Marinobacter_adhaerens_HP15_uid162009	YP_005884207.1	385330256	COG0761	3Fe4S
zf-CDGSH	Marinobacter_adhaerens_HP15_uid162009	YP_005887217.1	385333266	COG3369	2Fe2S
UPF0004	Marinobacter_adhaerens_HP15_uid162009	YP_005886151.1	385332200	COG0621	Unknown
UPF0004	Marinobacter_adhaerens_HP15_uid162009	YP_005886158.1	385332207	COG0621	Unknown
Fer4_14	Marinobacter_adhaerens_HP15_uid162009	YP_005887507.1	385333556	COG0602	4Fe4S
Mob_synth_C	Marinobacter_adhaerens_HP15_uid162009	YP_005886644.1	385332693	COG2896	4Fe4S
Fer4_18	Marinobacter_adhaerens_HP15_uid162009	YP_005885343.1	385331392	COG0348	4Fe4S
Fer4_18	Marinobacter_adhaerens_HP15_uid162009	YP_005885380.1	385331429	COG0348	4Fe4S
Fer4_18	Marinobacter_adhaerens_HP15_uid162009	YP_005885803.1	385331852	COG0348	4Fe4S
Fer4_16	Marinobacter_adhaerens_HP15_uid162009	YP_005886197.1	385332246	COG1600	4Fe4S
ETF_QO	Marinobacter_adhaerens_HP15_uid162009	YP_005885449.1	385331498	COG0644	4Fe4S
ETF_QO	Marinobacter_adhaerens_HP15_uid162009	YP_005885449.1	385331498	COG2440	4Fe4S
ETF_QO	Marinobacter_adhaerens_HP15_uid162009	YP_005887868.1	385333917	COG0644	4Fe4S
ETF_QO	Marinobacter_adhaerens_HP15_uid162009	YP_005887868.1	385333917	COG2440	4Fe4S
Glu_synthase	Marinobacter_adhaerens_HP15_uid162009	YP_005884174.1	385330223	COG0067	3Fe4S
Glu_synthase	Marinobacter_adhaerens_HP15_uid162009	YP_005884174.1	385330223	COG0069	3Fe4S
Glu_synthase	Marinobacter_adhaerens_HP15_uid162009	YP_005884174.1	385330223	COG0070	3Fe4S
Glu_synthase	Marinobacter_adhaerens_HP15_uid162009	YP_005884820.1	385330869	COG0069	3Fe4S
NifU	Marinobacter_adhaerens_HP15_uid162009	YP_005885483.1	385331532	COG0316	2Fe2S/4Fe4S
NifU	Marinobacter_adhaerens_HP15_uid162009	YP_005885483.1	385331532	COG0694	2Fe2S/4Fe4S
ParA	Marinobacter_adhaerens_HP15_uid162009	YP_005884985.1	385331034	COG0489	4Fe4S
ParA	Marinobacter_adhaerens_HP15_uid162009	YP_005884985.1	385331034	COG2151	4Fe4S
ParA	Marinobacter_adhaerens_HP15_uid162009	YP_005887817.1	385333866	COG0489	4Fe4S
BATS	Marinobacter_adhaerens_HP15_uid162009	YP_005886178.1	385332227	COG0502	2Fe2S
Fer2_3	Marinobacter_adhaerens_HP15_uid162009	YP_005885212.1	385331261	COG0479	2Fe2S
tRNA-synt_1b	Marinobacter_adhaerens_HP15_uid162009	YP_005885219.1	385331268	COG0180	4Fe4S
NADH-G_4Fe-4S_3	Marinobacter_adhaerens_HP15_uid162009	YP_005887866.1	385333915	COG3383	4Fe4S
NADH_4Fe-4S	Marinobacter_adhaerens_HP15_uid162009	YP_005885265.1	385331314	COG1894	4Fe4S
NADH_4Fe-4S	Marinobacter_adhaerens_HP15_uid162009	YP_005885265.1	385331314	COG1905	4Fe4S
NADH_4Fe-4S	Marinobacter_adhaerens_HP15_uid162009	YP_005887865.1	385333914	COG1894	4Fe4S
UPF0051	Marinobacter_adhaerens_HP15_uid162009	YP_005886676.1	385332725	COG0719	Unknown
UPF0051	Marinobacter_adhaerens_HP15_uid162009	YP_005886678.1	385332727	COG0719	Unknown
Rubredoxin	Marinobacter_adhaerens_HP15_uid162009	YP_005887042.1	385333091	COG1773	Fe
Aconitase	Marinobacter_adhaerens_HP15_uid162009	YP_005885526.1	385331575	COG0065	4Fe4S
Aconitase	Marinobacter_adhaerens_HP15_uid162009	YP_005885622.1	385331671	COG1048	4Fe4S
Aconitase	Marinobacter_adhaerens_HP15_uid162009	YP_005885895.1	385331944	COG1049	4Fe4S
Aconitase	Marinobacter_adhaerens_HP15_uid162009	YP_005886291.1	385332340	COG0065	4Fe4S
Aconitase	Marinobacter_adhaerens_HP15_uid162009	YP_005887125.1	385333174	COG1048	4Fe4S
Fer4_6	Marinobacter_adhaerens_HP15_uid162009	YP_005887816.1	385333865	COG1145	4Fe4S
Fer4_6	Marinobacter_adhaerens_HP15_uid162009	YP_005887816.1	385333865	COG1149	4Fe4S
Fer2_4	Marinobacter_adhaerens_HP15_uid162009	YP_005885266.1	385331315	COG3383	2Fe2S
Fer2_4	Marinobacter_adhaerens_HP15_uid162009	YP_005887866.1	385333915	COG3383	2Fe2S
Fer4_17	Marinobacter_adhaerens_HP15_uid162009	YP_005885212.1	385331261	COG0479	4Fe4S
Fer4_17	Marinobacter_adhaerens_HP15_uid162009	YP_005886714.1	385332763	COG0247	4Fe4S
Fer4_17	Marinobacter_adhaerens_HP15_uid162009	YP_005887783.1	385333832	COG0247	4Fe4S
Fer4_17	Marinobacter_adhaerens_HP15_uid162009	YP_005887783.1	385333832	COG0277	4Fe4S
Fer4_17	Marinobacter_adhaerens_HP15_uid162009	YP_005887783.1	385333832	COG1145	4Fe4S
NIR_SIR	Marinobacter_adhaerens_HP15_uid162009	YP_005885487.1	385331536	COG0155	4Fe4S
NIR_SIR	Marinobacter_adhaerens_HP15_uid162009	YP_005887572.1	385333621	COG1251	4Fe4S
NIR_SIR_ferr	Marinobacter_adhaerens_HP15_uid162009	YP_005885487.1	385331536	COG0155	4Fe4S
NIR_SIR_ferr	Marinobacter_adhaerens_HP15_uid162009	YP_005887572.1	385333621	COG1251	4Fe4S
Rieske	Marinobacter_adhaerens_HP15_uid162009	YP_005883713.1	385329762	COG4638	2Fe2S
Rieske	Marinobacter_adhaerens_HP15_uid162009	YP_005883731.1	385329780	COG4638	2Fe2S
Rieske	Marinobacter_adhaerens_HP15_uid162009	YP_005884026.1	385330075	COG2146	2Fe2S
Rieske	Marinobacter_adhaerens_HP15_uid162009	YP_005884237.1	385330286	COG0723	2Fe2S
Rieske	Marinobacter_adhaerens_HP15_uid162009	YP_005884798.1	385330847	COG4638	2Fe2S
Fer2	Marinobacter_adhaerens_HP15_uid162009	YP_005884799.1	385330848	COG0543	2Fe2S
Fer2	Marinobacter_adhaerens_HP15_uid162009	YP_005884799.1	385330848	COG1018	2Fe2S
Fer2	Marinobacter_adhaerens_HP15_uid162009	YP_005884949.1	385330998	COG2080	2Fe2S
Fer2	Marinobacter_adhaerens_HP15_uid162009	YP_005885253.1	385331302	COG2080	2Fe2S
Fer2	Marinobacter_adhaerens_HP15_uid162009	YP_005885940.1	385331989	COG2871	2Fe2S
Fer2	Marinobacter_adhaerens_HP15_uid162009	YP_005886393.1	385332442	COG1018	2Fe2S
Fer2	Marinobacter_adhaerens_HP15_uid162009	YP_005886640.1	385332689	COG1018	2Fe2S
Fer2	Marinobacter_adhaerens_HP15_uid162009	YP_005887721.1	385333770	COG2871	2Fe2S
Fer2	Marinobacter_adhaerens_HP15_uid162009	YP_005887722.1	385333771	COG1018	2Fe2S
Fer2	Marinobacter_adhaerens_HP15_uid162009	YP_005888021.1	385334072	COG0633	2Fe2S
Fe-S_biosyn	Marinobacter_adhaerens_HP15_uid162009	YP_005884047.1	385330096	COG0316	2Fe2S
Fe-S_biosyn	Marinobacter_adhaerens_HP15_uid162009	YP_005886680.1	385332729	COG0316	2Fe2S
Fer2_2	Marinobacter_adhaerens_HP15_uid162009	YP_005884949.1	385330998	COG2080	2Fe2S
Fer2_2	Marinobacter_adhaerens_HP15_uid162009	YP_005885253.1	385331302	COG2080	2Fe2S
BolA	Marinobacter_adhaerens_HP15_uid162009	YP_005884879.1	385330928	COG0271	2Fe2S
BolA	Marinobacter_adhaerens_HP15_uid162009	YP_005886123.1	385332172	COG5007	2Fe2S
Fer2_BFD	Marinobacter_adhaerens_HP15_uid162009	YP_005883899.1	385329948	COG2906	2Fe2S
Fer2_BFD	Marinobacter_adhaerens_HP15_uid162009	YP_005887572.1	385333621	COG1251	2Fe2S
Rnf-Nqr	Marinobacter_adhaerens_HP15_uid162009	YP_005884978.1	385331027	COG4660	Fe
Rnf-Nqr	Marinobacter_adhaerens_HP15_uid162009	YP_005884983.1	385331032	COG4657	Fe
Rnf-Nqr	Marinobacter_adhaerens_HP15_uid162009	YP_005885941.1	385331990	COG2209	Fe
Rnf-Nqr	Marinobacter_adhaerens_HP15_uid162009	YP_005885942.1	385331991	COG1347	Fe
Fer4_5	Marinobacter_adhaerens_HP15_uid162009	YP_005885380.1	385331429	COG0348	4Fe4S
Fer4_5	Marinobacter_adhaerens_HP15_uid162009	YP_005885803.1	385331852	COG0348	4Fe4S
Fer4_5	Marinobacter_adhaerens_HP15_uid162009	YP_005887525.1	385333574	COG0348	4Fe4S
Fer4_5	Marinobacter_adhaerens_HP15_uid162009	YP_005887525.1	385333574	COG3901	4Fe4S
2Fe-2S_thioredx	Marinobacter_adhaerens_HP15_uid162009	YP_005885265.1	385331314	COG1894	2Fe2S
2Fe-2S_thioredx	Marinobacter_adhaerens_HP15_uid162009	YP_005885265.1	385331314	COG1905	2Fe2S
2Fe-2S_thioredx	Marinobacter_adhaerens_HP15_uid162009	YP_005887864.1	385333913	COG1905	2Fe2S
Fer4_20	Marinobacter_adhaerens_HP15_uid162009	YP_005884175.1	385330224	COG0493	4Fe4S
Fer4_21	Marinobacter_adhaerens_HP15_uid162009	YP_005884982.1	385331031	COG2878	4Fe4S
Fer4_21	Marinobacter_adhaerens_HP15_uid162009	YP_005887866.1	385333915	COG3383	4Fe4S
CCG	Marinobacter_adhaerens_HP15_uid162009	YP_005886578.1	385332627	COG0247	4Fe4S
CCG	Marinobacter_adhaerens_HP15_uid162009	YP_005886714.1	385332763	COG0247	4Fe4S
CCG	Marinobacter_adhaerens_HP15_uid162009	YP_005887780.1	385333829	COG0247	4Fe4S
CCG	Marinobacter_adhaerens_HP15_uid162009	YP_005887783.1	385333832	COG0247	4Fe4S
CCG	Marinobacter_adhaerens_HP15_uid162009	YP_005887783.1	385333832	COG0277	4Fe4S
CCG	Marinobacter_adhaerens_HP15_uid162009	YP_005887783.1	385333832	COG1145	4Fe4S
SPASM	Marinobacter_adhaerens_HP15_uid162009	YP_005886829.1	385332878	COG0535	4Fe4S
Molybdop_Fe4S4	Marinobacter_adhaerens_HP15_uid162009	YP_005884004.1	385330053	COG0243	4Fe4S
Molybdop_Fe4S4	Marinobacter_adhaerens_HP15_uid162009	YP_005885266.1	385331315	COG3383	4Fe4S
Molybdop_Fe4S4	Marinobacter_adhaerens_HP15_uid162009	YP_005887328.1	385333377	COG0243	4Fe4S
Molybdop_Fe4S4	Marinobacter_adhaerens_HP15_uid162009	YP_005887812.1	385333861	COG0243	4Fe4S
Molybdop_Fe4S4	Marinobacter_adhaerens_HP15_uid162009	YP_005887812.1	385333861	COG3383	4Fe4S
Molybdop_Fe4S4	Marinobacter_adhaerens_HP15_uid162009	YP_005887866.1	385333915	COG3383	4Fe4S
Fer4_8	Marinobacter_adhaerens_HP15_uid162009	YP_005885266.1	385331315	COG3383	4Fe4S
Fer4_8	Marinobacter_adhaerens_HP15_uid162009	YP_005886579.1	385332628	COG1139	4Fe4S
Fer4_8	Marinobacter_adhaerens_HP15_uid162009	YP_005887781.1	385333830	COG1139	4Fe4S
Fer4_2	Marinobacter_adhaerens_HP15_uid162009	YP_005884737.1	385330786	COG1146	4Fe4S
Fer4	Marinobacter_adhaerens_HP15_uid162009	YP_005884737.1	385330786	COG1146	4Fe4S
Fer4	Marinobacter_adhaerens_HP15_uid162009	YP_005887816.1	385333865	COG1145	4Fe4S
Fer4	Marinobacter_adhaerens_HP15_uid162009	YP_005887816.1	385333865	COG1149	4Fe4S
Fer4_11	Marinobacter_adhaerens_HP15_uid162009	YP_005887811.1	385333860	COG0437	4Fe4S
Fer4_7	Marinobacter_adhaerens_HP15_uid162009	YP_005884981.1	385331030	COG1842	4Fe4S
Fer4_7	Marinobacter_adhaerens_HP15_uid162009	YP_005884981.1	385331030	COG4656	4Fe4S
Fer4_7	Marinobacter_adhaerens_HP15_uid162009	YP_005887084.1	385333133	COG0674	4Fe4S
Fer4_7	Marinobacter_adhaerens_HP15_uid162009	YP_005887084.1	385333133	COG1013	4Fe4S
Fer4_7	Marinobacter_adhaerens_HP15_uid162009	YP_005887084.1	385333133	COG1014	4Fe4S
Fer4_7	Marinobacter_adhaerens_HP15_uid162009	YP_005887084.1	385333133	COG1143	4Fe4S
Fer4_7	Marinobacter_adhaerens_HP15_uid162009	YP_005887816.1	385333865	COG1145	4Fe4S
Fer4_7	Marinobacter_adhaerens_HP15_uid162009	YP_005887816.1	385333865	COG1149	4Fe4S
Radical_SAM	Marinobacter_adhaerens_HP15_uid162009	YP_005884332.1	385330381	COG0320	4Fe4S
Radical_SAM	Marinobacter_adhaerens_HP15_uid162009	YP_005884898.1	385330947	COG0535	4Fe4S
Radical_SAM	Marinobacter_adhaerens_HP15_uid162009	YP_005885182.1	385331231	COG0820	4Fe4S
Radical_SAM	Marinobacter_adhaerens_HP15_uid162009	YP_005885452.1	385331501	COG1032	4Fe4S
Radical_SAM	Marinobacter_adhaerens_HP15_uid162009	YP_005886151.1	385332200	COG0621	4Fe4S
Radical_SAM	Marinobacter_adhaerens_HP15_uid162009	YP_005886158.1	385332207	COG0621	4Fe4S
Radical_SAM	Marinobacter_adhaerens_HP15_uid162009	YP_005886178.1	385332227	COG0502	4Fe4S
Radical_SAM	Marinobacter_adhaerens_HP15_uid162009	YP_005886206.1	385332255	COG1509	4Fe4S
Radical_SAM	Marinobacter_adhaerens_HP15_uid162009	YP_005886338.1	385332387	COG1533	4Fe4S
Radical_SAM	Marinobacter_adhaerens_HP15_uid162009	YP_005886644.1	385332693	COG2896	4Fe4S
Radical_SAM	Marinobacter_adhaerens_HP15_uid162009	YP_005886645.1	385332694	COG0635	4Fe4S
Radical_SAM	Marinobacter_adhaerens_HP15_uid162009	YP_005886829.1	385332878	COG0535	4Fe4S
Radical_SAM	Marinobacter_adhaerens_HP15_uid162009	YP_005887542.1	385333591	COG0535	4Fe4S
Radical_SAM	Marinobacter_adhaerens_HP15_uid162009	YP_005887853.1	385333902	COG1032	4Fe4S
Radical_SAM	Marinobacter_adhaerens_HP15_uid162009	YP_005887966.1	385334017	COG0535	4Fe4S
Glutaredoxin	Marinobacter_adhaerens_HP15_uid162009	385330492	385330492	COG0278	2Fe2S
NoConservedDomain	Marinobacter_adhaerens_HP15_uid162009	385332756	385332756	COG1194	4Fe4S
Aminotran_5	Marinobacter_adhaerens_HP15_uid162009	385331229	385331229	COG1104	2Fe2S
Fer4_19	Marivirga_tractuosa_DSM_4126_uid60837	YP_004054929.1	313676933	COG3369	4Fe4S
Fer4_19	Marivirga_tractuosa_DSM_4126_uid60837	YP_004054929.1	313676933	COG3592	4Fe4S
NadA	Marivirga_tractuosa_DSM_4126_uid60837	YP_004054806.1	313676810	COG0379	4Fe4S
Aminotran_3	Marivirga_tractuosa_DSM_4126_uid60837	YP_004054112.1	313676116	COG4992	2Fe2S
GcpE	Marivirga_tractuosa_DSM_4126_uid60837	YP_004052146.1	313674150	COG0821	4Fe4S
UDG	Marivirga_tractuosa_DSM_4126_uid60837	YP_004053473.1	313675477	COG1573	4Fe4S
PAPS_reduct	Marivirga_tractuosa_DSM_4126_uid60837	YP_004053111.1	313675115	COG0175	4Fe4S
PAPS_reduct	Marivirga_tractuosa_DSM_4126_uid60837	YP_004055075.1	313677079	COG0175	4Fe4S
LYTB	Marivirga_tractuosa_DSM_4126_uid60837	YP_004053568.1	313675572	COG0761	3Fe4S
LYTB	Marivirga_tractuosa_DSM_4126_uid60837	YP_004053653.1	313675657	COG0761	3Fe4S
zf-CDGSH	Marivirga_tractuosa_DSM_4126_uid60837	YP_004054425.1	313676429	COG0069	2Fe2S
zf-CDGSH	Marivirga_tractuosa_DSM_4126_uid60837	YP_004054425.1	313676429	COG3369	2Fe2S
zf-CDGSH	Marivirga_tractuosa_DSM_4126_uid60837	YP_004054929.1	313676933	COG3369	2Fe2S
zf-CDGSH	Marivirga_tractuosa_DSM_4126_uid60837	YP_004054929.1	313676933	COG3592	2Fe2S
UPF0004	Marivirga_tractuosa_DSM_4126_uid60837	YP_004052188.1	313674192	COG0621	Unknown
UPF0004	Marivirga_tractuosa_DSM_4126_uid60837	YP_004052867.1	313674871	COG0621	Unknown
UPF0004	Marivirga_tractuosa_DSM_4126_uid60837	YP_004054022.1	313676026	COG0621	Unknown
Fer4_14	Marivirga_tractuosa_DSM_4126_uid60837	YP_004054962.1	313676966	COG0602	4Fe4S
Fer4_18	Marivirga_tractuosa_DSM_4126_uid60837	YP_004053716.1	313675720	COG0348	4Fe4S
Fer4_16	Marivirga_tractuosa_DSM_4126_uid60837	YP_004055435.1	313677439	COG1600	4Fe4S
Glu_synthase	Marivirga_tractuosa_DSM_4126_uid60837	YP_004052962.1	313674966	COG0069	3Fe4S
Glu_synthase	Marivirga_tractuosa_DSM_4126_uid60837	YP_004054425.1	313676429	COG0069	3Fe4S
Glu_synthase	Marivirga_tractuosa_DSM_4126_uid60837	YP_004054425.1	313676429	COG3369	3Fe4S
Glu_synthase	Marivirga_tractuosa_DSM_4126_uid60837	YP_004054611.1	313676615	COG0067	3Fe4S
Glu_synthase	Marivirga_tractuosa_DSM_4126_uid60837	YP_004054611.1	313676615	COG0069	3Fe4S
Glu_synthase	Marivirga_tractuosa_DSM_4126_uid60837	YP_004054611.1	313676615	COG0070	3Fe4S
NifU	Marivirga_tractuosa_DSM_4126_uid60837	YP_004053043.1	313675047	COG0694	2Fe2S/4Fe4S
NifU	Marivirga_tractuosa_DSM_4126_uid60837	YP_004055055.1	313677059	COG0694	2Fe2S/4Fe4S
PDDEXK_1	Marivirga_tractuosa_DSM_4126_uid60837	YP_004053644.1	313675648	COG3857	4Fe4S
BATS	Marivirga_tractuosa_DSM_4126_uid60837	YP_004053191.1	313675195	COG0502	2Fe2S
Fer2_3	Marivirga_tractuosa_DSM_4126_uid60837	YP_004055333.1	313677337	COG0479	2Fe2S
SDH_alpha	Marivirga_tractuosa_DSM_4126_uid60837	YP_004054026.1	313676030	COG1760	4Fe4S
UPF0051	Marivirga_tractuosa_DSM_4126_uid60837	YP_004053016.1	313675020	COG0719	Unknown
UPF0051	Marivirga_tractuosa_DSM_4126_uid60837	YP_004053019.1	313675023	COG0719	Unknown
Aconitase	Marivirga_tractuosa_DSM_4126_uid60837	YP_004053741.1	313675745	COG0065	4Fe4S
Aconitase	Marivirga_tractuosa_DSM_4126_uid60837	YP_004055842.1	313677846	COG1048	4Fe4S
NIR_SIR	Marivirga_tractuosa_DSM_4126_uid60837	YP_004055072.1	313677076	COG0155	4Fe4S
NIR_SIR	Marivirga_tractuosa_DSM_4126_uid60837	YP_004055072.1	313677076	COG1895	4Fe4S
NIR_SIR_ferr	Marivirga_tractuosa_DSM_4126_uid60837	YP_004055072.1	313677076	COG0155	4Fe4S
NIR_SIR_ferr	Marivirga_tractuosa_DSM_4126_uid60837	YP_004055072.1	313677076	COG1895	4Fe4S
Fer2	Marivirga_tractuosa_DSM_4126_uid60837	YP_004053391.1	313675395	COG0633	2Fe2S
Fer2	Marivirga_tractuosa_DSM_4126_uid60837	YP_004053693.1	313675697	COG1018	2Fe2S
Fer2	Marivirga_tractuosa_DSM_4126_uid60837	YP_004053786.1	313675790	COG2871	2Fe2S
Fer2	Marivirga_tractuosa_DSM_4126_uid60837	YP_004054334.1	313676338	COG0633	2Fe2S
Fe-S_biosyn	Marivirga_tractuosa_DSM_4126_uid60837	YP_004053671.1	313675675	COG0316	2Fe2S
Rnf-Nqr	Marivirga_tractuosa_DSM_4126_uid60837	YP_004053648.1	313675652	COG2209	Fe
Rnf-Nqr	Marivirga_tractuosa_DSM_4126_uid60837	YP_004053649.1	313675653	COG1347	Fe
Fer4_5	Marivirga_tractuosa_DSM_4126_uid60837	YP_004053716.1	313675720	COG0348	4Fe4S
Fer4_5	Marivirga_tractuosa_DSM_4126_uid60837	YP_004055676.1	313677680	COG0348	4Fe4S
Fer4_20	Marivirga_tractuosa_DSM_4126_uid60837	YP_004054610.1	313676614	COG0493	4Fe4S
BcrAD_BadFG	Marivirga_tractuosa_DSM_4126_uid60837	YP_004054133.1	313676137	COG2971	4Fe4S
Fer4_21	Marivirga_tractuosa_DSM_4126_uid60837	YP_004055676.1	313677680	COG0348	4Fe4S
CCG	Marivirga_tractuosa_DSM_4126_uid60837	YP_004054839.1	313676843	COG0247	4Fe4S
SPASM	Marivirga_tractuosa_DSM_4126_uid60837	YP_004054279.1	313676283	COG0535	4Fe4S
Fer4_8	Marivirga_tractuosa_DSM_4126_uid60837	YP_004054840.1	313676844	COG1150	4Fe4S
Fer4_8	Marivirga_tractuosa_DSM_4126_uid60837	YP_004055333.1	313677337	COG0479	4Fe4S
Fer4_11	Marivirga_tractuosa_DSM_4126_uid60837	YP_004055762.1	313677766	COG0243	4Fe4S
Fer4_11	Marivirga_tractuosa_DSM_4126_uid60837	YP_004055762.1	313677766	COG0437	4Fe4S
Fer4_10	Marivirga_tractuosa_DSM_4126_uid60837	YP_004053198.1	313675202	COG1143	4Fe4S
Fer4_7	Marivirga_tractuosa_DSM_4126_uid60837	YP_004053716.1	313675720	COG0348	4Fe4S
Radical_SAM	Marivirga_tractuosa_DSM_4126_uid60837	YP_004052188.1	313674192	COG0621	4Fe4S
Radical_SAM	Marivirga_tractuosa_DSM_4126_uid60837	YP_004052867.1	313674871	COG0621	4Fe4S
Radical_SAM	Marivirga_tractuosa_DSM_4126_uid60837	YP_004053191.1	313675195	COG0502	4Fe4S
Radical_SAM	Marivirga_tractuosa_DSM_4126_uid60837	YP_004053746.1	313675750	COG0635	4Fe4S
Radical_SAM	Marivirga_tractuosa_DSM_4126_uid60837	YP_004053787.1	313675791	COG0535	4Fe4S
Radical_SAM	Marivirga_tractuosa_DSM_4126_uid60837	YP_004054022.1	313676026	COG0621	4Fe4S
Radical_SAM	Marivirga_tractuosa_DSM_4126_uid60837	YP_004054072.1	313676076	COG1533	4Fe4S
Radical_SAM	Marivirga_tractuosa_DSM_4126_uid60837	YP_004054279.1	313676283	COG0535	4Fe4S
Radical_SAM	Marivirga_tractuosa_DSM_4126_uid60837	YP_004054637.1	313676641	COG0635	4Fe4S
Radical_SAM	Marivirga_tractuosa_DSM_4126_uid60837	YP_004054819.1	313676823	COG1180	4Fe4S
Radical_SAM	Marivirga_tractuosa_DSM_4126_uid60837	YP_004054896.1	313676900	COG0320	4Fe4S
Radical_SAM	Marivirga_tractuosa_DSM_4126_uid60837	YP_004054927.1	313676931	COG0820	4Fe4S
NoConservedDomain	Marivirga_tractuosa_DSM_4126_uid60837	313676681	313676681	COG1194	4Fe4S
Aminotran_5	Marivirga_tractuosa_DSM_4126_uid60837	313676733	313676733	COG1104	2Fe2S
NadA	Myxococcus_xanthus_DK_1622_uid58003	YP_630822.1	108759784	COG0379	4Fe4S
EndIII_4Fe-2S	Myxococcus_xanthus_DK_1622_uid58003	YP_629688.1	108759427	COG0177	4Fe4S
TSCPD	Myxococcus_xanthus_DK_1622_uid58003	YP_631136.1	108760764	COG0209	Unknown
UDG	Myxococcus_xanthus_DK_1622_uid58003	YP_630262.1	108762098	COG1573	4Fe4S
UDG	Myxococcus_xanthus_DK_1622_uid58003	YP_631779.1	108760152	COG1573	4Fe4S
UDG	Myxococcus_xanthus_DK_1622_uid58003	YP_632184.1	108757455	COG1573	4Fe4S
UDG	Myxococcus_xanthus_DK_1622_uid58003	YP_632566.1	108760490	COG1573	4Fe4S
PAPS_reduct	Myxococcus_xanthus_DK_1622_uid58003	YP_630560.1	108763333	COG0175	4Fe4S
Rieske_2	Myxococcus_xanthus_DK_1622_uid58003	YP_631164.1	108757451	COG2146	2Fe2S
UPF0004	Myxococcus_xanthus_DK_1622_uid58003	YP_629733.1	108760706	COG0621	Unknown
UPF0004	Myxococcus_xanthus_DK_1622_uid58003	YP_631966.1	108759982	COG0621	Unknown
Fer4_14	Myxococcus_xanthus_DK_1622_uid58003	YP_628748.1	108763752	COG0602	4Fe4S
Mob_synth_C	Myxococcus_xanthus_DK_1622_uid58003	YP_632408.1	108757868	COG2896	4Fe4S
Fer4_18	Myxococcus_xanthus_DK_1622_uid58003	YP_633677.1	108758685	COG0348	4Fe4S
Fer4_16	Myxococcus_xanthus_DK_1622_uid58003	YP_634077.1	108761976	COG1600	4Fe4S
Fer4_15	Myxococcus_xanthus_DK_1622_uid58003	YP_632301.1	108761058	COG0446	4Fe4S
Fer4_15	Myxococcus_xanthus_DK_1622_uid58003	YP_632301.1	108761058	COG1141	4Fe4S
Glu_synthase	Myxococcus_xanthus_DK_1622_uid58003	YP_632097.1	108760738	COG0067	3Fe4S
Glu_synthase	Myxococcus_xanthus_DK_1622_uid58003	YP_632097.1	108760738	COG0069	3Fe4S
Glu_synthase	Myxococcus_xanthus_DK_1622_uid58003	YP_632097.1	108760738	COG0070	3Fe4S
Cas_Cas4	Myxococcus_xanthus_DK_1622_uid58003	YP_635129.1	108757432	COG1468	2Fe2S
Cas_Cas4	Myxococcus_xanthus_DK_1622_uid58003	YP_635373.1	108761389	COG1468	2Fe2S
Cas_Cas4	Myxococcus_xanthus_DK_1622_uid58003	YP_635373.1	108761389	COG1518	2Fe2S
NifU	Myxococcus_xanthus_DK_1622_uid58003	YP_634156.1	108761437	COG0694	2Fe2S/4Fe4S
PDDEXK_1	Myxococcus_xanthus_DK_1622_uid58003	YP_630123.1	108759273	COG2887	4Fe4S
PDDEXK_1	Myxococcus_xanthus_DK_1622_uid58003	YP_630213.1	108758103	COG2887	4Fe4S
PDDEXK_1	Myxococcus_xanthus_DK_1622_uid58003	YP_630835.1	108762893	COG3857	4Fe4S
ParA	Myxococcus_xanthus_DK_1622_uid58003	YP_631985.1	108762728	COG0489	4Fe4S
ParA	Myxococcus_xanthus_DK_1622_uid58003	YP_631985.1	108762728	COG2151	4Fe4S
BATS	Myxococcus_xanthus_DK_1622_uid58003	YP_629514.1	108760442	COG0502	2Fe2S
NifU_N	Myxococcus_xanthus_DK_1622_uid58003	YP_633158.1	108760385	COG0822	2Fe2S
Fer2_3	Myxococcus_xanthus_DK_1622_uid58003	YP_631733.1	108757195	COG0479	2Fe2S
Fer2_3	Myxococcus_xanthus_DK_1622_uid58003	YP_633374.1	108758026	COG0479	2Fe2S
NADH-G_4Fe-4S_3	Myxococcus_xanthus_DK_1622_uid58003	YP_630945.1	108763204	COG1034	4Fe4S
SDH_alpha	Myxococcus_xanthus_DK_1622_uid58003	YP_634317.1	108763003	COG1760	4Fe4S
NADH_4Fe-4S	Myxococcus_xanthus_DK_1622_uid58003	YP_629345.1	108760787	COG1894	4Fe4S
UPF0051	Myxococcus_xanthus_DK_1622_uid58003	YP_629413.1	108762986	COG0719	Unknown
UPF0051	Myxococcus_xanthus_DK_1622_uid58003	YP_629415.1	108760528	COG0719	Unknown
Fer4_12	Myxococcus_xanthus_DK_1622_uid58003	YP_631112.1	108757658	COG0602	4Fe4S
Aconitase	Myxococcus_xanthus_DK_1622_uid58003	YP_629539.1	108757641	COG0065	4Fe4S
Aconitase	Myxococcus_xanthus_DK_1622_uid58003	YP_629539.1	108757641	COG0066	4Fe4S
Aconitase	Myxococcus_xanthus_DK_1622_uid58003	YP_629620.1	108761045	COG1048	4Fe4S
Fer4_6	Myxococcus_xanthus_DK_1622_uid58003	YP_631259.1	108762705	COG1146	4Fe4S
Fer2_4	Myxococcus_xanthus_DK_1622_uid58003	YP_630945.1	108763204	COG1034	2Fe2S
Fer4_17	Myxococcus_xanthus_DK_1622_uid58003	YP_631840.1	108760010	COG0247	4Fe4S
Fer4_17	Myxococcus_xanthus_DK_1622_uid58003	YP_631840.1	108760010	COG0277	4Fe4S
NIR_SIR	Myxococcus_xanthus_DK_1622_uid58003	YP_630554.1	108763120	COG0155	4Fe4S
NIR_SIR_ferr	Myxococcus_xanthus_DK_1622_uid58003	YP_630554.1	108763120	COG0155	4Fe4S
Rieske	Myxococcus_xanthus_DK_1622_uid58003	YP_629242.1	108757788	COG4638	2Fe2S
Rieske	Myxococcus_xanthus_DK_1622_uid58003	YP_629806.1	108763080	COG0665	2Fe2S
Rieske	Myxococcus_xanthus_DK_1622_uid58003	YP_629806.1	108763080	COG0723	2Fe2S
Rieske	Myxococcus_xanthus_DK_1622_uid58003	YP_629862.1	108761575	COG4638	2Fe2S
Rieske	Myxococcus_xanthus_DK_1622_uid58003	YP_630975.1	108763925	COG2146	2Fe2S
Rieske	Myxococcus_xanthus_DK_1622_uid58003	YP_631005.1	108759498	COG2146	2Fe2S
Rieske	Myxococcus_xanthus_DK_1622_uid58003	YP_631639.1	108758573	COG4638	2Fe2S
Rieske	Myxococcus_xanthus_DK_1622_uid58003	YP_631675.1	108759868	COG2146	2Fe2S
Rieske	Myxococcus_xanthus_DK_1622_uid58003	YP_631675.1	108759868	COG2220	2Fe2S
Rieske	Myxococcus_xanthus_DK_1622_uid58003	YP_632038.1	108757367	COG4638	2Fe2S
Rieske	Myxococcus_xanthus_DK_1622_uid58003	YP_634611.1	108757036	COG4638	2Fe2S
Rieske	Myxococcus_xanthus_DK_1622_uid58003	YP_634694.1	108763712	COG0723	2Fe2S
Rieske	Myxococcus_xanthus_DK_1622_uid58003	YP_635237.1	108757336	COG4638	2Fe2S
Rieske	Myxococcus_xanthus_DK_1622_uid58003	YP_635488.1	108763475	COG0723	2Fe2S
Fer2	Myxococcus_xanthus_DK_1622_uid58003	YP_630001.1	108762686	COG2080	2Fe2S
Fer2	Myxococcus_xanthus_DK_1622_uid58003	YP_631346.1	108758929	COG4630	2Fe2S
Fer2	Myxococcus_xanthus_DK_1622_uid58003	YP_631346.1	108758929	COG4631	2Fe2S
Fer2	Myxococcus_xanthus_DK_1622_uid58003	YP_632991.1	108762706	COG2080	2Fe2S
Fer2	Myxococcus_xanthus_DK_1622_uid58003	YP_633162.1	108759471	COG0633	2Fe2S
Fer2	Myxococcus_xanthus_DK_1622_uid58003	YP_635033.1	108757745	COG0633	2Fe2S
Fer2	Myxococcus_xanthus_DK_1622_uid58003	YP_635033.1	108757745	COG1018	2Fe2S
Fer2	Myxococcus_xanthus_DK_1622_uid58003	YP_635318.1	108758085	COG1018	2Fe2S
Fe-S_biosyn	Myxococcus_xanthus_DK_1622_uid58003	YP_630808.1	108763866	COG0316	2Fe2S
Fe-S_biosyn	Myxococcus_xanthus_DK_1622_uid58003	YP_633159.1	108760194	COG0316	2Fe2S
Fer2_2	Myxococcus_xanthus_DK_1622_uid58003	YP_630001.1	108762686	COG2080	2Fe2S
Fer2_2	Myxococcus_xanthus_DK_1622_uid58003	YP_631346.1	108758929	COG4630	2Fe2S
Fer2_2	Myxococcus_xanthus_DK_1622_uid58003	YP_631346.1	108758929	COG4631	2Fe2S
Fer2_2	Myxococcus_xanthus_DK_1622_uid58003	YP_632991.1	108762706	COG2080	2Fe2S
BolA	Myxococcus_xanthus_DK_1622_uid58003	YP_630252.1	108758941	COG5007	2Fe2S
Fer4_5	Myxococcus_xanthus_DK_1622_uid58003	YP_633677.1	108758685	COG0348	4Fe4S
2Fe-2S_thioredx	Myxococcus_xanthus_DK_1622_uid58003	YP_629346.1	108760187	COG1905	2Fe2S
Fer4_20	Myxococcus_xanthus_DK_1622_uid58003	YP_632098.1	108761021	COG0493	4Fe4S
Oxidored_q6	Myxococcus_xanthus_DK_1622_uid58003	YP_630950.1	108758077	COG0377	4Fe4S
CCG	Myxococcus_xanthus_DK_1622_uid58003	YP_628566.1	108760444	COG0247	4Fe4S
CCG	Myxococcus_xanthus_DK_1622_uid58003	YP_631840.1	108760010	COG0247	4Fe4S
CCG	Myxococcus_xanthus_DK_1622_uid58003	YP_631840.1	108760010	COG0277	4Fe4S
SPASM	Myxococcus_xanthus_DK_1622_uid58003	YP_631653.1	108761742	COG0535	4Fe4S
Molybdop_Fe4S4	Myxococcus_xanthus_DK_1622_uid58003	YP_633696.1	108762977	COG0243	4Fe4S
Molybdop_Fe4S4	Myxococcus_xanthus_DK_1622_uid58003	YP_633696.1	108762977	COG0437	4Fe4S
Fer4_9	Myxococcus_xanthus_DK_1622_uid58003	YP_632055.1	108760337	COG0243	4Fe4S
Fer4_9	Myxococcus_xanthus_DK_1622_uid58003	YP_632055.1	108760337	COG0437	4Fe4S
Fer4_9	Myxococcus_xanthus_DK_1622_uid58003	YP_633696.1	108762977	COG0243	4Fe4S
Fer4_9	Myxococcus_xanthus_DK_1622_uid58003	YP_633696.1	108762977	COG0437	4Fe4S
Fer4_9	Myxococcus_xanthus_DK_1622_uid58003	YP_634214.1	108763060	COG0243	4Fe4S
Fer4_9	Myxococcus_xanthus_DK_1622_uid58003	YP_634214.1	108763060	COG0437	4Fe4S
Fer4_8	Myxococcus_xanthus_DK_1622_uid58003	YP_628566.1	108760444	COG0247	4Fe4S
Fer4_8	Myxococcus_xanthus_DK_1622_uid58003	YP_631733.1	108757195	COG0479	4Fe4S
Fer4	Myxococcus_xanthus_DK_1622_uid58003	YP_630943.1	108758967	COG1143	4Fe4S
Fer4	Myxococcus_xanthus_DK_1622_uid58003	YP_631259.1	108762705	COG1146	4Fe4S
Fer4_7	Myxococcus_xanthus_DK_1622_uid58003	YP_632055.1	108760337	COG0243	4Fe4S
Fer4_7	Myxococcus_xanthus_DK_1622_uid58003	YP_632055.1	108760337	COG0437	4Fe4S
Fer4_7	Myxococcus_xanthus_DK_1622_uid58003	YP_633374.1	108758026	COG0479	4Fe4S
Fer4_7	Myxococcus_xanthus_DK_1622_uid58003	YP_633696.1	108762977	COG0243	4Fe4S
Fer4_7	Myxococcus_xanthus_DK_1622_uid58003	YP_633696.1	108762977	COG0437	4Fe4S
Fer4_7	Myxococcus_xanthus_DK_1622_uid58003	YP_634214.1	108763060	COG0243	4Fe4S
Fer4_7	Myxococcus_xanthus_DK_1622_uid58003	YP_634214.1	108763060	COG0437	4Fe4S
Radical_SAM	Myxococcus_xanthus_DK_1622_uid58003	YP_628582.1	108761286	COG2896	4Fe4S
Radical_SAM	Myxococcus_xanthus_DK_1622_uid58003	YP_628963.1	108762394	COG1032	4Fe4S
Radical_SAM	Myxococcus_xanthus_DK_1622_uid58003	YP_629403.1	108758188	COG0635	4Fe4S
Radical_SAM	Myxococcus_xanthus_DK_1622_uid58003	YP_629514.1	108760442	COG0502	4Fe4S
Radical_SAM	Myxococcus_xanthus_DK_1622_uid58003	YP_629532.1	108760323	COG0820	4Fe4S
Radical_SAM	Myxococcus_xanthus_DK_1622_uid58003	YP_629709.1	108762172	COG1032	4Fe4S
Radical_SAM	Myxococcus_xanthus_DK_1622_uid58003	YP_629733.1	108760706	COG0621	4Fe4S
Radical_SAM	Myxococcus_xanthus_DK_1622_uid58003	YP_631099.1	108759540	COG0635	4Fe4S
Radical_SAM	Myxococcus_xanthus_DK_1622_uid58003	YP_631653.1	108761742	COG0535	4Fe4S
Radical_SAM	Myxococcus_xanthus_DK_1622_uid58003	YP_631737.1	108757013	COG0820	4Fe4S
Radical_SAM	Myxococcus_xanthus_DK_1622_uid58003	YP_631966.1	108759982	COG0621	4Fe4S
Radical_SAM	Myxococcus_xanthus_DK_1622_uid58003	YP_632108.1	108760287	COG0535	4Fe4S
Radical_SAM	Myxococcus_xanthus_DK_1622_uid58003	YP_632320.1	108762215	COG2896	4Fe4S
Radical_SAM	Myxococcus_xanthus_DK_1622_uid58003	YP_632393.1	108762001	COG0320	4Fe4S
Radical_SAM	Myxococcus_xanthus_DK_1622_uid58003	YP_632408.1	108757868	COG2896	4Fe4S
Radical_SAM	Myxococcus_xanthus_DK_1622_uid58003	YP_632712.1	108757394	COG1032	4Fe4S
Radical_SAM	Myxococcus_xanthus_DK_1622_uid58003	YP_632765.1	108763990	COG1032	4Fe4S
Radical_SAM	Myxococcus_xanthus_DK_1622_uid58003	YP_632768.1	108758709	COG1032	4Fe4S
Radical_SAM	Myxococcus_xanthus_DK_1622_uid58003	YP_632771.1	108763753	COG1032	4Fe4S
Radical_SAM	Myxococcus_xanthus_DK_1622_uid58003	YP_632864.1	108761049	COG1509	4Fe4S
Radical_SAM	Myxococcus_xanthus_DK_1622_uid58003	YP_633101.1	108758180	COG1533	4Fe4S
Radical_SAM	Myxococcus_xanthus_DK_1622_uid58003	YP_633325.1	108760123	COG0641	4Fe4S
Radical_SAM	Myxococcus_xanthus_DK_1622_uid58003	YP_633653.1	108762747	COG1032	4Fe4S
Radical_SAM	Myxococcus_xanthus_DK_1622_uid58003	YP_633675.1	108758201	COG0635	4Fe4S
Radical_SAM	Myxococcus_xanthus_DK_1622_uid58003	YP_634573.1	108759358	COG1032	4Fe4S
Radical_SAM	Myxococcus_xanthus_DK_1622_uid58003	YP_634582.1	108761479	COG0820	4Fe4S
Glutaredoxin	Myxococcus_xanthus_DK_1622_uid58003	108760369	108760369	COG0278	2Fe2S
NoConservedDomain	Myxococcus_xanthus_DK_1622_uid58003	108759592	108759592	COG1194	4Fe4S
Aminotran_5	Myxococcus_xanthus_DK_1622_uid58003	108763530	108763530	COG1104	2Fe2S
Aminotran_5	Myxococcus_xanthus_DK_1622_uid58003	108764054	108764054	COG1104	2Fe2S
NadA	Saprospira_grandis_Lewin_uid89375	YP_005322085.1	379729889	COG0379	4Fe4S
Aminotran_3	Saprospira_grandis_Lewin_uid89375	YP_005324328.1	379732132	COG4992	2Fe2S
UPF0004	Saprospira_grandis_Lewin_uid89375	YP_005320970.1	379728774	COG0621	Unknown
UPF0004	Saprospira_grandis_Lewin_uid89375	YP_005322810.1	379730614	COG0621	Unknown
UPF0004	Saprospira_grandis_Lewin_uid89375	YP_005323173.1	379730977	COG0621	Unknown
Fer4_14	Saprospira_grandis_Lewin_uid89375	YP_005321399.1	379729203	COG0602	4Fe4S
Fer4_16	Saprospira_grandis_Lewin_uid89375	YP_005322462.1	379730266	COG1600	4Fe4S
Fe-S_assembly	Saprospira_grandis_Lewin_uid89375	YP_005321432.1	379729236	COG2975	Unknown
Glu_synthase	Saprospira_grandis_Lewin_uid89375	YP_005322923.1	379730727	COG0069	3Fe4S
NifU	Saprospira_grandis_Lewin_uid89375	YP_005320922.1	379728726	COG0694	2Fe2S/4Fe4S
NifU	Saprospira_grandis_Lewin_uid89375	YP_005322511.1	379730315	COG0694	2Fe2S/4Fe4S
BATS	Saprospira_grandis_Lewin_uid89375	YP_005321969.1	379729773	COG0502	2Fe2S
BATS	Saprospira_grandis_Lewin_uid89375	YP_005324031.1	379731835	COG0502	2Fe2S
NifU_N	Saprospira_grandis_Lewin_uid89375	YP_005322201.1	379730005	COG0822	2Fe2S
Fer2_3	Saprospira_grandis_Lewin_uid89375	YP_005322569.1	379730373	COG0479	2Fe2S
SDH_alpha	Saprospira_grandis_Lewin_uid89375	YP_005322025.1	379729829	COG1760	4Fe4S
Aconitase	Saprospira_grandis_Lewin_uid89375	YP_005323971.1	379731775	COG1048	4Fe4S
Rieske	Saprospira_grandis_Lewin_uid89375	YP_005322500.1	379730304	COG0723	2Fe2S
Fer2	Saprospira_grandis_Lewin_uid89375	YP_005317235.1	379732362	COG1018	2Fe2S
Fer2	Saprospira_grandis_Lewin_uid89375	YP_005321431.1	379729235	COG0633	2Fe2S
Fer2	Saprospira_grandis_Lewin_uid89375	YP_005322706.1	379730510	COG0633	2Fe2S
Fer2	Saprospira_grandis_Lewin_uid89375	YP_005323362.1	379731166	COG2871	2Fe2S
Fer2	Saprospira_grandis_Lewin_uid89375	YP_005323574.1	379731378	COG1018	2Fe2S
Fe-S_biosyn	Saprospira_grandis_Lewin_uid89375	YP_005320710.1	379728514	COG0316	2Fe2S
Fe-S_biosyn	Saprospira_grandis_Lewin_uid89375	YP_005322202.1	379730006	COG0316	2Fe2S
Rnf-Nqr	Saprospira_grandis_Lewin_uid89375	YP_005323360.1	379731164	COG1347	Fe
Rnf-Nqr	Saprospira_grandis_Lewin_uid89375	YP_005323361.1	379731165	COG2209	Fe
CCG	Saprospira_grandis_Lewin_uid89375	YP_005321413.1	379729217	COG0247	4Fe4S
SPASM	Saprospira_grandis_Lewin_uid89375	YP_005321571.1	379729375	COG0535	4Fe4S
SPASM	Saprospira_grandis_Lewin_uid89375	YP_005323316.1	379731120	COG0535	4Fe4S
Fer4_8	Saprospira_grandis_Lewin_uid89375	YP_005321668.1	379729472	COG0247	4Fe4S
Fer4_8	Saprospira_grandis_Lewin_uid89375	YP_005322569.1	379730373	COG0479	4Fe4S
Fer4_2	Saprospira_grandis_Lewin_uid89375	YP_005321833.1	379729637	COG0243	4Fe4S
Fer4_2	Saprospira_grandis_Lewin_uid89375	YP_005321833.1	379729637	COG0437	4Fe4S
Fer4_11	Saprospira_grandis_Lewin_uid89375	YP_005321833.1	379729637	COG0243	4Fe4S
Fer4_11	Saprospira_grandis_Lewin_uid89375	YP_005321833.1	379729637	COG0437	4Fe4S
Fer4_10	Saprospira_grandis_Lewin_uid89375	YP_005321370.1	379729174	COG1145	4Fe4S
Radical_SAM	Saprospira_grandis_Lewin_uid89375	YP_005320584.1	379728388	COG0820	4Fe4S
Radical_SAM	Saprospira_grandis_Lewin_uid89375	YP_005320970.1	379728774	COG0621	4Fe4S
Radical_SAM	Saprospira_grandis_Lewin_uid89375	YP_005321409.1	379729213	COG0641	4Fe4S
Radical_SAM	Saprospira_grandis_Lewin_uid89375	YP_005321571.1	379729375	COG0535	4Fe4S
Radical_SAM	Saprospira_grandis_Lewin_uid89375	YP_005321663.1	379729467	COG1060	4Fe4S
Radical_SAM	Saprospira_grandis_Lewin_uid89375	YP_005321969.1	379729773	COG0502	4Fe4S
Radical_SAM	Saprospira_grandis_Lewin_uid89375	YP_005322810.1	379730614	COG0621	4Fe4S
Radical_SAM	Saprospira_grandis_Lewin_uid89375	YP_005323173.1	379730977	COG0621	4Fe4S
Radical_SAM	Saprospira_grandis_Lewin_uid89375	YP_005323297.1	379731101	COG0320	4Fe4S
Radical_SAM	Saprospira_grandis_Lewin_uid89375	YP_005323316.1	379731120	COG0535	4Fe4S
Radical_SAM	Saprospira_grandis_Lewin_uid89375	YP_005324025.1	379731829	COG1060	4Fe4S
Radical_SAM	Saprospira_grandis_Lewin_uid89375	YP_005324031.1	379731835	COG0502	4Fe4S
NoConservedDomain	Saprospira_grandis_Lewin_uid89375	379730295	379730295	COG1194	4Fe4S
Aminotran_5	Saprospira_grandis_Lewin_uid89375	379730004	379730004	COG1104	2Fe2S
Aminotran_5	Saprospira_grandis_Lewin_uid89375	379731322	379731322	COG1104	2Fe2S
NadA	Sphaerobacter_thermophilus_DSM_20745_uid41997	YP_003319122.1	269836894	COG0379	4Fe4S
TSCPD	Sphaerobacter_thermophilus_DSM_20745_uid41997	YP_003320605.1	269838377	COG0209	Unknown
GcpE	Sphaerobacter_thermophilus_DSM_20745_uid41997	YP_003318723.1	269836495	COG0821	4Fe4S
UDG	Sphaerobacter_thermophilus_DSM_20745_uid41997	YP_003319201.1	269836973	COG1573	4Fe4S
LYTB	Sphaerobacter_thermophilus_DSM_20745_uid41997	YP_003318591.1	269836363	COG0761	3Fe4S
zf-CDGSH	Sphaerobacter_thermophilus_DSM_20745_uid41997	YP_003321456.1	269929135	COG3369	2Fe2S
FdhE	Sphaerobacter_thermophilus_DSM_20745_uid41997	YP_003321614.1	269929293	COG3058	Fe
UPF0004	Sphaerobacter_thermophilus_DSM_20745_uid41997	YP_003319278.1	269837050	COG0621	Unknown
UPF0004	Sphaerobacter_thermophilus_DSM_20745_uid41997	YP_003319551.1	269837323	COG0621	Unknown
UPF0004	Sphaerobacter_thermophilus_DSM_20745_uid41997	YP_003319699.1	269837471	COG0621	Unknown
Mob_synth_C	Sphaerobacter_thermophilus_DSM_20745_uid41997	YP_003318741.1	269836513	COG2896	4Fe4S
Fer4_16	Sphaerobacter_thermophilus_DSM_20745_uid41997	YP_003318721.1	269836493	COG1600	4Fe4S
Fer4_15	Sphaerobacter_thermophilus_DSM_20745_uid41997	YP_003319012.1	269836784	COG1141	4Fe4S
NifU	Sphaerobacter_thermophilus_DSM_20745_uid41997	YP_003320727.1	269928406	COG0694	2Fe2S/4Fe4S
NifU	Sphaerobacter_thermophilus_DSM_20745_uid41997	YP_003320727.1	269928406	COG2146	2Fe2S/4Fe4S
PDDEXK_1	Sphaerobacter_thermophilus_DSM_20745_uid41997	YP_003318420.1	269836192	COG1112	4Fe4S
PDDEXK_1	Sphaerobacter_thermophilus_DSM_20745_uid41997	YP_003318420.1	269836192	COG2251	4Fe4S
PDDEXK_1	Sphaerobacter_thermophilus_DSM_20745_uid41997	YP_003320341.1	269838113	COG3857	4Fe4S
ParA	Sphaerobacter_thermophilus_DSM_20745_uid41997	YP_003318901.1	269836673	COG0489	4Fe4S
ParA	Sphaerobacter_thermophilus_DSM_20745_uid41997	YP_003318901.1	269836673	COG2151	4Fe4S
NiFe_hyd_SSU_C	Sphaerobacter_thermophilus_DSM_20745_uid41997	YP_003320725.1	269928404	COG1740	4Fe4S
NifU_N	Sphaerobacter_thermophilus_DSM_20745_uid41997	YP_003319776.1	269837548	COG0822	2Fe2S
NifU_N	Sphaerobacter_thermophilus_DSM_20745_uid41997	YP_003319783.1	269837555	COG0822	2Fe2S
Fer2_3	Sphaerobacter_thermophilus_DSM_20745_uid41997	YP_003319254.1	269837026	COG0479	2Fe2S
NADH-G_4Fe-4S_3	Sphaerobacter_thermophilus_DSM_20745_uid41997	YP_003319907.1	269837679	COG3383	4Fe4S
NADH_4Fe-4S	Sphaerobacter_thermophilus_DSM_20745_uid41997	YP_003319495.1	269837267	COG1894	4Fe4S
UPF0051	Sphaerobacter_thermophilus_DSM_20745_uid41997	YP_003319780.1	269837552	COG0719	Unknown
UPF0051	Sphaerobacter_thermophilus_DSM_20745_uid41997	YP_003319781.1	269837553	COG0719	Unknown
Aconitase	Sphaerobacter_thermophilus_DSM_20745_uid41997	YP_003318272.1	269836044	COG0065	4Fe4S
Aconitase	Sphaerobacter_thermophilus_DSM_20745_uid41997	YP_003319023.1	269836795	COG0065	4Fe4S
Aconitase	Sphaerobacter_thermophilus_DSM_20745_uid41997	YP_003321008.1	269928687	COG1048	4Fe4S
Fer2_4	Sphaerobacter_thermophilus_DSM_20745_uid41997	YP_003319907.1	269837679	COG3383	2Fe2S
Fer4_17	Sphaerobacter_thermophilus_DSM_20745_uid41997	YP_003320537.1	269838309	COG0247	4Fe4S
Fer4_17	Sphaerobacter_thermophilus_DSM_20745_uid41997	YP_003320537.1	269838309	COG0277	4Fe4S
Rieske	Sphaerobacter_thermophilus_DSM_20745_uid41997	YP_003318377.1	269836149	COG2146	2Fe2S
Rieske	Sphaerobacter_thermophilus_DSM_20745_uid41997	YP_003318377.1	269836149	COG4244	2Fe2S
Rieske	Sphaerobacter_thermophilus_DSM_20745_uid41997	YP_003318418.1	269836190	COG4638	2Fe2S
Rieske	Sphaerobacter_thermophilus_DSM_20745_uid41997	YP_003320727.1	269928406	COG0694	2Fe2S
Rieske	Sphaerobacter_thermophilus_DSM_20745_uid41997	YP_003320727.1	269928406	COG2146	2Fe2S
Rieske	Sphaerobacter_thermophilus_DSM_20745_uid41997	YP_003321455.1	269929134	COG2146	2Fe2S
Fer2	Sphaerobacter_thermophilus_DSM_20745_uid41997	YP_003318492.1	269836264	COG2080	2Fe2S
Fer2	Sphaerobacter_thermophilus_DSM_20745_uid41997	YP_003319655.1	269837427	COG2080	2Fe2S
Fer2	Sphaerobacter_thermophilus_DSM_20745_uid41997	YP_003320552.1	269838324	COG2080	2Fe2S
Fer2	Sphaerobacter_thermophilus_DSM_20745_uid41997	YP_003321047.1	269928726	COG2080	2Fe2S
Fe-S_biosyn	Sphaerobacter_thermophilus_DSM_20745_uid41997	YP_003319026.1	269836798	COG0316	2Fe2S
Fer2_2	Sphaerobacter_thermophilus_DSM_20745_uid41997	YP_003318492.1	269836264	COG2080	2Fe2S
Fer2_2	Sphaerobacter_thermophilus_DSM_20745_uid41997	YP_003319655.1	269837427	COG2080	2Fe2S
Fer2_2	Sphaerobacter_thermophilus_DSM_20745_uid41997	YP_003320552.1	269838324	COG2080	2Fe2S
Fer2_2	Sphaerobacter_thermophilus_DSM_20745_uid41997	YP_003321013.1	269928692	COG2080	2Fe2S
Fer2_2	Sphaerobacter_thermophilus_DSM_20745_uid41997	YP_003321047.1	269928726	COG2080	2Fe2S
2Fe-2S_thioredx	Sphaerobacter_thermophilus_DSM_20745_uid41997	YP_003319496.1	269837268	COG1905	2Fe2S
Oxidored_q6	Sphaerobacter_thermophilus_DSM_20745_uid41997	YP_003318554.1	269836326	COG0377	4Fe4S
Oxidored_q6	Sphaerobacter_thermophilus_DSM_20745_uid41997	YP_003320725.1	269928404	COG1740	4Fe4S
Fer4_21	Sphaerobacter_thermophilus_DSM_20745_uid41997	YP_003319907.1	269837679	COG3383	4Fe4S
CCG	Sphaerobacter_thermophilus_DSM_20745_uid41997	YP_003319245.1	269837017	COG0247	4Fe4S
CCG	Sphaerobacter_thermophilus_DSM_20745_uid41997	YP_003320537.1	269838309	COG0247	4Fe4S
CCG	Sphaerobacter_thermophilus_DSM_20745_uid41997	YP_003320537.1	269838309	COG0277	4Fe4S
CCG	Sphaerobacter_thermophilus_DSM_20745_uid41997	YP_003321131.1	269928810	COG0247	4Fe4S
CCG	Sphaerobacter_thermophilus_DSM_20745_uid41997	YP_003321131.1	269928810	COG2181	4Fe4S
CCG	Sphaerobacter_thermophilus_DSM_20745_uid41997	YP_003321175.1	269928854	COG0247	4Fe4S
CCG	Sphaerobacter_thermophilus_DSM_20745_uid41997	YP_003321175.1	269928854	COG1139	4Fe4S
SPASM	Sphaerobacter_thermophilus_DSM_20745_uid41997	YP_003321087.1	269928766	COG0535	4Fe4S
SPASM	Sphaerobacter_thermophilus_DSM_20745_uid41997	YP_003321396.1	269929075	COG0535	4Fe4S
Molybdop_Fe4S4	Sphaerobacter_thermophilus_DSM_20745_uid41997	YP_003318360.1	269836132	COG0243	4Fe4S
Molybdop_Fe4S4	Sphaerobacter_thermophilus_DSM_20745_uid41997	YP_003319907.1	269837679	COG3383	4Fe4S
Molybdop_Fe4S4	Sphaerobacter_thermophilus_DSM_20745_uid41997	YP_003320711.1	269928390	COG0243	4Fe4S
Molybdop_Fe4S4	Sphaerobacter_thermophilus_DSM_20745_uid41997	YP_003321610.1	269929289	COG0243	4Fe4S
Molybdop_Fe4S4	Sphaerobacter_thermophilus_DSM_20745_uid41997	YP_003321610.1	269929289	COG3383	4Fe4S
AFOR_C	Sphaerobacter_thermophilus_DSM_20745_uid41997	YP_003321608.1	269929287	COG2414	4Fe4S
Fer4_9	Sphaerobacter_thermophilus_DSM_20745_uid41997	YP_003320411.1	269838183	COG0437	4Fe4S
Fer4_8	Sphaerobacter_thermophilus_DSM_20745_uid41997	YP_003319254.1	269837026	COG0479	4Fe4S
Fer4_8	Sphaerobacter_thermophilus_DSM_20745_uid41997	YP_003321131.1	269928810	COG0247	4Fe4S
Fer4_8	Sphaerobacter_thermophilus_DSM_20745_uid41997	YP_003321131.1	269928810	COG2181	4Fe4S
Fer4_8	Sphaerobacter_thermophilus_DSM_20745_uid41997	YP_003321175.1	269928854	COG0247	4Fe4S
Fer4_8	Sphaerobacter_thermophilus_DSM_20745_uid41997	YP_003321175.1	269928854	COG1139	4Fe4S
Fer4_2	Sphaerobacter_thermophilus_DSM_20745_uid41997	YP_003320713.1	269928392	COG0437	4Fe4S
Fer4_2	Sphaerobacter_thermophilus_DSM_20745_uid41997	YP_003321611.1	269929290	COG0437	4Fe4S
Fer4	Sphaerobacter_thermophilus_DSM_20745_uid41997	YP_003318889.1	269836661	COG1146	4Fe4S
Fer4	Sphaerobacter_thermophilus_DSM_20745_uid41997	YP_003320064.1	269837836	COG1146	4Fe4S
Fer4_11	Sphaerobacter_thermophilus_DSM_20745_uid41997	YP_003320713.1	269928392	COG0437	4Fe4S
Fer4_11	Sphaerobacter_thermophilus_DSM_20745_uid41997	YP_003321381.1	269929060	COG2440	4Fe4S
Fer4_11	Sphaerobacter_thermophilus_DSM_20745_uid41997	YP_003321611.1	269929290	COG0437	4Fe4S
Fer4_7	Sphaerobacter_thermophilus_DSM_20745_uid41997	YP_003319245.1	269837017	COG0247	4Fe4S
Fer4_7	Sphaerobacter_thermophilus_DSM_20745_uid41997	YP_003319908.1	269837680	COG1143	4Fe4S
Fer4_7	Sphaerobacter_thermophilus_DSM_20745_uid41997	YP_003320411.1	269838183	COG0437	4Fe4S
Radical_SAM	Sphaerobacter_thermophilus_DSM_20745_uid41997	YP_003318741.1	269836513	COG2896	4Fe4S
Radical_SAM	Sphaerobacter_thermophilus_DSM_20745_uid41997	YP_003319278.1	269837050	COG0621	4Fe4S
Radical_SAM	Sphaerobacter_thermophilus_DSM_20745_uid41997	YP_003319551.1	269837323	COG0621	4Fe4S
Radical_SAM	Sphaerobacter_thermophilus_DSM_20745_uid41997	YP_003319699.1	269837471	COG0621	4Fe4S
Radical_SAM	Sphaerobacter_thermophilus_DSM_20745_uid41997	YP_003320076.1	269837848	COG0820	4Fe4S
Radical_SAM	Sphaerobacter_thermophilus_DSM_20745_uid41997	YP_003320633.1	269838405	COG0635	4Fe4S
Radical_SAM	Sphaerobacter_thermophilus_DSM_20745_uid41997	YP_003320843.1	269928522	COG1032	4Fe4S
Radical_SAM	Sphaerobacter_thermophilus_DSM_20745_uid41997	YP_003321087.1	269928766	COG0535	4Fe4S
Radical_SAM	Sphaerobacter_thermophilus_DSM_20745_uid41997	YP_003321325.1	269929004	COG0535	4Fe4S
Radical_SAM	Sphaerobacter_thermophilus_DSM_20745_uid41997	YP_003321396.1	269929075	COG0535	4Fe4S
Radical_SAM	Sphaerobacter_thermophilus_DSM_20745_uid41997	YP_003321631.1	269929310	COG1032	4Fe4S
Radical_SAM	Sphaerobacter_thermophilus_DSM_20745_uid41997	YP_003321634.1	269929313	COG1032	4Fe4S
Radical_SAM	Sphaerobacter_thermophilus_DSM_20745_uid41997	YP_003321635.1	269929314	COG1032	4Fe4S
NoConservedDomain	Sphaerobacter_thermophilus_DSM_20745_uid41997	269929161	269929161	COG1194	4Fe4S
Aminotran_5	Sphaerobacter_thermophilus_DSM_20745_uid41997	269836429	269836429	COG1104	2Fe2S
Aminotran_5	Sphaerobacter_thermophilus_DSM_20745_uid41997	269928558	269928558	COG1104	2Fe2S
DEAD_2	Sulfolobus_acidocaldarius_DSM_639_uid58379	YP_254904.1	70606034	COG1199	4Fe4S
NadA	Sulfolobus_acidocaldarius_DSM_639_uid58379	YP_254746.1	70605876	COG0379	4Fe4S
HpaB_N	Sulfolobus_acidocaldarius_DSM_639_uid58379	YP_256729.1	70607859	COG2368	4Fe4S
Aminotran_3	Sulfolobus_acidocaldarius_DSM_639_uid58379	YP_256723.1	70607853	COG0160	2Fe2S
UDG	Sulfolobus_acidocaldarius_DSM_639_uid58379	YP_254873.1	70606003	COG1573	4Fe4S
UDG	Sulfolobus_acidocaldarius_DSM_639_uid58379	YP_256355.1	70607485	COG1573	4Fe4S
PAPS_reduct	Sulfolobus_acidocaldarius_DSM_639_uid58379	YP_255173.1	70606303	COG0175	4Fe4S
PAPS_reduct	Sulfolobus_acidocaldarius_DSM_639_uid58379	YP_256781.1	70607911	COG0175	4Fe4S
Diphthamide_syn	Sulfolobus_acidocaldarius_DSM_639_uid58379	YP_254887.1	70606017	COG1736	4Fe4S
UPF0004	Sulfolobus_acidocaldarius_DSM_639_uid58379	YP_255617.1	70606747	COG0621	Unknown
Fer4_14	Sulfolobus_acidocaldarius_DSM_639_uid58379	YP_254791.1	70605921	COG2108	4Fe4S
Fer4_14	Sulfolobus_acidocaldarius_DSM_639_uid58379	YP_256210.1	70607340	COG0602	4Fe4S
Mob_synth_C	Sulfolobus_acidocaldarius_DSM_639_uid58379	YP_256093.1	70607223	COG2896	4Fe4S
RLI	Sulfolobus_acidocaldarius_DSM_639_uid58379	YP_255349.1	70606479	COG1245	4Fe4S
Glu_synthase	Sulfolobus_acidocaldarius_DSM_639_uid58379	YP_256898.1	70608028	COG0069	3Fe4S
Cas_Cas4	Sulfolobus_acidocaldarius_DSM_639_uid58379	YP_254983.1	70606113	COG1468	2Fe2S
Fer2_3	Sulfolobus_acidocaldarius_DSM_639_uid58379	YP_255635.1	70606765	COG0479	2Fe2S
NADH-G_4Fe-4S_3	Sulfolobus_acidocaldarius_DSM_639_uid58379	YP_255029.1	70606159	COG3383	4Fe4S
UPF0051	Sulfolobus_acidocaldarius_DSM_639_uid58379	YP_256015.1	70607145	COG0719	Unknown
UPF0051	Sulfolobus_acidocaldarius_DSM_639_uid58379	YP_256016.1	70607146	COG0719	Unknown
Aconitase	Sulfolobus_acidocaldarius_DSM_639_uid58379	YP_254963.1	70606093	COG0065	4Fe4S
Aconitase	Sulfolobus_acidocaldarius_DSM_639_uid58379	YP_255853.1	70606983	COG1048	4Fe4S
Fer2_4	Sulfolobus_acidocaldarius_DSM_639_uid58379	YP_255029.1	70606159	COG3383	2Fe2S
NIR_SIR	Sulfolobus_acidocaldarius_DSM_639_uid58379	YP_256780.1	70607910	COG0155	4Fe4S
NIR_SIR_ferr	Sulfolobus_acidocaldarius_DSM_639_uid58379	YP_256780.1	70607910	COG0155	4Fe4S
Rieske	Sulfolobus_acidocaldarius_DSM_639_uid58379	YP_254902.1	70606032	COG2146	2Fe2S
Rieske	Sulfolobus_acidocaldarius_DSM_639_uid58379	YP_254940.1	70606070	COG2146	2Fe2S
Rieske	Sulfolobus_acidocaldarius_DSM_639_uid58379	YP_256421.1	70607551	COG2146	2Fe2S
Rieske	Sulfolobus_acidocaldarius_DSM_639_uid58379	YP_256459.1	70607589	COG0723	2Fe2S
Rieske	Sulfolobus_acidocaldarius_DSM_639_uid58379	YP_256559.1	70607689	COG2146	2Fe2S
Rieske	Sulfolobus_acidocaldarius_DSM_639_uid58379	YP_256646.1	70607776	COG4638	2Fe2S
Rieske	Sulfolobus_acidocaldarius_DSM_639_uid58379	YP_256677.1	70607807	COG0723	2Fe2S
Rieske	Sulfolobus_acidocaldarius_DSM_639_uid58379	YP_256840.1	70607970	COG0723	2Fe2S
Fer2	Sulfolobus_acidocaldarius_DSM_639_uid58379	YP_255573.1	70606703	COG2080	2Fe2S
Fer2	Sulfolobus_acidocaldarius_DSM_639_uid58379	YP_256825.1	70607955	COG1319	2Fe2S
Fer2	Sulfolobus_acidocaldarius_DSM_639_uid58379	YP_256825.1	70607955	COG2080	2Fe2S
Fer2	Sulfolobus_acidocaldarius_DSM_639_uid58379	YP_256849.1	70607979	COG2080	2Fe2S
Fer2_2	Sulfolobus_acidocaldarius_DSM_639_uid58379	YP_255573.1	70606703	COG2080	2Fe2S
Fer2_2	Sulfolobus_acidocaldarius_DSM_639_uid58379	YP_256825.1	70607955	COG1319	2Fe2S
Fer2_2	Sulfolobus_acidocaldarius_DSM_639_uid58379	YP_256825.1	70607955	COG2080	2Fe2S
Fer2_2	Sulfolobus_acidocaldarius_DSM_639_uid58379	YP_256849.1	70607979	COG2080	2Fe2S
Oxidored_q6	Sulfolobus_acidocaldarius_DSM_639_uid58379	YP_256247.1	70607377	COG0377	4Fe4S
Fer4_21	Sulfolobus_acidocaldarius_DSM_639_uid58379	YP_255029.1	70606159	COG3383	4Fe4S
Fer4_21	Sulfolobus_acidocaldarius_DSM_639_uid58379	YP_256693.1	70607823	COG1146	4Fe4S
Fer4_21	Sulfolobus_acidocaldarius_DSM_639_uid58379	YP_256830.1	70607960	COG1144	4Fe4S
CCG	Sulfolobus_acidocaldarius_DSM_639_uid58379	YP_254917.1	70606047	COG0247	4Fe4S
CCG	Sulfolobus_acidocaldarius_DSM_639_uid58379	YP_255034.1	70606164	COG2048	4Fe4S
CCG	Sulfolobus_acidocaldarius_DSM_639_uid58379	YP_255038.1	70606168	COG2048	4Fe4S
CCG	Sulfolobus_acidocaldarius_DSM_639_uid58379	YP_255634.1	70606764	COG2048	4Fe4S
CCG	Sulfolobus_acidocaldarius_DSM_639_uid58379	YP_256269.1	70607399	COG0247	4Fe4S
CCG	Sulfolobus_acidocaldarius_DSM_639_uid58379	YP_256852.1	70607982	COG0247	4Fe4S
Molybdop_Fe4S4	Sulfolobus_acidocaldarius_DSM_639_uid58379	YP_255029.1	70606159	COG3383	4Fe4S
Fer4_9	Sulfolobus_acidocaldarius_DSM_639_uid58379	YP_255160.1	70606290	COG1146	4Fe4S
Fer4_8	Sulfolobus_acidocaldarius_DSM_639_uid58379	YP_254917.1	70606047	COG0247	4Fe4S
Fer4_8	Sulfolobus_acidocaldarius_DSM_639_uid58379	YP_255035.1	70606165	COG1150	4Fe4S
Fer4_8	Sulfolobus_acidocaldarius_DSM_639_uid58379	YP_255043.1	70606173	COG1150	4Fe4S
Fer4_8	Sulfolobus_acidocaldarius_DSM_639_uid58379	YP_255635.1	70606765	COG0479	4Fe4S
Fer4_8	Sulfolobus_acidocaldarius_DSM_639_uid58379	YP_256270.1	70607400	COG1139	4Fe4S
Fer4_8	Sulfolobus_acidocaldarius_DSM_639_uid58379	YP_256852.1	70607982	COG0247	4Fe4S
Rubrerythrin	Sulfolobus_acidocaldarius_DSM_639_uid58379	YP_256249.1	70607379	COG1633	Fe
Rubrerythrin	Sulfolobus_acidocaldarius_DSM_639_uid58379	YP_256249.1	70607379	COG1814	Fe
Rubrerythrin	Sulfolobus_acidocaldarius_DSM_639_uid58379	YP_256851.1	70607981	COG1592	Fe
Fer4	Sulfolobus_acidocaldarius_DSM_639_uid58379	YP_255026.1	70606156	COG2440	4Fe4S
Fer4	Sulfolobus_acidocaldarius_DSM_639_uid58379	YP_255349.1	70606479	COG1245	4Fe4S
Fer4_11	Sulfolobus_acidocaldarius_DSM_639_uid58379	YP_255002.1	70606132	COG2440	4Fe4S
Fer4_11	Sulfolobus_acidocaldarius_DSM_639_uid58379	YP_256688.1	70607818	COG0437	4Fe4S
Fer4_11	Sulfolobus_acidocaldarius_DSM_639_uid58379	YP_256828.1	70607958	COG0437	4Fe4S
Fer4_11	Sulfolobus_acidocaldarius_DSM_639_uid58379	YP_256828.1	70607958	COG3302	4Fe4S
Fer4_10	Sulfolobus_acidocaldarius_DSM_639_uid58379	YP_256401.1	70607531	COG0348	4Fe4S
Fer4_10	Sulfolobus_acidocaldarius_DSM_639_uid58379	YP_256685.1	70607815	COG0348	4Fe4S
Fer4_10	Sulfolobus_acidocaldarius_DSM_639_uid58379	YP_256808.1	70607938	COG4231	4Fe4S
Fer4_7	Sulfolobus_acidocaldarius_DSM_639_uid58379	YP_256917.1	70608047	COG1143	4Fe4S
Radical_SAM	Sulfolobus_acidocaldarius_DSM_639_uid58379	YP_254950.1	70606080	COG1032	4Fe4S
Radical_SAM	Sulfolobus_acidocaldarius_DSM_639_uid58379	YP_255005.1	70606135	COG0535	4Fe4S
Radical_SAM	Sulfolobus_acidocaldarius_DSM_639_uid58379	YP_255018.1	70606148	COG0320	4Fe4S
Radical_SAM	Sulfolobus_acidocaldarius_DSM_639_uid58379	YP_255052.1	70606182	COG2516	4Fe4S
Radical_SAM	Sulfolobus_acidocaldarius_DSM_639_uid58379	YP_255053.1	70606183	COG1856	4Fe4S
Radical_SAM	Sulfolobus_acidocaldarius_DSM_639_uid58379	YP_255083.1	70606213	COG0535	4Fe4S
Radical_SAM	Sulfolobus_acidocaldarius_DSM_639_uid58379	YP_255376.1	70606506	COG1964	4Fe4S
Radical_SAM	Sulfolobus_acidocaldarius_DSM_639_uid58379	YP_255617.1	70606747	COG0621	4Fe4S
Radical_SAM	Sulfolobus_acidocaldarius_DSM_639_uid58379	YP_255694.1	70606824	COG1243	4Fe4S
Radical_SAM	Sulfolobus_acidocaldarius_DSM_639_uid58379	YP_255786.1	70606916	COG1533	4Fe4S
Radical_SAM	Sulfolobus_acidocaldarius_DSM_639_uid58379	YP_255959.1	70607089	COG0731	4Fe4S
Radical_SAM	Sulfolobus_acidocaldarius_DSM_639_uid58379	YP_256093.1	70607223	COG2896	4Fe4S
Radical_SAM	Sulfolobus_acidocaldarius_DSM_639_uid58379	YP_256103.1	70607233	COG0535	4Fe4S
Radical_SAM	Sulfolobus_acidocaldarius_DSM_639_uid58379	YP_256191.1	70607321	COG1032	4Fe4S
Radical_SAM	Sulfolobus_acidocaldarius_DSM_639_uid58379	YP_256236.1	70607366	COG1180	4Fe4S
Radical_SAM	Sulfolobus_acidocaldarius_DSM_639_uid58379	YP_256384.1	70607514	COG1032	4Fe4S
TSCPD	Thermaerobacter_marianensis_DSM_12885_uid61727	YP_004101179.1	317121176	COG0209	Unknown
GcpE	Thermaerobacter_marianensis_DSM_12885_uid61727	YP_004101852.1	317121849	COG0821	4Fe4S
UDG	Thermaerobacter_marianensis_DSM_12885_uid61727	YP_004101117.1	317121114	COG1573	4Fe4S
UDG	Thermaerobacter_marianensis_DSM_12885_uid61727	YP_004101391.1	317121388	COG1573	4Fe4S
PAPS_reduct	Thermaerobacter_marianensis_DSM_12885_uid61727	YP_004102467.1	317122464	COG0175	4Fe4S
PAPS_reduct	Thermaerobacter_marianensis_DSM_12885_uid61727	YP_004103126.1	317123123	COG0175	4Fe4S
LYTB	Thermaerobacter_marianensis_DSM_12885_uid61727	YP_004101603.1	317121600	COG0761	3Fe4S
zf-CDGSH	Thermaerobacter_marianensis_DSM_12885_uid61727	YP_004102914.1	317122911	COG3369	2Fe2S
UPF0004	Thermaerobacter_marianensis_DSM_12885_uid61727	YP_004101913.1	317121910	COG0621	Unknown
Mob_synth_C	Thermaerobacter_marianensis_DSM_12885_uid61727	YP_004102253.1	317122250	COG2896	4Fe4S
Fer4_16	Thermaerobacter_marianensis_DSM_12885_uid61727	YP_004102121.1	317122118	COG1600	4Fe4S
Glu_synthase	Thermaerobacter_marianensis_DSM_12885_uid61727	YP_004101479.1	317121476	COG0067	3Fe4S
Glu_synthase	Thermaerobacter_marianensis_DSM_12885_uid61727	YP_004101479.1	317121476	COG0069	3Fe4S
Glu_synthase	Thermaerobacter_marianensis_DSM_12885_uid61727	YP_004101479.1	317121476	COG0070	3Fe4S
NifU	Thermaerobacter_marianensis_DSM_12885_uid61727	YP_004101655.1	317121652	COG0694	2Fe2S/4Fe4S
PDDEXK_1	Thermaerobacter_marianensis_DSM_12885_uid61727	YP_004101626.1	317121623	COG3857	4Fe4S
ParA	Thermaerobacter_marianensis_DSM_12885_uid61727	YP_004101232.1	317121229	COG0489	4Fe4S
ParA	Thermaerobacter_marianensis_DSM_12885_uid61727	YP_004101232.1	317121229	COG2151	4Fe4S
ParA	Thermaerobacter_marianensis_DSM_12885_uid61727	YP_004102341.1	317122338	COG0489	4Fe4S
DHODB_Fe-S_bind	Thermaerobacter_marianensis_DSM_12885_uid61727	YP_004102856.1	317122853	COG0543	2Fe2S
NifU_N	Thermaerobacter_marianensis_DSM_12885_uid61727	YP_004100965.1	317120962	COG0822	2Fe2S
NifU_N	Thermaerobacter_marianensis_DSM_12885_uid61727	YP_004102834.1	317122831	COG0822	2Fe2S
Fer2_3	Thermaerobacter_marianensis_DSM_12885_uid61727	YP_004100973.1	317120970	COG0479	2Fe2S
UPF0051	Thermaerobacter_marianensis_DSM_12885_uid61727	YP_004100967.1	317120964	COG0719	Unknown
UPF0051	Thermaerobacter_marianensis_DSM_12885_uid61727	YP_004102852.1	317122849	COG0719	Unknown
Aconitase	Thermaerobacter_marianensis_DSM_12885_uid61727	YP_004102522.1	317122519	COG1048	4Fe4S
Aconitase	Thermaerobacter_marianensis_DSM_12885_uid61727	YP_004102603.1	317122600	COG0065	4Fe4S
NIR_SIR	Thermaerobacter_marianensis_DSM_12885_uid61727	YP_004102466.1	317122463	COG0155	4Fe4S
NIR_SIR_ferr	Thermaerobacter_marianensis_DSM_12885_uid61727	YP_004102466.1	317122463	COG0155	4Fe4S
Rieske	Thermaerobacter_marianensis_DSM_12885_uid61727	YP_004101175.1	317121172	COG0723	2Fe2S
Rieske	Thermaerobacter_marianensis_DSM_12885_uid61727	YP_004102851.1	317122848	COG2146	2Fe2S
Fer2	Thermaerobacter_marianensis_DSM_12885_uid61727	YP_004101392.1	317121389	COG2080	2Fe2S
Fer2	Thermaerobacter_marianensis_DSM_12885_uid61727	YP_004102247.1	317122244	COG2080	2Fe2S
Fer2	Thermaerobacter_marianensis_DSM_12885_uid61727	YP_004102319.1	317122316	COG2080	2Fe2S
Fer2	Thermaerobacter_marianensis_DSM_12885_uid61727	YP_004102331.1	317122328	COG2080	2Fe2S
Fe-S_biosyn	Thermaerobacter_marianensis_DSM_12885_uid61727	YP_004102271.1	317122268	COG0316	2Fe2S
Fer2_2	Thermaerobacter_marianensis_DSM_12885_uid61727	YP_004101392.1	317121389	COG2080	2Fe2S
Fer2_2	Thermaerobacter_marianensis_DSM_12885_uid61727	YP_004102247.1	317122244	COG2080	2Fe2S
Fer2_2	Thermaerobacter_marianensis_DSM_12885_uid61727	YP_004102319.1	317122316	COG2080	2Fe2S
Fer2_2	Thermaerobacter_marianensis_DSM_12885_uid61727	YP_004102331.1	317122328	COG2080	2Fe2S
Oxidored_q6	Thermaerobacter_marianensis_DSM_12885_uid61727	YP_004101160.1	317121157	COG0377	4Fe4S
Oxidored_q6	Thermaerobacter_marianensis_DSM_12885_uid61727	YP_004101595.1	317121592	COG0377	4Fe4S
CCG	Thermaerobacter_marianensis_DSM_12885_uid61727	YP_004101326.1	317121323	COG0247	4Fe4S
CCG	Thermaerobacter_marianensis_DSM_12885_uid61727	YP_004102241.1	317122238	COG0247	4Fe4S
CCG	Thermaerobacter_marianensis_DSM_12885_uid61727	YP_004102553.1	317122550	COG0247	4Fe4S
Fer4_8	Thermaerobacter_marianensis_DSM_12885_uid61727	YP_004100973.1	317120970	COG0479	4Fe4S
Fer4_8	Thermaerobacter_marianensis_DSM_12885_uid61727	YP_004101326.1	317121323	COG0247	4Fe4S
Fer4_8	Thermaerobacter_marianensis_DSM_12885_uid61727	YP_004102241.1	317122238	COG0247	4Fe4S
Fer4_8	Thermaerobacter_marianensis_DSM_12885_uid61727	YP_004102554.1	317122551	COG1139	4Fe4S
Fer4_8	Thermaerobacter_marianensis_DSM_12885_uid61727	YP_004102554.1	317122551	COG1556	4Fe4S
Fer4	Thermaerobacter_marianensis_DSM_12885_uid61727	YP_004102347.1	317122344	COG1146	4Fe4S
Fer4	Thermaerobacter_marianensis_DSM_12885_uid61727	YP_004102525.1	317122522	COG1146	4Fe4S
Fer4_10	Thermaerobacter_marianensis_DSM_12885_uid61727	YP_004101957.1	317121954	COG2440	4Fe4S
Fer4_7	Thermaerobacter_marianensis_DSM_12885_uid61727	YP_004101164.1	317121161	COG1143	4Fe4S
Radical_SAM	Thermaerobacter_marianensis_DSM_12885_uid61727	YP_004101063.1	317121060	COG1533	4Fe4S
Radical_SAM	Thermaerobacter_marianensis_DSM_12885_uid61727	YP_004101268.1	317121265	COG1509	4Fe4S
Radical_SAM	Thermaerobacter_marianensis_DSM_12885_uid61727	YP_004101762.1	317121759	COG0820	4Fe4S
Radical_SAM	Thermaerobacter_marianensis_DSM_12885_uid61727	YP_004101913.1	317121910	COG0621	4Fe4S
Radical_SAM	Thermaerobacter_marianensis_DSM_12885_uid61727	YP_004102253.1	317122250	COG2896	4Fe4S
Radical_SAM	Thermaerobacter_marianensis_DSM_12885_uid61727	YP_004102343.1	317122340	COG0535	4Fe4S
Radical_SAM	Thermaerobacter_marianensis_DSM_12885_uid61727	YP_004102501.1	317122498	COG0320	4Fe4S
Radical_SAM	Thermaerobacter_marianensis_DSM_12885_uid61727	YP_004102995.1	317122992	COG0635	4Fe4S
NoConservedDomain	Thermaerobacter_marianensis_DSM_12885_uid61727	317122871	317122871	COG1194	4Fe4S
Aminotran_5	Thermaerobacter_marianensis_DSM_12885_uid61727	317122066	317122066	COG1104	2Fe2S
Aminotran_5	Thermaerobacter_marianensis_DSM_12885_uid61727	317122115	317122115	COG1104	2Fe2S
NadA	Thermobaculum_terrenum_ATCC_BAA_798_uid42011	YP_003323276.1	269926653	COG0379	4Fe4S
TSCPD	Thermobaculum_terrenum_ATCC_BAA_798_uid42011	YP_003321794.1	269925171	COG0209	Unknown
GcpE	Thermobaculum_terrenum_ATCC_BAA_798_uid42011	YP_003321772.1	269925149	COG0821	4Fe4S
UDG	Thermobaculum_terrenum_ATCC_BAA_798_uid42011	YP_003321857.1	269925234	COG1573	4Fe4S
UDG	Thermobaculum_terrenum_ATCC_BAA_798_uid42011	YP_003322534.1	269925911	COG1573	4Fe4S
PAPS_reduct	Thermobaculum_terrenum_ATCC_BAA_798_uid42011	YP_003321782.1	269925159	COG0175	4Fe4S
LYTB	Thermobaculum_terrenum_ATCC_BAA_798_uid42011	YP_003322378.1	269925755	COG0761	3Fe4S
FdhE	Thermobaculum_terrenum_ATCC_BAA_798_uid42011	YP_003322348.1	269925725	COG3058	Fe
UPF0004	Thermobaculum_terrenum_ATCC_BAA_798_uid42011	YP_003322702.1	269926079	COG0621	Unknown
Mob_synth_C	Thermobaculum_terrenum_ATCC_BAA_798_uid42011	YP_003322932.1	269926309	COG2896	4Fe4S
Fer4_16	Thermobaculum_terrenum_ATCC_BAA_798_uid42011	YP_003322491.1	269925868	COG1600	4Fe4S
Glu_synthase	Thermobaculum_terrenum_ATCC_BAA_798_uid42011	YP_003322217.1	269925594	COG0067	3Fe4S
Glu_synthase	Thermobaculum_terrenum_ATCC_BAA_798_uid42011	YP_003322217.1	269925594	COG0069	3Fe4S
Glu_synthase	Thermobaculum_terrenum_ATCC_BAA_798_uid42011	YP_003322217.1	269925594	COG0070	3Fe4S
Cas_Cas4	Thermobaculum_terrenum_ATCC_BAA_798_uid42011	YP_003324146.1	269839454	COG1468	2Fe2S
ParA	Thermobaculum_terrenum_ATCC_BAA_798_uid42011	YP_003322707.1	269926084	COG0489	4Fe4S
ParA	Thermobaculum_terrenum_ATCC_BAA_798_uid42011	YP_003322707.1	269926084	COG2151	4Fe4S
NifU_N	Thermobaculum_terrenum_ATCC_BAA_798_uid42011	YP_003323423.1	269926800	COG0822	2Fe2S
Fer2_3	Thermobaculum_terrenum_ATCC_BAA_798_uid42011	YP_003322523.1	269925900	COG0479	2Fe2S
NADH-G_4Fe-4S_3	Thermobaculum_terrenum_ATCC_BAA_798_uid42011	YP_003323266.1	269926643	COG3383	4Fe4S
NADH_4Fe-4S	Thermobaculum_terrenum_ATCC_BAA_798_uid42011	YP_003323267.1	269926644	COG1894	4Fe4S
UPF0051	Thermobaculum_terrenum_ATCC_BAA_798_uid42011	YP_003323425.1	269926802	COG0719	Unknown
UPF0051	Thermobaculum_terrenum_ATCC_BAA_798_uid42011	YP_003323426.1	269926803	COG0719	Unknown
Aconitase	Thermobaculum_terrenum_ATCC_BAA_798_uid42011	YP_003321938.1	269925315	COG0065	4Fe4S
Aconitase	Thermobaculum_terrenum_ATCC_BAA_798_uid42011	YP_003322954.1	269926331	COG1048	4Fe4S
Aconitase	Thermobaculum_terrenum_ATCC_BAA_798_uid42011	YP_003324471.1	269839778	COG0065	4Fe4S
Fer4_17	Thermobaculum_terrenum_ATCC_BAA_798_uid42011	YP_003321906.1	269925283	COG0247	4Fe4S
NIR_SIR	Thermobaculum_terrenum_ATCC_BAA_798_uid42011	YP_003323062.1	269926439	COG0155	4Fe4S
NIR_SIR_ferr	Thermobaculum_terrenum_ATCC_BAA_798_uid42011	YP_003323062.1	269926439	COG0155	4Fe4S
Rieske	Thermobaculum_terrenum_ATCC_BAA_798_uid42011	YP_003322926.1	269926303	COG2146	2Fe2S
Rieske	Thermobaculum_terrenum_ATCC_BAA_798_uid42011	YP_003322926.1	269926303	COG4244	2Fe2S
Rieske	Thermobaculum_terrenum_ATCC_BAA_798_uid42011	YP_003323422.1	269926799	COG2146	2Fe2S
Rieske	Thermobaculum_terrenum_ATCC_BAA_798_uid42011	YP_003324248.1	269839556	COG0723	2Fe2S
Rieske	Thermobaculum_terrenum_ATCC_BAA_798_uid42011	YP_003324548.1	269839855	COG2146	2Fe2S
Rieske	Thermobaculum_terrenum_ATCC_BAA_798_uid42011	YP_003324548.1	269839855	COG2220	2Fe2S
Fer2	Thermobaculum_terrenum_ATCC_BAA_798_uid42011	YP_003323955.1	269839263	COG2080	2Fe2S
Fer2	Thermobaculum_terrenum_ATCC_BAA_798_uid42011	YP_003324075.1	269839383	COG2080	2Fe2S
Fe-S_biosyn	Thermobaculum_terrenum_ATCC_BAA_798_uid42011	YP_003323141.1	269926518	COG0316	2Fe2S
Fer2_2	Thermobaculum_terrenum_ATCC_BAA_798_uid42011	YP_003323955.1	269839263	COG2080	2Fe2S
Fer2_2	Thermobaculum_terrenum_ATCC_BAA_798_uid42011	YP_003324075.1	269839383	COG2080	2Fe2S
FrhB_FdhB_C	Thermobaculum_terrenum_ATCC_BAA_798_uid42011	YP_003323063.1	269926440	COG1035	4Fe4S
FrhB_FdhB_C	Thermobaculum_terrenum_ATCC_BAA_798_uid42011	YP_003323063.1	269926440	COG2878	4Fe4S
2Fe-2S_thioredx	Thermobaculum_terrenum_ATCC_BAA_798_uid42011	YP_003322595.1	269925972	COG3411	2Fe2S
2Fe-2S_thioredx	Thermobaculum_terrenum_ATCC_BAA_798_uid42011	YP_003323268.1	269926645	COG1905	2Fe2S
Fer4_20	Thermobaculum_terrenum_ATCC_BAA_798_uid42011	YP_003322216.1	269925593	COG0493	4Fe4S
Oxidored_q6	Thermobaculum_terrenum_ATCC_BAA_798_uid42011	YP_003323271.1	269926648	COG0377	4Fe4S
Fer4_21	Thermobaculum_terrenum_ATCC_BAA_798_uid42011	YP_003323063.1	269926440	COG1035	4Fe4S
Fer4_21	Thermobaculum_terrenum_ATCC_BAA_798_uid42011	YP_003323063.1	269926440	COG2878	4Fe4S
CCG	Thermobaculum_terrenum_ATCC_BAA_798_uid42011	YP_003321906.1	269925283	COG0247	4Fe4S
CCG	Thermobaculum_terrenum_ATCC_BAA_798_uid42011	YP_003322308.1	269925685	COG0247	4Fe4S
CCG	Thermobaculum_terrenum_ATCC_BAA_798_uid42011	YP_003323849.1	269839157	COG0247	4Fe4S
CCG	Thermobaculum_terrenum_ATCC_BAA_798_uid42011	YP_003323849.1	269839157	COG0277	4Fe4S
CCG	Thermobaculum_terrenum_ATCC_BAA_798_uid42011	YP_003323977.1	269839285	COG0247	4Fe4S
CCG	Thermobaculum_terrenum_ATCC_BAA_798_uid42011	YP_003323977.1	269839285	COG1139	4Fe4S
Molybdop_Fe4S4	Thermobaculum_terrenum_ATCC_BAA_798_uid42011	YP_003322352.1	269925729	COG0243	4Fe4S
Molybdop_Fe4S4	Thermobaculum_terrenum_ATCC_BAA_798_uid42011	YP_003322352.1	269925729	COG3383	4Fe4S
Molybdop_Fe4S4	Thermobaculum_terrenum_ATCC_BAA_798_uid42011	YP_003322599.1	269925976	COG0243	4Fe4S
Molybdop_Fe4S4	Thermobaculum_terrenum_ATCC_BAA_798_uid42011	YP_003322599.1	269925976	COG3383	4Fe4S
Molybdop_Fe4S4	Thermobaculum_terrenum_ATCC_BAA_798_uid42011	YP_003323266.1	269926643	COG3383	4Fe4S
Molybdop_Fe4S4	Thermobaculum_terrenum_ATCC_BAA_798_uid42011	YP_003324250.1	269839558	COG0243	4Fe4S
Fer4_9	Thermobaculum_terrenum_ATCC_BAA_798_uid42011	YP_003323323.1	269926700	COG0243	4Fe4S
Fer4_9	Thermobaculum_terrenum_ATCC_BAA_798_uid42011	YP_003323323.1	269926700	COG0437	4Fe4S
Fer4_8	Thermobaculum_terrenum_ATCC_BAA_798_uid42011	YP_003322523.1	269925900	COG0479	4Fe4S
Fer4_8	Thermobaculum_terrenum_ATCC_BAA_798_uid42011	YP_003323849.1	269839157	COG0247	4Fe4S
Fer4_8	Thermobaculum_terrenum_ATCC_BAA_798_uid42011	YP_003323849.1	269839157	COG0277	4Fe4S
Fer4_8	Thermobaculum_terrenum_ATCC_BAA_798_uid42011	YP_003323977.1	269839285	COG0247	4Fe4S
Fer4_8	Thermobaculum_terrenum_ATCC_BAA_798_uid42011	YP_003323977.1	269839285	COG1139	4Fe4S
Fer4_2	Thermobaculum_terrenum_ATCC_BAA_798_uid42011	YP_003322351.1	269925728	COG0437	4Fe4S
Fer4_2	Thermobaculum_terrenum_ATCC_BAA_798_uid42011	YP_003322600.1	269925977	COG0437	4Fe4S
Fer4_2	Thermobaculum_terrenum_ATCC_BAA_798_uid42011	YP_003324249.1	269839557	COG0437	4Fe4S
Rubrerythrin	Thermobaculum_terrenum_ATCC_BAA_798_uid42011	YP_003324262.1	269839570	COG1633	Fe
Rubrerythrin	Thermobaculum_terrenum_ATCC_BAA_798_uid42011	YP_003324262.1	269839570	COG1814	Fe
Fer4	Thermobaculum_terrenum_ATCC_BAA_798_uid42011	YP_003323873.1	269839181	COG1146	4Fe4S
Fer4_11	Thermobaculum_terrenum_ATCC_BAA_798_uid42011	YP_003322351.1	269925728	COG0437	4Fe4S
Fer4_11	Thermobaculum_terrenum_ATCC_BAA_798_uid42011	YP_003322600.1	269925977	COG0437	4Fe4S
Fer4_11	Thermobaculum_terrenum_ATCC_BAA_798_uid42011	YP_003324249.1	269839557	COG0437	4Fe4S
Fer4_7	Thermobaculum_terrenum_ATCC_BAA_798_uid42011	YP_003322308.1	269925685	COG0247	4Fe4S
Fer4_7	Thermobaculum_terrenum_ATCC_BAA_798_uid42011	YP_003322340.1	269925717	COG1146	4Fe4S
Fer4_7	Thermobaculum_terrenum_ATCC_BAA_798_uid42011	YP_003323264.1	269926641	COG1143	4Fe4S
Fer4_7	Thermobaculum_terrenum_ATCC_BAA_798_uid42011	YP_003323266.1	269926643	COG3383	4Fe4S
Fer4_7	Thermobaculum_terrenum_ATCC_BAA_798_uid42011	YP_003323323.1	269926700	COG0243	4Fe4S
Fer4_7	Thermobaculum_terrenum_ATCC_BAA_798_uid42011	YP_003323323.1	269926700	COG0437	4Fe4S
Radical_SAM	Thermobaculum_terrenum_ATCC_BAA_798_uid42011	YP_003321840.1	269925217	COG0320	4Fe4S
Radical_SAM	Thermobaculum_terrenum_ATCC_BAA_798_uid42011	YP_003322145.1	269925522	COG1625	4Fe4S
Radical_SAM	Thermobaculum_terrenum_ATCC_BAA_798_uid42011	YP_003322702.1	269926079	COG0621	4Fe4S
Radical_SAM	Thermobaculum_terrenum_ATCC_BAA_798_uid42011	YP_003322893.1	269926270	COG1032	4Fe4S
Radical_SAM	Thermobaculum_terrenum_ATCC_BAA_798_uid42011	YP_003322932.1	269926309	COG2896	4Fe4S
Radical_SAM	Thermobaculum_terrenum_ATCC_BAA_798_uid42011	YP_003323092.1	269926469	COG0635	4Fe4S
Radical_SAM	Thermobaculum_terrenum_ATCC_BAA_798_uid42011	YP_003323131.1	269926508	COG0820	4Fe4S
Radical_SAM	Thermobaculum_terrenum_ATCC_BAA_798_uid42011	YP_003323200.1	269926577	COG1533	4Fe4S
Radical_SAM	Thermobaculum_terrenum_ATCC_BAA_798_uid42011	YP_003324333.1	269839641	COG1060	4Fe4S
Radical_SAM	Thermobaculum_terrenum_ATCC_BAA_798_uid42011	YP_003324539.1	269839846	COG0320	4Fe4S
Aminotran_5	Thermobaculum_terrenum_ATCC_BAA_798_uid42011	269926449	269926449	COG1104	2Fe2S
Aminotran_5	Thermobaculum_terrenum_ATCC_BAA_798_uid42011	269926656	269926656	COG1104	2Fe2S
TSCPD	Truepera_radiovictrix_DSM_17093_uid49533	YP_003703763.1	297622329	COG0209	Unknown
TSCPD	Truepera_radiovictrix_DSM_17093_uid49533	YP_003703763.1	297622329	COG1372	Unknown
GcpE	Truepera_radiovictrix_DSM_17093_uid49533	YP_003705902.1	297624468	COG0821	4Fe4S
UDG	Truepera_radiovictrix_DSM_17093_uid49533	YP_003705526.1	297624092	COG1573	4Fe4S
PAPS_reduct	Truepera_radiovictrix_DSM_17093_uid49533	YP_003704581.1	297623147	COG0175	4Fe4S
LYTB	Truepera_radiovictrix_DSM_17093_uid49533	YP_003704886.1	297623452	COG0761	3Fe4S
UPF0004	Truepera_radiovictrix_DSM_17093_uid49533	YP_003705667.1	297624233	COG0621	Unknown
UPF0004	Truepera_radiovictrix_DSM_17093_uid49533	YP_003706059.1	297624625	COG0621	Unknown
Mob_synth_C	Truepera_radiovictrix_DSM_17093_uid49533	YP_003706413.1	297624979	COG2896	4Fe4S
Glu_synthase	Truepera_radiovictrix_DSM_17093_uid49533	YP_003703892.1	297622458	COG0067	3Fe4S
Glu_synthase	Truepera_radiovictrix_DSM_17093_uid49533	YP_003703892.1	297622458	COG0069	3Fe4S
Glu_synthase	Truepera_radiovictrix_DSM_17093_uid49533	YP_003703892.1	297622458	COG0070	3Fe4S
Cas_Cas4	Truepera_radiovictrix_DSM_17093_uid49533	YP_003705332.1	297623898	COG1468	2Fe2S
NifU	Truepera_radiovictrix_DSM_17093_uid49533	YP_003706270.1	297624836	COG0316	2Fe2S/4Fe4S
NifU	Truepera_radiovictrix_DSM_17093_uid49533	YP_003706270.1	297624836	COG0694	2Fe2S/4Fe4S
Fer2_3	Truepera_radiovictrix_DSM_17093_uid49533	YP_003704040.1	297622606	COG0479	2Fe2S
NADH-G_4Fe-4S_3	Truepera_radiovictrix_DSM_17093_uid49533	YP_003706618.1	297625184	COG1034	4Fe4S
SDH_alpha	Truepera_radiovictrix_DSM_17093_uid49533	YP_003706403.1	297624969	COG1760	4Fe4S
NADH_4Fe-4S	Truepera_radiovictrix_DSM_17093_uid49533	YP_003706619.1	297625185	COG1894	4Fe4S
UPF0051	Truepera_radiovictrix_DSM_17093_uid49533	YP_003703944.1	297622510	COG0719	Unknown
UPF0051	Truepera_radiovictrix_DSM_17093_uid49533	YP_003703947.1	297622513	COG0719	Unknown
Aconitase	Truepera_radiovictrix_DSM_17093_uid49533	YP_003703832.1	297622398	COG1048	4Fe4S
Aconitase	Truepera_radiovictrix_DSM_17093_uid49533	YP_003705054.1	297623620	COG0065	4Fe4S
Aconitase	Truepera_radiovictrix_DSM_17093_uid49533	YP_003705859.1	297624425	COG0065	4Fe4S
Fer2_4	Truepera_radiovictrix_DSM_17093_uid49533	YP_003706618.1	297625184	COG1034	2Fe2S
Fer4_17	Truepera_radiovictrix_DSM_17093_uid49533	YP_003704143.1	297622709	COG0247	4Fe4S
Fer4_17	Truepera_radiovictrix_DSM_17093_uid49533	YP_003704143.1	297622709	COG0277	4Fe4S
NIR_SIR	Truepera_radiovictrix_DSM_17093_uid49533	YP_003704580.1	297623146	COG0155	4Fe4S
NIR_SIR_ferr	Truepera_radiovictrix_DSM_17093_uid49533	YP_003704580.1	297623146	COG0155	4Fe4S
Rieske	Truepera_radiovictrix_DSM_17093_uid49533	YP_003703943.1	297622509	COG2146	2Fe2S
Rieske	Truepera_radiovictrix_DSM_17093_uid49533	YP_003704091.1	297622657	COG0723	2Fe2S
Rieske	Truepera_radiovictrix_DSM_17093_uid49533	YP_003704383.1	297622949	COG0665	2Fe2S
Rieske	Truepera_radiovictrix_DSM_17093_uid49533	YP_003704383.1	297622949	COG0723	2Fe2S
Rieske	Truepera_radiovictrix_DSM_17093_uid49533	YP_003705125.1	297623691	COG0446	2Fe2S
Rieske	Truepera_radiovictrix_DSM_17093_uid49533	YP_003705125.1	297623691	COG2146	2Fe2S
Fer2	Truepera_radiovictrix_DSM_17093_uid49533	YP_003706579.1	297625145	COG0633	2Fe2S
Fe-S_biosyn	Truepera_radiovictrix_DSM_17093_uid49533	YP_003704747.1	297623313	COG0316	2Fe2S
Fer2_2	Truepera_radiovictrix_DSM_17093_uid49533	YP_003705174.1	297623740	COG4630	2Fe2S
2Fe-2S_thioredx	Truepera_radiovictrix_DSM_17093_uid49533	YP_003705876.1	297624442	COG3411	2Fe2S
2Fe-2S_thioredx	Truepera_radiovictrix_DSM_17093_uid49533	YP_003706620.1	297625186	COG1905	2Fe2S
Fer4_20	Truepera_radiovictrix_DSM_17093_uid49533	YP_003704594.1	297623160	COG0493	4Fe4S
Oxidored_q6	Truepera_radiovictrix_DSM_17093_uid49533	YP_003706624.1	297625190	COG0377	4Fe4S
Fer4_21	Truepera_radiovictrix_DSM_17093_uid49533	YP_003704596.1	297623162	COG0167	4Fe4S
Fer4_21	Truepera_radiovictrix_DSM_17093_uid49533	YP_003704596.1	297623162	COG1149	4Fe4S
CCG	Truepera_radiovictrix_DSM_17093_uid49533	YP_003703864.1	297622430	COG0247	4Fe4S
CCG	Truepera_radiovictrix_DSM_17093_uid49533	YP_003703864.1	297622430	COG3266	4Fe4S
CCG	Truepera_radiovictrix_DSM_17093_uid49533	YP_003704143.1	297622709	COG0247	4Fe4S
CCG	Truepera_radiovictrix_DSM_17093_uid49533	YP_003704143.1	297622709	COG0277	4Fe4S
CCG	Truepera_radiovictrix_DSM_17093_uid49533	YP_003705232.1	297623798	COG0247	4Fe4S
CCG	Truepera_radiovictrix_DSM_17093_uid49533	YP_003706603.1	297625169	COG0247	4Fe4S
SPASM	Truepera_radiovictrix_DSM_17093_uid49533	YP_003706316.1	297624882	COG0641	4Fe4S
SPASM	Truepera_radiovictrix_DSM_17093_uid49533	YP_003706316.1	297624882	COG3012	4Fe4S
Molybdop_Fe4S4	Truepera_radiovictrix_DSM_17093_uid49533	YP_003706061.1	297624627	COG0243	4Fe4S
Fer4_9	Truepera_radiovictrix_DSM_17093_uid49533	YP_003704696.1	297623262	COG0243	4Fe4S
Fer4_9	Truepera_radiovictrix_DSM_17093_uid49533	YP_003704696.1	297623262	COG0437	4Fe4S
Fer4_8	Truepera_radiovictrix_DSM_17093_uid49533	YP_003703864.1	297622430	COG0247	4Fe4S
Fer4_8	Truepera_radiovictrix_DSM_17093_uid49533	YP_003703864.1	297622430	COG3266	4Fe4S
Fer4_8	Truepera_radiovictrix_DSM_17093_uid49533	YP_003704040.1	297622606	COG0479	4Fe4S
Fer4_8	Truepera_radiovictrix_DSM_17093_uid49533	YP_003705232.1	297623798	COG0247	4Fe4S
Fer4_8	Truepera_radiovictrix_DSM_17093_uid49533	YP_003706602.1	297625168	COG1139	4Fe4S
Fer4	Truepera_radiovictrix_DSM_17093_uid49533	YP_003705314.1	297623880	COG1146	4Fe4S
Fer4_7	Truepera_radiovictrix_DSM_17093_uid49533	YP_003704696.1	297623262	COG0243	4Fe4S
Fer4_7	Truepera_radiovictrix_DSM_17093_uid49533	YP_003704696.1	297623262	COG0437	4Fe4S
Fer4_7	Truepera_radiovictrix_DSM_17093_uid49533	YP_003705597.1	297624163	COG1146	4Fe4S
Fer4_7	Truepera_radiovictrix_DSM_17093_uid49533	YP_003705597.1	297624163	COG1148	4Fe4S
Fer4_7	Truepera_radiovictrix_DSM_17093_uid49533	YP_003706616.1	297625182	COG1143	4Fe4S
Radical_SAM	Truepera_radiovictrix_DSM_17093_uid49533	YP_003703840.1	297622406	COG1060	4Fe4S
Radical_SAM	Truepera_radiovictrix_DSM_17093_uid49533	YP_003704069.1	297622635	COG0635	4Fe4S
Radical_SAM	Truepera_radiovictrix_DSM_17093_uid49533	YP_003704584.1	297623150	COG1060	4Fe4S
Radical_SAM	Truepera_radiovictrix_DSM_17093_uid49533	YP_003704800.1	297623366	COG1625	4Fe4S
Radical_SAM	Truepera_radiovictrix_DSM_17093_uid49533	YP_003705667.1	297624233	COG0621	4Fe4S
Radical_SAM	Truepera_radiovictrix_DSM_17093_uid49533	YP_003705742.1	297624308	COG0320	4Fe4S
Radical_SAM	Truepera_radiovictrix_DSM_17093_uid49533	YP_003706059.1	297624625	COG0621	4Fe4S
Radical_SAM	Truepera_radiovictrix_DSM_17093_uid49533	YP_003706316.1	297624882	COG0641	4Fe4S
Radical_SAM	Truepera_radiovictrix_DSM_17093_uid49533	YP_003706316.1	297624882	COG3012	4Fe4S
Radical_SAM	Truepera_radiovictrix_DSM_17093_uid49533	YP_003706376.1	297624942	COG0820	4Fe4S
Radical_SAM	Truepera_radiovictrix_DSM_17093_uid49533	YP_003706413.1	297624979	COG2896	4Fe4S
NoConservedDomain	Truepera_radiovictrix_DSM_17093_uid49533	297623616	297623616	COG1194	4Fe4S
NoConservedDomain	Truepera_radiovictrix_DSM_17093_uid49533	297622467	297622467	COG0276	2Fe2S
Aminotran_5	Truepera_radiovictrix_DSM_17093_uid49533	297624029	297624029	COG1104	2Fe2S
NadA	Tsukamurella_paurometabola_DSM_20162_uid48829	YP_003646961.1	296139718	COG0379	4Fe4S
EndIII_4Fe-2S	Tsukamurella_paurometabola_DSM_20162_uid48829	YP_003645572.1	296138329	COG1194	4Fe4S
EndIII_4Fe-2S	Tsukamurella_paurometabola_DSM_20162_uid48829	YP_003648841.1	296141598	COG0177	4Fe4S
GcpE	Tsukamurella_paurometabola_DSM_20162_uid48829	YP_003646642.1	296139399	COG0821	4Fe4S
PAPS_reduct	Tsukamurella_paurometabola_DSM_20162_uid48829	YP_003647709.1	296140466	COG0175	4Fe4S
LYTB	Tsukamurella_paurometabola_DSM_20162_uid48829	YP_003648040.1	296140797	COG0761	3Fe4S
UPF0004	Tsukamurella_paurometabola_DSM_20162_uid48829	YP_003646750.1	296139507	COG0621	Unknown
Mob_synth_C	Tsukamurella_paurometabola_DSM_20162_uid48829	YP_003645798.1	296138555	COG2896	4Fe4S
Fer4_15	Tsukamurella_paurometabola_DSM_20162_uid48829	YP_003648716.1	296141473	COG1141	4Fe4S
Glu_synthase	Tsukamurella_paurometabola_DSM_20162_uid48829	YP_003645100.1	296137857	COG0067	3Fe4S
Glu_synthase	Tsukamurella_paurometabola_DSM_20162_uid48829	YP_003645100.1	296137857	COG0069	3Fe4S
Glu_synthase	Tsukamurella_paurometabola_DSM_20162_uid48829	YP_003645100.1	296137857	COG0070	3Fe4S
PDDEXK_1	Tsukamurella_paurometabola_DSM_20162_uid48829	YP_003646102.1	296138859	COG0210	4Fe4S
PDDEXK_1	Tsukamurella_paurometabola_DSM_20162_uid48829	YP_003646102.1	296138859	COG2887	4Fe4S
BATS	Tsukamurella_paurometabola_DSM_20162_uid48829	YP_003646953.1	296139710	COG0502	2Fe2S
Fer2_3	Tsukamurella_paurometabola_DSM_20162_uid48829	YP_003645936.1	296138693	COG0479	2Fe2S
NADH-G_4Fe-4S_3	Tsukamurella_paurometabola_DSM_20162_uid48829	YP_003648100.1	296140857	COG1034	4Fe4S
SDH_alpha	Tsukamurella_paurometabola_DSM_20162_uid48829	YP_003645206.1	296137963	COG1760	4Fe4S
NADH_4Fe-4S	Tsukamurella_paurometabola_DSM_20162_uid48829	YP_003648099.1	296140856	COG1894	4Fe4S
UPF0051	Tsukamurella_paurometabola_DSM_20162_uid48829	YP_003647451.1	296140208	COG0719	Unknown
UPF0051	Tsukamurella_paurometabola_DSM_20162_uid48829	YP_003647452.1	296140209	COG0719	Unknown
Rubredoxin	Tsukamurella_paurometabola_DSM_20162_uid48829	YP_003647685.1	296140442	COG1773	Fe
Rubredoxin	Tsukamurella_paurometabola_DSM_20162_uid48829	YP_003647686.1	296140443	COG1773	Fe
Aconitase	Tsukamurella_paurometabola_DSM_20162_uid48829	YP_003646507.1	296139264	COG0065	4Fe4S
Aconitase	Tsukamurella_paurometabola_DSM_20162_uid48829	YP_003647026.1	296139783	COG1048	4Fe4S
Aconitase	Tsukamurella_paurometabola_DSM_20162_uid48829	YP_003647785.1	296140542	COG0065	4Fe4S
Fer2_4	Tsukamurella_paurometabola_DSM_20162_uid48829	YP_003648100.1	296140857	COG1034	2Fe2S
NIR_SIR	Tsukamurella_paurometabola_DSM_20162_uid48829	YP_003646347.1	296139104	COG1251	4Fe4S
NIR_SIR	Tsukamurella_paurometabola_DSM_20162_uid48829	YP_003647708.1	296140465	COG0155	4Fe4S
NIR_SIR_ferr	Tsukamurella_paurometabola_DSM_20162_uid48829	YP_003646347.1	296139104	COG1251	4Fe4S
NIR_SIR_ferr	Tsukamurella_paurometabola_DSM_20162_uid48829	YP_003647708.1	296140465	COG0155	4Fe4S
Rieske	Tsukamurella_paurometabola_DSM_20162_uid48829	YP_003645149.1	296137906	COG2146	2Fe2S
Rieske	Tsukamurella_paurometabola_DSM_20162_uid48829	YP_003645149.1	296137906	COG2220	2Fe2S
Rieske	Tsukamurella_paurometabola_DSM_20162_uid48829	YP_003647155.1	296139912	COG2146	2Fe2S
Rieske	Tsukamurella_paurometabola_DSM_20162_uid48829	YP_003647633.1	296140390	COG0723	2Fe2S
Rieske	Tsukamurella_paurometabola_DSM_20162_uid48829	YP_003648763.1	296141520	COG4638	2Fe2S
Fer2	Tsukamurella_paurometabola_DSM_20162_uid48829	YP_003645457.1	296138214	COG1018	2Fe2S
Fer2	Tsukamurella_paurometabola_DSM_20162_uid48829	YP_003646058.1	296138815	COG1018	2Fe2S
Fer2	Tsukamurella_paurometabola_DSM_20162_uid48829	YP_003647903.1	296140660	COG1319	2Fe2S
Fer2	Tsukamurella_paurometabola_DSM_20162_uid48829	YP_003647903.1	296140660	COG1529	2Fe2S
Fer2	Tsukamurella_paurometabola_DSM_20162_uid48829	YP_003647903.1	296140660	COG2080	2Fe2S
Fer2	Tsukamurella_paurometabola_DSM_20162_uid48829	YP_003648369.1	296141126	COG1018	2Fe2S
Fer2	Tsukamurella_paurometabola_DSM_20162_uid48829	YP_003648435.1	296141192	COG1018	2Fe2S
Fer2	Tsukamurella_paurometabola_DSM_20162_uid48829	YP_003648765.1	296141522	COG1018	2Fe2S
Fe-S_biosyn	Tsukamurella_paurometabola_DSM_20162_uid48829	YP_003646492.1	296139249	COG0316	2Fe2S
Fer2_2	Tsukamurella_paurometabola_DSM_20162_uid48829	YP_003647903.1	296140660	COG1319	2Fe2S
Fer2_2	Tsukamurella_paurometabola_DSM_20162_uid48829	YP_003647903.1	296140660	COG1529	2Fe2S
Fer2_2	Tsukamurella_paurometabola_DSM_20162_uid48829	YP_003647903.1	296140660	COG2080	2Fe2S
Fer2_BFD	Tsukamurella_paurometabola_DSM_20162_uid48829	YP_003646347.1	296139104	COG1251	2Fe2S
2Fe-2S_thioredx	Tsukamurella_paurometabola_DSM_20162_uid48829	YP_003646559.1	296139316	COG3411	2Fe2S
2Fe-2S_thioredx	Tsukamurella_paurometabola_DSM_20162_uid48829	YP_003648098.1	296140855	COG1905	2Fe2S
Fer4_20	Tsukamurella_paurometabola_DSM_20162_uid48829	YP_003645101.1	296137858	COG0493	4Fe4S
Oxidored_q6	Tsukamurella_paurometabola_DSM_20162_uid48829	YP_003648095.1	296140852	COG0377	4Fe4S
CCG	Tsukamurella_paurometabola_DSM_20162_uid48829	YP_003645445.1	296138202	COG0247	4Fe4S
CCG	Tsukamurella_paurometabola_DSM_20162_uid48829	YP_003645445.1	296138202	COG0479	4Fe4S
Molybdop_Fe4S4	Tsukamurella_paurometabola_DSM_20162_uid48829	YP_003646348.1	296139105	COG0243	4Fe4S
Molybdop_Fe4S4	Tsukamurella_paurometabola_DSM_20162_uid48829	YP_003646348.1	296139105	COG0369	4Fe4S
Molybdop_Fe4S4	Tsukamurella_paurometabola_DSM_20162_uid48829	YP_003648100.1	296140857	COG1034	4Fe4S
Molybdop_Fe4S4	Tsukamurella_paurometabola_DSM_20162_uid48829	YP_003648527.1	296141284	COG0243	4Fe4S
Fer4_8	Tsukamurella_paurometabola_DSM_20162_uid48829	YP_003645445.1	296138202	COG0247	4Fe4S
Fer4_8	Tsukamurella_paurometabola_DSM_20162_uid48829	YP_003645445.1	296138202	COG0479	4Fe4S
Fer4_8	Tsukamurella_paurometabola_DSM_20162_uid48829	YP_003645936.1	296138693	COG0479	4Fe4S
Fer4	Tsukamurella_paurometabola_DSM_20162_uid48829	YP_003646121.1	296138878	COG1146	4Fe4S
Fer4	Tsukamurella_paurometabola_DSM_20162_uid48829	YP_003647882.1	296140639	COG0493	4Fe4S
Fer4	Tsukamurella_paurometabola_DSM_20162_uid48829	YP_003647882.1	296140639	COG1149	4Fe4S
Fer4_7	Tsukamurella_paurometabola_DSM_20162_uid48829	YP_003648102.1	296140859	COG1143	4Fe4S
Radical_SAM	Tsukamurella_paurometabola_DSM_20162_uid48829	YP_003645798.1	296138555	COG2896	4Fe4S
Radical_SAM	Tsukamurella_paurometabola_DSM_20162_uid48829	YP_003646118.1	296138875	COG1060	4Fe4S
Radical_SAM	Tsukamurella_paurometabola_DSM_20162_uid48829	YP_003646476.1	296139233	COG0320	4Fe4S
Radical_SAM	Tsukamurella_paurometabola_DSM_20162_uid48829	YP_003646636.1	296139393	COG0820	4Fe4S
Radical_SAM	Tsukamurella_paurometabola_DSM_20162_uid48829	YP_003646750.1	296139507	COG0621	4Fe4S
Radical_SAM	Tsukamurella_paurometabola_DSM_20162_uid48829	YP_003646903.1	296139660	COG1533	4Fe4S
Radical_SAM	Tsukamurella_paurometabola_DSM_20162_uid48829	YP_003646953.1	296139710	COG0502	4Fe4S
Radical_SAM	Tsukamurella_paurometabola_DSM_20162_uid48829	YP_003647707.1	296140464	COG0635	4Fe4S
NoConservedDomain	Tsukamurella_paurometabola_DSM_20162_uid48829	296138329	296138329	COG1194	4Fe4S
Aminotran_5	Tsukamurella_paurometabola_DSM_20162_uid48829	296140604	296140604	COG1104	2Fe2S
UDG	Zunongwangia_profunda_SM_A87_uid48073	YP_003587103.1	295136427	COG1573	4Fe4S
UPF0004	Zunongwangia_profunda_SM_A87_uid48073	YP_003583788.1	295133112	COG0621	Unknown
UPF0004	Zunongwangia_profunda_SM_A87_uid48073	YP_003584559.1	295133883	COG0621	Unknown
UPF0004	Zunongwangia_profunda_SM_A87_uid48073	YP_003586652.1	295135976	COG0621	Unknown
Fer4_14	Zunongwangia_profunda_SM_A87_uid48073	YP_003586297.1	295135621	COG0602	4Fe4S
Mob_synth_C	Zunongwangia_profunda_SM_A87_uid48073	YP_003585493.1	295134817	COG2896	4Fe4S
Fer4_18	Zunongwangia_profunda_SM_A87_uid48073	YP_003584824.1	295134148	COG0348	4Fe4S
Fer4_16	Zunongwangia_profunda_SM_A87_uid48073	YP_003583140.1	295132464	COG1600	4Fe4S
Glu_synthase	Zunongwangia_profunda_SM_A87_uid48073	YP_003583940.1	295133264	COG0069	3Fe4S
Glu_synthase	Zunongwangia_profunda_SM_A87_uid48073	YP_003584607.1	295133931	COG0069	3Fe4S
Glu_synthase	Zunongwangia_profunda_SM_A87_uid48073	YP_003586438.1	295135762	COG0067	3Fe4S
Glu_synthase	Zunongwangia_profunda_SM_A87_uid48073	YP_003586438.1	295135762	COG0069	3Fe4S
Glu_synthase	Zunongwangia_profunda_SM_A87_uid48073	YP_003586438.1	295135762	COG0070	3Fe4S
Glu_synthase	Zunongwangia_profunda_SM_A87_uid48073	YP_003586748.1	295136072	COG0069	3Fe4S
NifU	Zunongwangia_profunda_SM_A87_uid48073	YP_003583060.1	295132384	COG0694	2Fe2S/4Fe4S
NifU	Zunongwangia_profunda_SM_A87_uid48073	YP_003583166.1	295132490	COG0694	2Fe2S/4Fe4S
BATS	Zunongwangia_profunda_SM_A87_uid48073	YP_003582700.1	295132024	COG0502	2Fe2S
BATS	Zunongwangia_profunda_SM_A87_uid48073	YP_003586996.1	295136320	COG0502	2Fe2S
Fer2_3	Zunongwangia_profunda_SM_A87_uid48073	YP_003582789.1	295132113	COG0479	2Fe2S
Fer2_3	Zunongwangia_profunda_SM_A87_uid48073	YP_003583892.1	295133216	COG0479	2Fe2S
SDH_alpha	Zunongwangia_profunda_SM_A87_uid48073	YP_003584237.1	295133561	COG1760	4Fe4S
UPF0051	Zunongwangia_profunda_SM_A87_uid48073	YP_003582769.1	295132093	COG0719	Unknown
UPF0051	Zunongwangia_profunda_SM_A87_uid48073	YP_003582772.1	295132096	COG0719	Unknown
Aconitase	Zunongwangia_profunda_SM_A87_uid48073	YP_003583416.1	295132740	COG1048	4Fe4S
Aconitase	Zunongwangia_profunda_SM_A87_uid48073	YP_003584223.1	295133547	COG0065	4Fe4S
Fer4_17	Zunongwangia_profunda_SM_A87_uid48073	YP_003585252.1	295134576	COG0247	4Fe4S
Fer4_17	Zunongwangia_profunda_SM_A87_uid48073	YP_003585252.1	295134576	COG0277	4Fe4S
NIR_SIR	Zunongwangia_profunda_SM_A87_uid48073	YP_003586137.1	295135461	COG0155	4Fe4S
NIR_SIR	Zunongwangia_profunda_SM_A87_uid48073	YP_003586137.1	295135461	COG1895	4Fe4S
NIR_SIR_ferr	Zunongwangia_profunda_SM_A87_uid48073	YP_003586137.1	295135461	COG0155	4Fe4S
NIR_SIR_ferr	Zunongwangia_profunda_SM_A87_uid48073	YP_003586137.1	295135461	COG1895	4Fe4S
Rieske	Zunongwangia_profunda_SM_A87_uid48073	YP_003583938.1	295133262	COG0723	2Fe2S
Rieske	Zunongwangia_profunda_SM_A87_uid48073	YP_003586552.1	295135876	COG0723	2Fe2S
Fer2	Zunongwangia_profunda_SM_A87_uid48073	YP_003582610.1	295131934	COG1018	2Fe2S
Fer2	Zunongwangia_profunda_SM_A87_uid48073	YP_003583062.1	295132386	COG0633	2Fe2S
Fer2	Zunongwangia_profunda_SM_A87_uid48073	YP_003583496.1	295132820	COG2871	2Fe2S
Fer2	Zunongwangia_profunda_SM_A87_uid48073	YP_003584461.1	295133785	COG2080	2Fe2S
Fer2	Zunongwangia_profunda_SM_A87_uid48073	YP_003585490.1	295134814	COG2080	2Fe2S
Fer2	Zunongwangia_profunda_SM_A87_uid48073	YP_003585504.1	295134828	COG2080	2Fe2S
Fe-S_biosyn	Zunongwangia_profunda_SM_A87_uid48073	YP_003582774.1	295132098	COG0316	2Fe2S
Fer2_2	Zunongwangia_profunda_SM_A87_uid48073	YP_003584461.1	295133785	COG2080	2Fe2S
Fer2_2	Zunongwangia_profunda_SM_A87_uid48073	YP_003585490.1	295134814	COG2080	2Fe2S
Rnf-Nqr	Zunongwangia_profunda_SM_A87_uid48073	YP_003583494.1	295132818	COG1347	Fe
Rnf-Nqr	Zunongwangia_profunda_SM_A87_uid48073	YP_003583495.1	295132819	COG2209	Fe
Fer4_5	Zunongwangia_profunda_SM_A87_uid48073	YP_003584824.1	295134148	COG0348	4Fe4S
Fer4_5	Zunongwangia_profunda_SM_A87_uid48073	YP_003586696.1	295136020	COG0348	4Fe4S
Fer4_20	Zunongwangia_profunda_SM_A87_uid48073	YP_003586439.1	295135763	COG0493	4Fe4S
Fer4_21	Zunongwangia_profunda_SM_A87_uid48073	YP_003586696.1	295136020	COG0348	4Fe4S
CCG	Zunongwangia_profunda_SM_A87_uid48073	YP_003585257.1	295134581	COG0247	4Fe4S
Fer4_9	Zunongwangia_profunda_SM_A87_uid48073	YP_003583131.1	295132455	COG0243	4Fe4S
Fer4_9	Zunongwangia_profunda_SM_A87_uid48073	YP_003583131.1	295132455	COG0437	4Fe4S
Fer4_8	Zunongwangia_profunda_SM_A87_uid48073	YP_003583892.1	295133216	COG0479	4Fe4S
Fer4_8	Zunongwangia_profunda_SM_A87_uid48073	YP_003585258.1	295134582	COG1150	4Fe4S
Fer4_10	Zunongwangia_profunda_SM_A87_uid48073	YP_003584658.1	295133982	COG1145	4Fe4S
Fer4_7	Zunongwangia_profunda_SM_A87_uid48073	YP_003582789.1	295132113	COG0479	4Fe4S
Fer4_7	Zunongwangia_profunda_SM_A87_uid48073	YP_003583131.1	295132455	COG0243	4Fe4S
Fer4_7	Zunongwangia_profunda_SM_A87_uid48073	YP_003583131.1	295132455	COG0437	4Fe4S
Radical_SAM	Zunongwangia_profunda_SM_A87_uid48073	YP_003582680.1	295132004	COG1533	4Fe4S
Radical_SAM	Zunongwangia_profunda_SM_A87_uid48073	YP_003582700.1	295132024	COG0502	4Fe4S
Radical_SAM	Zunongwangia_profunda_SM_A87_uid48073	YP_003583788.1	295133112	COG0621	4Fe4S
Radical_SAM	Zunongwangia_profunda_SM_A87_uid48073	YP_003584436.1	295133760	COG0635	4Fe4S
Radical_SAM	Zunongwangia_profunda_SM_A87_uid48073	YP_003584559.1	295133883	COG0621	4Fe4S
Radical_SAM	Zunongwangia_profunda_SM_A87_uid48073	YP_003586021.1	295135345	COG4277	4Fe4S
Radical_SAM	Zunongwangia_profunda_SM_A87_uid48073	YP_003586026.1	295135350	COG0820	4Fe4S
Radical_SAM	Zunongwangia_profunda_SM_A87_uid48073	YP_003586253.1	295135577	COG0320	4Fe4S
Radical_SAM	Zunongwangia_profunda_SM_A87_uid48073	YP_003586652.1	295135976	COG0621	4Fe4S
Radical_SAM	Zunongwangia_profunda_SM_A87_uid48073	YP_003586688.1	295136012	COG0535	4Fe4S
Radical_SAM	Zunongwangia_profunda_SM_A87_uid48073	YP_003586795.1	295136119	COG0635	4Fe4S
Radical_SAM	Zunongwangia_profunda_SM_A87_uid48073	YP_003586996.1	295136320	COG0502	4Fe4S
NoConservedDomain	Zunongwangia_profunda_SM_A87_uid48073	295136312	295136312	COG1194	4Fe4S
Aminotran_5	Zunongwangia_profunda_SM_A87_uid48073	295133708	295133708	COG1104	2Fe2S

## Sheet: Aerobes
Domain	Organism	NCBI code	Gi code	COG code	Cofactor type
NadA	Acetobacter_pasteurianus_IFO_3283_01_uid59279	YP_003188551.1	258543118	COG0379	4Fe4S
Aminotran_3	Acetobacter_pasteurianus_IFO_3283_01_uid59279	YP_003187619.1	258542186	COG0161	2Fe2S
Aminotran_3	Acetobacter_pasteurianus_IFO_3283_01_uid59279	YP_003189018.1	258543585	COG0160	2Fe2S
GcpE	Acetobacter_pasteurianus_IFO_3283_01_uid59279	YP_003187658.1	258542225	COG0821	4Fe4S
UDG	Acetobacter_pasteurianus_IFO_3283_01_uid59279	YP_003186622.1	258541189	COG1573	4Fe4S
UDG	Acetobacter_pasteurianus_IFO_3283_01_uid59279	YP_003186932.1	258541499	COG1573	4Fe4S
PAPS_reduct	Acetobacter_pasteurianus_IFO_3283_01_uid59279	YP_003187688.1	258542255	COG0175	4Fe4S
LYTB	Acetobacter_pasteurianus_IFO_3283_01_uid59279	YP_003188480.1	258543047	COG0761	3Fe4S
Rieske_2	Acetobacter_pasteurianus_IFO_3283_01_uid59279	YP_003189377.1	258513121	COG1251	2Fe2S
Rieske_2	Acetobacter_pasteurianus_IFO_3283_01_uid59279	YP_003189377.1	258513121	COG2146	2Fe2S
FdhE	Acetobacter_pasteurianus_IFO_3283_01_uid59279	YP_003188003.1	258542570	COG3058	Fe
UPF0004	Acetobacter_pasteurianus_IFO_3283_01_uid59279	YP_003187607.1	258542174	COG0621	Unknown
UPF0004	Acetobacter_pasteurianus_IFO_3283_01_uid59279	YP_003188951.1	258543518	COG0621	Unknown
Fer4_14	Acetobacter_pasteurianus_IFO_3283_01_uid59279	YP_003187685.1	258542252	COG0602	4Fe4S
Mob_synth_C	Acetobacter_pasteurianus_IFO_3283_01_uid59279	YP_003187647.1	258542214	COG2896	4Fe4S
Fer4_16	Acetobacter_pasteurianus_IFO_3283_01_uid59279	YP_003186750.1	258541317	COG1600	4Fe4S
ETF_QO	Acetobacter_pasteurianus_IFO_3283_01_uid59279	YP_003189039.1	258543606	COG0644	4Fe4S
ETF_QO	Acetobacter_pasteurianus_IFO_3283_01_uid59279	YP_003189039.1	258543606	COG2440	4Fe4S
Glu_synthase	Acetobacter_pasteurianus_IFO_3283_01_uid59279	YP_003188484.1	258543051	COG0067	3Fe4S
Glu_synthase	Acetobacter_pasteurianus_IFO_3283_01_uid59279	YP_003188484.1	258543051	COG0069	3Fe4S
Glu_synthase	Acetobacter_pasteurianus_IFO_3283_01_uid59279	YP_003188484.1	258543051	COG0070	3Fe4S
NifU	Acetobacter_pasteurianus_IFO_3283_01_uid59279	YP_003186553.1	258541120	COG0694	2Fe2S/4Fe4S
ParA	Acetobacter_pasteurianus_IFO_3283_01_uid59279	YP_003188974.1	258543541	COG0489	4Fe4S
BATS	Acetobacter_pasteurianus_IFO_3283_01_uid59279	YP_003187686.1	258542253	COG0502	2Fe2S
Fer2_3	Acetobacter_pasteurianus_IFO_3283_01_uid59279	YP_003186571.1	258541138	COG0479	2Fe2S
NADH-G_4Fe-4S_3	Acetobacter_pasteurianus_IFO_3283_01_uid59279	YP_003188149.1	258542716	COG1034	4Fe4S
NADH_4Fe-4S	Acetobacter_pasteurianus_IFO_3283_01_uid59279	YP_003188150.1	258542717	COG1894	4Fe4S
UPF0051	Acetobacter_pasteurianus_IFO_3283_01_uid59279	YP_003188169.1	258542736	COG0719	Unknown
UPF0051	Acetobacter_pasteurianus_IFO_3283_01_uid59279	YP_003188171.1	258542738	COG0719	Unknown
Fer4_6	Acetobacter_pasteurianus_IFO_3283_01_uid59279	YP_003186632.1	258541199	COG1146	4Fe4S
Fer2_4	Acetobacter_pasteurianus_IFO_3283_01_uid59279	YP_003188149.1	258542716	COG1034	2Fe2S
NIR_SIR	Acetobacter_pasteurianus_IFO_3283_01_uid59279	YP_003187692.1	258542259	COG0155	4Fe4S
NIR_SIR	Acetobacter_pasteurianus_IFO_3283_01_uid59279	YP_003189377.1	258513121	COG1251	4Fe4S
NIR_SIR	Acetobacter_pasteurianus_IFO_3283_01_uid59279	YP_003189377.1	258513121	COG2146	4Fe4S
NIR_SIR_ferr	Acetobacter_pasteurianus_IFO_3283_01_uid59279	YP_003187692.1	258542259	COG0155	4Fe4S
NIR_SIR_ferr	Acetobacter_pasteurianus_IFO_3283_01_uid59279	YP_003189377.1	258513121	COG1251	4Fe4S
NIR_SIR_ferr	Acetobacter_pasteurianus_IFO_3283_01_uid59279	YP_003189377.1	258513121	COG2146	4Fe4S
Rieske	Acetobacter_pasteurianus_IFO_3283_01_uid59279	YP_003188341.1	258542908	COG4638	2Fe2S
Rieske	Acetobacter_pasteurianus_IFO_3283_01_uid59279	YP_003188366.1	258542933	COG0723	2Fe2S
Rieske	Acetobacter_pasteurianus_IFO_3283_01_uid59279	YP_003188448.1	258543015	COG4638	2Fe2S
Rieske	Acetobacter_pasteurianus_IFO_3283_01_uid59279	YP_003188699.1	258543266	COG4638	2Fe2S
Rieske	Acetobacter_pasteurianus_IFO_3283_01_uid59279	YP_003188727.1	258543294	COG4638	2Fe2S
Fer2	Acetobacter_pasteurianus_IFO_3283_01_uid59279	YP_003186998.1	258541565	COG2080	2Fe2S
Fer2	Acetobacter_pasteurianus_IFO_3283_01_uid59279	YP_003187556.1	258542123	COG2080	2Fe2S
Fer2	Acetobacter_pasteurianus_IFO_3283_01_uid59279	YP_003187816.1	258542383	COG4630	2Fe2S
Fer2	Acetobacter_pasteurianus_IFO_3283_01_uid59279	YP_003188696.1	258543263	COG1018	2Fe2S
Fer2	Acetobacter_pasteurianus_IFO_3283_01_uid59279	YP_003188870.1	258543437	COG2080	2Fe2S
Fer2	Acetobacter_pasteurianus_IFO_3283_01_uid59279	YP_003189077.1	258543644	COG0633	2Fe2S
Fe-S_biosyn	Acetobacter_pasteurianus_IFO_3283_01_uid59279	YP_003188165.1	258542732	COG0316	2Fe2S
Fe-S_biosyn	Acetobacter_pasteurianus_IFO_3283_01_uid59279	YP_003188614.1	258543181	COG0316	2Fe2S
Fer2_2	Acetobacter_pasteurianus_IFO_3283_01_uid59279	YP_003186998.1	258541565	COG2080	2Fe2S
Fer2_2	Acetobacter_pasteurianus_IFO_3283_01_uid59279	YP_003187556.1	258542123	COG2080	2Fe2S
Fer2_2	Acetobacter_pasteurianus_IFO_3283_01_uid59279	YP_003187816.1	258542383	COG4630	2Fe2S
Fer2_2	Acetobacter_pasteurianus_IFO_3283_01_uid59279	YP_003188870.1	258543437	COG2080	2Fe2S
BolA	Acetobacter_pasteurianus_IFO_3283_01_uid59279	YP_003187642.1	258542209	COG0271	2Fe2S
BolA	Acetobacter_pasteurianus_IFO_3283_01_uid59279	YP_003187728.1	258542295	COG0271	2Fe2S
Fer2_BFD	Acetobacter_pasteurianus_IFO_3283_01_uid59279	YP_003186981.1	258541548	COG2906	2Fe2S
Fer2_BFD	Acetobacter_pasteurianus_IFO_3283_01_uid59279	YP_003189377.1	258513121	COG1251	2Fe2S
Fer2_BFD	Acetobacter_pasteurianus_IFO_3283_01_uid59279	YP_003189377.1	258513121	COG2146	2Fe2S
2Fe-2S_thioredx	Acetobacter_pasteurianus_IFO_3283_01_uid59279	YP_003188151.1	258542718	COG1905	2Fe2S
Fer4_20	Acetobacter_pasteurianus_IFO_3283_01_uid59279	YP_003187994.1	258542561	COG0493	4Fe4S
Fer4_20	Acetobacter_pasteurianus_IFO_3283_01_uid59279	YP_003187994.1	258542561	COG1144	4Fe4S
Fer4_20	Acetobacter_pasteurianus_IFO_3283_01_uid59279	YP_003188485.1	258543052	COG0493	4Fe4S
Fer4_20	Acetobacter_pasteurianus_IFO_3283_01_uid59279	YP_003188656.1	258543223	COG0493	4Fe4S
Oxidored_q6	Acetobacter_pasteurianus_IFO_3283_01_uid59279	YP_003187309.1	258541876	COG3260	4Fe4S
Oxidored_q6	Acetobacter_pasteurianus_IFO_3283_01_uid59279	YP_003188154.1	258542721	COG0377	4Fe4S
Fer4_21	Acetobacter_pasteurianus_IFO_3283_01_uid59279	YP_003187994.1	258542561	COG0493	4Fe4S
Fer4_21	Acetobacter_pasteurianus_IFO_3283_01_uid59279	YP_003187994.1	258542561	COG1144	4Fe4S
Fer4_21	Acetobacter_pasteurianus_IFO_3283_01_uid59279	YP_003188655.1	258543222	COG0167	4Fe4S
Fer4_21	Acetobacter_pasteurianus_IFO_3283_01_uid59279	YP_003188655.1	258543222	COG1146	4Fe4S
CCG	Acetobacter_pasteurianus_IFO_3283_01_uid59279	YP_003186915.1	258541482	COG0247	4Fe4S
SPASM	Acetobacter_pasteurianus_IFO_3283_01_uid59279	YP_003188623.1	258543190	COG0535	4Fe4S
Molybdop_Fe4S4	Acetobacter_pasteurianus_IFO_3283_01_uid59279	YP_003188006.1	258542573	COG0243	4Fe4S
Molybdop_Fe4S4	Acetobacter_pasteurianus_IFO_3283_01_uid59279	YP_003188006.1	258542573	COG3383	4Fe4S
Molybdop_Fe4S4	Acetobacter_pasteurianus_IFO_3283_01_uid59279	YP_003189376.1	258513120	COG0243	4Fe4S
Fer4_8	Acetobacter_pasteurianus_IFO_3283_01_uid59279	YP_003186571.1	258541138	COG0479	4Fe4S
Fer4_8	Acetobacter_pasteurianus_IFO_3283_01_uid59279	YP_003186916.1	258541483	COG1139	4Fe4S
Fer4_2	Acetobacter_pasteurianus_IFO_3283_01_uid59279	YP_003188005.1	258542572	COG0437	4Fe4S
Rubrerythrin	Acetobacter_pasteurianus_IFO_3283_01_uid59279	YP_003187087.1	258541654	COG1633	Fe
Fer4	Acetobacter_pasteurianus_IFO_3283_01_uid59279	YP_003186632.1	258541199	COG1146	4Fe4S
Fer4_11	Acetobacter_pasteurianus_IFO_3283_01_uid59279	YP_003188005.1	258542572	COG0437	4Fe4S
Fer4_7	Acetobacter_pasteurianus_IFO_3283_01_uid59279	YP_003187993.1	258542560	COG0674	4Fe4S
Fer4_7	Acetobacter_pasteurianus_IFO_3283_01_uid59279	YP_003187993.1	258542560	COG1013	4Fe4S
Fer4_7	Acetobacter_pasteurianus_IFO_3283_01_uid59279	YP_003187993.1	258542560	COG1014	4Fe4S
Fer4_7	Acetobacter_pasteurianus_IFO_3283_01_uid59279	YP_003187993.1	258542560	COG1146	4Fe4S
Fer4_7	Acetobacter_pasteurianus_IFO_3283_01_uid59279	YP_003188147.1	258542714	COG1143	4Fe4S
Radical_SAM	Acetobacter_pasteurianus_IFO_3283_01_uid59279	YP_003186808.1	258541375	COG1509	4Fe4S
Radical_SAM	Acetobacter_pasteurianus_IFO_3283_01_uid59279	YP_003186925.1	258541492	COG1032	4Fe4S
Radical_SAM	Acetobacter_pasteurianus_IFO_3283_01_uid59279	YP_003186929.1	258541496	COG0535	4Fe4S
Radical_SAM	Acetobacter_pasteurianus_IFO_3283_01_uid59279	YP_003187045.1	258541612	COG1032	4Fe4S
Radical_SAM	Acetobacter_pasteurianus_IFO_3283_01_uid59279	YP_003187607.1	258542174	COG0621	4Fe4S
Radical_SAM	Acetobacter_pasteurianus_IFO_3283_01_uid59279	YP_003187647.1	258542214	COG2896	4Fe4S
Radical_SAM	Acetobacter_pasteurianus_IFO_3283_01_uid59279	YP_003187686.1	258542253	COG0502	4Fe4S
Radical_SAM	Acetobacter_pasteurianus_IFO_3283_01_uid59279	YP_003187741.1	258542308	COG0320	4Fe4S
Radical_SAM	Acetobacter_pasteurianus_IFO_3283_01_uid59279	YP_003188016.1	258542583	COG0820	4Fe4S
Radical_SAM	Acetobacter_pasteurianus_IFO_3283_01_uid59279	YP_003188049.1	258542616	COG1032	4Fe4S
Radical_SAM	Acetobacter_pasteurianus_IFO_3283_01_uid59279	YP_003188463.1	258543030	COG1032	4Fe4S
Radical_SAM	Acetobacter_pasteurianus_IFO_3283_01_uid59279	YP_003188623.1	258543190	COG0535	4Fe4S
Radical_SAM	Acetobacter_pasteurianus_IFO_3283_01_uid59279	YP_003188818.1	258543385	COG0635	4Fe4S
Radical_SAM	Acetobacter_pasteurianus_IFO_3283_01_uid59279	YP_003188951.1	258543518	COG0621	4Fe4S
Radical_SAM	Acetobacter_pasteurianus_IFO_3283_01_uid59279	YP_003189041.1	258543608	COG0635	4Fe4S
Radical_SAM	Acetobacter_pasteurianus_IFO_3283_01_uid59279	YP_003189331.1	258513074	COG2516	4Fe4S
Glutaredoxin	Acetobacter_pasteurianus_IFO_3283_01_uid59279	258542294	258542294	COG0278	2Fe2S
NoConservedDomain	Acetobacter_pasteurianus_IFO_3283_01_uid59279	258543594	258543594	COG1194	4Fe4S
Aminotran_5	Acetobacter_pasteurianus_IFO_3283_01_uid59279	258543645	258543645	COG1104	2Fe2S
Aminotran_5	Acetobacter_pasteurianus_IFO_3283_01_uid59279	258543646	258543646	COG1104	2Fe2S
NadA	Achromobacter_xylosoxidans_A8_uid59899	YP_003980349.1	311107496	COG0379	4Fe4S
GcpE	Achromobacter_xylosoxidans_A8_uid59899	YP_003978212.1	311105359	COG0821	4Fe4S
UDG	Achromobacter_xylosoxidans_A8_uid59899	YP_003977537.1	311104684	COG1573	4Fe4S
PAPS_reduct	Achromobacter_xylosoxidans_A8_uid59899	YP_003977797.1	311104944	COG0175	4Fe4S
PAPS_reduct	Achromobacter_xylosoxidans_A8_uid59899	YP_003977798.1	311104945	COG0175	4Fe4S
LYTB	Achromobacter_xylosoxidans_A8_uid59899	YP_003977830.1	311104977	COG0761	3Fe4S
FdhE	Achromobacter_xylosoxidans_A8_uid59899	YP_003976397.1	311103544	COG3058	Fe
UPF0004	Achromobacter_xylosoxidans_A8_uid59899	YP_003981182.1	311108329	COG0621	Unknown
UPF0004	Achromobacter_xylosoxidans_A8_uid59899	YP_003982112.1	311109259	COG0621	Unknown
Fer4_14	Achromobacter_xylosoxidans_A8_uid59899	YP_003979546.1	311106693	COG0602	4Fe4S
Mob_synth_C	Achromobacter_xylosoxidans_A8_uid59899	YP_003978998.1	311106145	COG2896	4Fe4S
Mob_synth_C	Achromobacter_xylosoxidans_A8_uid59899	YP_003981202.1	311108349	COG2896	4Fe4S
Fer4_18	Achromobacter_xylosoxidans_A8_uid59899	YP_003980393.1	311107540	COG0348	4Fe4S
ETF_QO	Achromobacter_xylosoxidans_A8_uid59899	YP_003977646.1	311104793	COG0644	4Fe4S
ETF_QO	Achromobacter_xylosoxidans_A8_uid59899	YP_003977646.1	311104793	COG2440	4Fe4S
Fer4_15	Achromobacter_xylosoxidans_A8_uid59899	YP_003979578.1	311106725	COG1141	4Fe4S
Fe-S_assembly	Achromobacter_xylosoxidans_A8_uid59899	YP_003979992.1	311107139	COG2975	Unknown
Glu_synthase	Achromobacter_xylosoxidans_A8_uid59899	YP_003976282.1	311103429	COG0067	3Fe4S
Glu_synthase	Achromobacter_xylosoxidans_A8_uid59899	YP_003976282.1	311103429	COG0069	3Fe4S
Glu_synthase	Achromobacter_xylosoxidans_A8_uid59899	YP_003976282.1	311103429	COG0070	3Fe4S
Glu_synthase	Achromobacter_xylosoxidans_A8_uid59899	YP_003977993.1	311105140	COG0069	3Fe4S
ParA	Achromobacter_xylosoxidans_A8_uid59899	YP_003981662.1	311108809	COG0489	4Fe4S
BATS	Achromobacter_xylosoxidans_A8_uid59899	YP_003981189.1	311108336	COG0502	2Fe2S
NifU_N	Achromobacter_xylosoxidans_A8_uid59899	YP_003979997.1	311107144	COG0822	2Fe2S
Fer2_3	Achromobacter_xylosoxidans_A8_uid59899	YP_003977201.1	311104348	COG0479	2Fe2S
Fer2_3	Achromobacter_xylosoxidans_A8_uid59899	YP_003977685.1	311104832	COG0479	2Fe2S
NADH-G_4Fe-4S_3	Achromobacter_xylosoxidans_A8_uid59899	YP_003977517.1	311104664	COG1034	4Fe4S
NADH-G_4Fe-4S_3	Achromobacter_xylosoxidans_A8_uid59899	YP_003981206.1	311108353	COG3383	4Fe4S
SDH_alpha	Achromobacter_xylosoxidans_A8_uid59899	YP_003977858.1	311105005	COG1760	4Fe4S
NADH_4Fe-4S	Achromobacter_xylosoxidans_A8_uid59899	YP_003977516.1	311104663	COG1894	4Fe4S
NADH_4Fe-4S	Achromobacter_xylosoxidans_A8_uid59899	YP_003981205.1	311108352	COG1894	4Fe4S
Rubredoxin	Achromobacter_xylosoxidans_A8_uid59899	YP_003976676.1	311103823	COG1773	Fe
Aconitase	Achromobacter_xylosoxidans_A8_uid59899	YP_003978272.1	311105419	COG0065	4Fe4S
Aconitase	Achromobacter_xylosoxidans_A8_uid59899	YP_003978728.1	311105875	COG0065	4Fe4S
Aconitase	Achromobacter_xylosoxidans_A8_uid59899	YP_003980454.1	311107601	COG1049	4Fe4S
Aconitase	Achromobacter_xylosoxidans_A8_uid59899	YP_003980469.1	311107616	COG1048	4Fe4S
Aconitase	Achromobacter_xylosoxidans_A8_uid59899	YP_003981340.1	311108487	COG1048	4Fe4S
Aconitase	Achromobacter_xylosoxidans_A8_uid59899	YP_003981747.1	311108894	COG1048	4Fe4S
Aconitase	Achromobacter_xylosoxidans_A8_uid59899	YP_003982020.1	311109167	COG1048	4Fe4S
Aconitase	Achromobacter_xylosoxidans_A8_uid59899	YP_003982245.1	311109392	COG0065	4Fe4S
Fer2_4	Achromobacter_xylosoxidans_A8_uid59899	YP_003977517.1	311104664	COG1034	2Fe2S
Fer2_4	Achromobacter_xylosoxidans_A8_uid59899	YP_003981206.1	311108353	COG3383	2Fe2S
Fer4_17	Achromobacter_xylosoxidans_A8_uid59899	YP_003977961.1	311105108	COG0247	4Fe4S
Fer4_17	Achromobacter_xylosoxidans_A8_uid59899	YP_003980737.1	311107884	COG0247	4Fe4S
NIR_SIR	Achromobacter_xylosoxidans_A8_uid59899	YP_003976588.1	311103735	COG0155	4Fe4S
NIR_SIR	Achromobacter_xylosoxidans_A8_uid59899	YP_003979890.1	311107037	COG1251	4Fe4S
NIR_SIR_ferr	Achromobacter_xylosoxidans_A8_uid59899	YP_003976588.1	311103735	COG0155	4Fe4S
NIR_SIR_ferr	Achromobacter_xylosoxidans_A8_uid59899	YP_003979890.1	311107037	COG1251	4Fe4S
Rieske	Achromobacter_xylosoxidans_A8_uid59899	YP_003976245.1	311103392	COG0723	2Fe2S
Rieske	Achromobacter_xylosoxidans_A8_uid59899	YP_003976667.1	311103814	COG4638	2Fe2S
Rieske	Achromobacter_xylosoxidans_A8_uid59899	YP_003977000.1	311104147	COG2146	2Fe2S
Rieske	Achromobacter_xylosoxidans_A8_uid59899	YP_003977002.1	311104149	COG4638	2Fe2S
Rieske	Achromobacter_xylosoxidans_A8_uid59899	YP_003977023.1	311104170	COG4638	2Fe2S
Rieske	Achromobacter_xylosoxidans_A8_uid59899	YP_003977877.1	311105024	COG4638	2Fe2S
Rieske	Achromobacter_xylosoxidans_A8_uid59899	YP_003978358.1	311105505	COG2146	2Fe2S
Rieske	Achromobacter_xylosoxidans_A8_uid59899	YP_003978505.1	311105652	COG4638	2Fe2S
Rieske	Achromobacter_xylosoxidans_A8_uid59899	YP_003978507.1	311105654	COG2146	2Fe2S
Rieske	Achromobacter_xylosoxidans_A8_uid59899	YP_003979022.1	311106169	COG4638	2Fe2S
Rieske	Achromobacter_xylosoxidans_A8_uid59899	YP_003979101.1	311106248	COG4638	2Fe2S
Rieske	Achromobacter_xylosoxidans_A8_uid59899	YP_003979951.1	311107098	COG2146	2Fe2S
Rieske	Achromobacter_xylosoxidans_A8_uid59899	YP_003979952.1	311107099	COG4638	2Fe2S
Rieske	Achromobacter_xylosoxidans_A8_uid59899	YP_003980248.1	311107395	COG2146	2Fe2S
Rieske	Achromobacter_xylosoxidans_A8_uid59899	YP_003982580.1	311109728	COG2146	2Fe2S
Rieske	Achromobacter_xylosoxidans_A8_uid59899	YP_003982584.1	311109732	COG4638	2Fe2S
Rieske	Achromobacter_xylosoxidans_A8_uid59899	YP_003982590.1	311109738	COG4638	2Fe2S
Fer2	Achromobacter_xylosoxidans_A8_uid59899	YP_003976372.1	311103519	COG0633	2Fe2S
Fer2	Achromobacter_xylosoxidans_A8_uid59899	YP_003976374.1	311103521	COG0633	2Fe2S
Fer2	Achromobacter_xylosoxidans_A8_uid59899	YP_003976380.1	311103527	COG0543	2Fe2S
Fer2	Achromobacter_xylosoxidans_A8_uid59899	YP_003976380.1	311103527	COG0633	2Fe2S
Fer2	Achromobacter_xylosoxidans_A8_uid59899	YP_003976501.1	311103648	COG0633	2Fe2S
Fer2	Achromobacter_xylosoxidans_A8_uid59899	YP_003977024.1	311104171	COG1018	2Fe2S
Fer2	Achromobacter_xylosoxidans_A8_uid59899	YP_003977818.1	311104965	COG1018	2Fe2S
Fer2	Achromobacter_xylosoxidans_A8_uid59899	YP_003978191.1	311105338	COG0543	2Fe2S
Fer2	Achromobacter_xylosoxidans_A8_uid59899	YP_003978191.1	311105338	COG0633	2Fe2S
Fer2	Achromobacter_xylosoxidans_A8_uid59899	YP_003978511.1	311105658	COG2080	2Fe2S
Fer2	Achromobacter_xylosoxidans_A8_uid59899	YP_003978511.1	311105658	COG3427	2Fe2S
Fer2	Achromobacter_xylosoxidans_A8_uid59899	YP_003979021.1	311106168	COG1018	2Fe2S
Fer2	Achromobacter_xylosoxidans_A8_uid59899	YP_003979321.1	311106468	COG1018	2Fe2S
Fer2	Achromobacter_xylosoxidans_A8_uid59899	YP_003979321.1	311106468	COG2124	2Fe2S
Fer2	Achromobacter_xylosoxidans_A8_uid59899	YP_003979579.1	311106726	COG1018	2Fe2S
Fer2	Achromobacter_xylosoxidans_A8_uid59899	YP_003979845.1	311106992	COG0024	2Fe2S
Fer2	Achromobacter_xylosoxidans_A8_uid59899	YP_003979845.1	311106992	COG0633	2Fe2S
Fer2	Achromobacter_xylosoxidans_A8_uid59899	YP_003979845.1	311106992	COG1018	2Fe2S
Fer2	Achromobacter_xylosoxidans_A8_uid59899	YP_003979993.1	311107140	COG0633	2Fe2S
Fer2	Achromobacter_xylosoxidans_A8_uid59899	YP_003980260.1	311107407	COG1018	2Fe2S
Fer2	Achromobacter_xylosoxidans_A8_uid59899	YP_003980745.1	311107892	COG2080	2Fe2S
Fer2	Achromobacter_xylosoxidans_A8_uid59899	YP_003980989.1	311108136	COG1018	2Fe2S
Fer2	Achromobacter_xylosoxidans_A8_uid59899	YP_003982585.1	311109733	COG0543	2Fe2S
Fer2	Achromobacter_xylosoxidans_A8_uid59899	YP_003982585.1	311109733	COG0633	2Fe2S
Fe-S_biosyn	Achromobacter_xylosoxidans_A8_uid59899	YP_003976738.1	311103885	COG0316	2Fe2S
Fe-S_biosyn	Achromobacter_xylosoxidans_A8_uid59899	YP_003979996.1	311107143	COG0316	2Fe2S
Fer2_2	Achromobacter_xylosoxidans_A8_uid59899	YP_003978511.1	311105658	COG2080	2Fe2S
Fer2_2	Achromobacter_xylosoxidans_A8_uid59899	YP_003978511.1	311105658	COG3427	2Fe2S
Fer2_2	Achromobacter_xylosoxidans_A8_uid59899	YP_003980745.1	311107892	COG2080	2Fe2S
BolA	Achromobacter_xylosoxidans_A8_uid59899	YP_003976268.1	311103415	COG5007	2Fe2S
BolA	Achromobacter_xylosoxidans_A8_uid59899	YP_003977548.1	311104695	COG0271	2Fe2S
Fer2_BFD	Achromobacter_xylosoxidans_A8_uid59899	YP_003976218.1	311103365	COG2906	2Fe2S
Fer2_BFD	Achromobacter_xylosoxidans_A8_uid59899	YP_003979890.1	311107037	COG1251	2Fe2S
Fer2_BFD	Achromobacter_xylosoxidans_A8_uid59899	YP_003981152.1	311108299	COG0243	2Fe2S
Fer2_BFD	Achromobacter_xylosoxidans_A8_uid59899	YP_003981152.1	311108299	COG1251	2Fe2S
Fer4_5	Achromobacter_xylosoxidans_A8_uid59899	YP_003977725.1	311104872	COG0348	4Fe4S
Fer4_5	Achromobacter_xylosoxidans_A8_uid59899	YP_003980393.1	311107540	COG0348	4Fe4S
Fer4_5	Achromobacter_xylosoxidans_A8_uid59899	YP_003980577.1	311107724	COG0348	4Fe4S
Fer4_5	Achromobacter_xylosoxidans_A8_uid59899	YP_003980577.1	311107724	COG3901	4Fe4S
2Fe-2S_thioredx	Achromobacter_xylosoxidans_A8_uid59899	YP_003977515.1	311104662	COG1905	2Fe2S
2Fe-2S_thioredx	Achromobacter_xylosoxidans_A8_uid59899	YP_003981204.1	311108351	COG1905	2Fe2S
Fer4_20	Achromobacter_xylosoxidans_A8_uid59899	YP_003976281.1	311103428	COG0493	4Fe4S
Oxidored_q6	Achromobacter_xylosoxidans_A8_uid59899	YP_003977512.1	311104659	COG0377	4Fe4S
FeS	Achromobacter_xylosoxidans_A8_uid59899	YP_003977568.1	311104715	COG2878	4Fe4S
Fer4_21	Achromobacter_xylosoxidans_A8_uid59899	YP_003977568.1	311104715	COG2878	4Fe4S
Fer4_21	Achromobacter_xylosoxidans_A8_uid59899	YP_003981206.1	311108353	COG3383	4Fe4S
CCG	Achromobacter_xylosoxidans_A8_uid59899	YP_003977961.1	311105108	COG0247	4Fe4S
CCG	Achromobacter_xylosoxidans_A8_uid59899	YP_003980737.1	311107884	COG0247	4Fe4S
CCG	Achromobacter_xylosoxidans_A8_uid59899	YP_003982129.1	311109276	COG0247	4Fe4S
CCG	Achromobacter_xylosoxidans_A8_uid59899	YP_003982129.1	311109276	COG0277	4Fe4S
CCG	Achromobacter_xylosoxidans_A8_uid59899	YP_003982129.1	311109276	COG0479	4Fe4S
Molybdop_Fe4S4	Achromobacter_xylosoxidans_A8_uid59899	YP_003976393.1	311103540	COG0243	4Fe4S
Molybdop_Fe4S4	Achromobacter_xylosoxidans_A8_uid59899	YP_003978488.1	311105635	COG0243	4Fe4S
Molybdop_Fe4S4	Achromobacter_xylosoxidans_A8_uid59899	YP_003981152.1	311108299	COG0243	4Fe4S
Molybdop_Fe4S4	Achromobacter_xylosoxidans_A8_uid59899	YP_003981152.1	311108299	COG1251	4Fe4S
Molybdop_Fe4S4	Achromobacter_xylosoxidans_A8_uid59899	YP_003981206.1	311108353	COG3383	4Fe4S
Fer4_8	Achromobacter_xylosoxidans_A8_uid59899	YP_003977201.1	311104348	COG0479	4Fe4S
Fer4_8	Achromobacter_xylosoxidans_A8_uid59899	YP_003977685.1	311104832	COG0479	4Fe4S
Fer4_8	Achromobacter_xylosoxidans_A8_uid59899	YP_003982129.1	311109276	COG0247	4Fe4S
Fer4_8	Achromobacter_xylosoxidans_A8_uid59899	YP_003982129.1	311109276	COG0277	4Fe4S
Fer4_8	Achromobacter_xylosoxidans_A8_uid59899	YP_003982129.1	311109276	COG0479	4Fe4S
Fer4_2	Achromobacter_xylosoxidans_A8_uid59899	YP_003976395.1	311103542	COG0437	4Fe4S
Fer4_2	Achromobacter_xylosoxidans_A8_uid59899	YP_003977571.1	311104718	COG1146	4Fe4S
Fer4_2	Achromobacter_xylosoxidans_A8_uid59899	YP_003978474.1	311105621	COG0437	4Fe4S
Fer4	Achromobacter_xylosoxidans_A8_uid59899	YP_003977571.1	311104718	COG1146	4Fe4S
Fer4_11	Achromobacter_xylosoxidans_A8_uid59899	YP_003976395.1	311103542	COG0437	4Fe4S
Fer4_11	Achromobacter_xylosoxidans_A8_uid59899	YP_003978474.1	311105621	COG0437	4Fe4S
Fer4_11	Achromobacter_xylosoxidans_A8_uid59899	YP_003978994.1	311106141	COG1140	4Fe4S
Fer4_10	Achromobacter_xylosoxidans_A8_uid59899	YP_003981051.1	311108198	COG0369	4Fe4S
Fer4_10	Achromobacter_xylosoxidans_A8_uid59899	YP_003981051.1	311108198	COG1149	4Fe4S
Fer4_10	Achromobacter_xylosoxidans_A8_uid59899	YP_003981590.1	311108737	COG1145	4Fe4S
Fer4_7	Achromobacter_xylosoxidans_A8_uid59899	YP_003977519.1	311104666	COG1143	4Fe4S
Radical_SAM	Achromobacter_xylosoxidans_A8_uid59899	YP_003977800.1	311104947	COG1533	4Fe4S
Radical_SAM	Achromobacter_xylosoxidans_A8_uid59899	YP_003978210.1	311105357	COG0820	4Fe4S
Radical_SAM	Achromobacter_xylosoxidans_A8_uid59899	YP_003978297.1	311105444	COG0635	4Fe4S
Radical_SAM	Achromobacter_xylosoxidans_A8_uid59899	YP_003978950.1	311106097	COG1180	4Fe4S
Radical_SAM	Achromobacter_xylosoxidans_A8_uid59899	YP_003978998.1	311106145	COG2896	4Fe4S
Radical_SAM	Achromobacter_xylosoxidans_A8_uid59899	YP_003979383.1	311106530	COG0635	4Fe4S
Radical_SAM	Achromobacter_xylosoxidans_A8_uid59899	YP_003979588.1	311106735	COG0820	4Fe4S
Radical_SAM	Achromobacter_xylosoxidans_A8_uid59899	YP_003979846.1	311106993	COG1032	4Fe4S
Radical_SAM	Achromobacter_xylosoxidans_A8_uid59899	YP_003981182.1	311108329	COG0621	4Fe4S
Radical_SAM	Achromobacter_xylosoxidans_A8_uid59899	YP_003981189.1	311108336	COG0502	4Fe4S
Radical_SAM	Achromobacter_xylosoxidans_A8_uid59899	YP_003981202.1	311108349	COG2896	4Fe4S
Radical_SAM	Achromobacter_xylosoxidans_A8_uid59899	YP_003982112.1	311109259	COG0621	4Fe4S
Radical_SAM	Achromobacter_xylosoxidans_A8_uid59899	YP_003982271.1	311109418	COG0320	4Fe4S
Glutaredoxin	Achromobacter_xylosoxidans_A8_uid59899	311109116	311109116	COG0278	2Fe2S
NoConservedDomain	Achromobacter_xylosoxidans_A8_uid59899	311103762	311103762	COG1194	4Fe4S
Aminotran_5	Achromobacter_xylosoxidans_A8_uid59899	311107145	311107145	COG1104	2Fe2S
NadA	Acidimicrobium_ferrooxidans_DSM_10331_uid59215	YP_003109572.1	256371748	COG0379	4Fe4S
TSCPD	Acidimicrobium_ferrooxidans_DSM_10331_uid59215	YP_003109636.1	256371812	COG0209	Unknown
TSCPD	Acidimicrobium_ferrooxidans_DSM_10331_uid59215	YP_003109636.1	256371812	COG1372	Unknown
Aminotran_3	Acidimicrobium_ferrooxidans_DSM_10331_uid59215	YP_003109202.1	256371378	COG0161	2Fe2S
GcpE	Acidimicrobium_ferrooxidans_DSM_10331_uid59215	YP_003109260.1	256371436	COG0821	4Fe4S
UDG	Acidimicrobium_ferrooxidans_DSM_10331_uid59215	YP_003109079.1	256371255	COG1573	4Fe4S
UDG	Acidimicrobium_ferrooxidans_DSM_10331_uid59215	YP_003109437.1	256371613	COG1573	4Fe4S
Fer4_13	Acidimicrobium_ferrooxidans_DSM_10331_uid59215	YP_003109192.1	256371368	COG1141	4Fe4S
LYTB	Acidimicrobium_ferrooxidans_DSM_10331_uid59215	YP_003109948.1	256372124	COG0761	3Fe4S
UPF0004	Acidimicrobium_ferrooxidans_DSM_10331_uid59215	YP_003109281.1	256371457	COG0621	Unknown
Mob_synth_C	Acidimicrobium_ferrooxidans_DSM_10331_uid59215	YP_003110440.1	256372616	COG2896	4Fe4S
Fer4_15	Acidimicrobium_ferrooxidans_DSM_10331_uid59215	YP_003109608.1	256371784	COG1141	4Fe4S
Glu_synthase	Acidimicrobium_ferrooxidans_DSM_10331_uid59215	YP_003110564.1	256372740	COG0067	3Fe4S
Glu_synthase	Acidimicrobium_ferrooxidans_DSM_10331_uid59215	YP_003110564.1	256372740	COG0069	3Fe4S
Glu_synthase	Acidimicrobium_ferrooxidans_DSM_10331_uid59215	YP_003110564.1	256372740	COG0070	3Fe4S
NifU	Acidimicrobium_ferrooxidans_DSM_10331_uid59215	YP_003110088.1	256372264	COG0694	2Fe2S/4Fe4S
NifU	Acidimicrobium_ferrooxidans_DSM_10331_uid59215	YP_003110312.1	256372488	COG0694	2Fe2S/4Fe4S
PDDEXK_1	Acidimicrobium_ferrooxidans_DSM_10331_uid59215	YP_003109378.1	256371554	COG2887	4Fe4S
PDDEXK_1	Acidimicrobium_ferrooxidans_DSM_10331_uid59215	YP_003110173.1	256372349	COG2887	4Fe4S
Fer2_3	Acidimicrobium_ferrooxidans_DSM_10331_uid59215	YP_003108954.1	256371130	COG0479	2Fe2S
NADH-G_4Fe-4S_3	Acidimicrobium_ferrooxidans_DSM_10331_uid59215	YP_003109010.1	256371186	COG1034	4Fe4S
NADH-G_4Fe-4S_3	Acidimicrobium_ferrooxidans_DSM_10331_uid59215	YP_003109440.1	256371616	COG3383	4Fe4S
NADH_4Fe-4S	Acidimicrobium_ferrooxidans_DSM_10331_uid59215	YP_003109009.1	256371185	COG1894	4Fe4S
UPF0051	Acidimicrobium_ferrooxidans_DSM_10331_uid59215	YP_003109177.1	256371353	COG0719	Unknown
UPF0051	Acidimicrobium_ferrooxidans_DSM_10331_uid59215	YP_003109188.1	256371364	COG0719	Unknown
Aconitase	Acidimicrobium_ferrooxidans_DSM_10331_uid59215	YP_003110005.1	256372181	COG1048	4Fe4S
Aconitase	Acidimicrobium_ferrooxidans_DSM_10331_uid59215	YP_003110130.1	256372306	COG0065	4Fe4S
Fer2_4	Acidimicrobium_ferrooxidans_DSM_10331_uid59215	YP_003109440.1	256371616	COG3383	2Fe2S
Rieske	Acidimicrobium_ferrooxidans_DSM_10331_uid59215	YP_003109189.1	256371365	COG2146	2Fe2S
Rieske	Acidimicrobium_ferrooxidans_DSM_10331_uid59215	YP_003109589.1	256371765	COG2146	2Fe2S
Rieske	Acidimicrobium_ferrooxidans_DSM_10331_uid59215	YP_003110413.1	256372589	COG0723	2Fe2S
Fer2	Acidimicrobium_ferrooxidans_DSM_10331_uid59215	YP_003109976.1	256372152	COG1018	2Fe2S
Fer2	Acidimicrobium_ferrooxidans_DSM_10331_uid59215	YP_003110165.1	256372341	COG2080	2Fe2S
Fe-S_biosyn	Acidimicrobium_ferrooxidans_DSM_10331_uid59215	YP_003108882.1	256371058	COG0316	2Fe2S
Fer2_2	Acidimicrobium_ferrooxidans_DSM_10331_uid59215	YP_003110165.1	256372341	COG2080	2Fe2S
Fer4_5	Acidimicrobium_ferrooxidans_DSM_10331_uid59215	YP_003110047.1	256372223	COG0348	4Fe4S
2Fe-2S_thioredx	Acidimicrobium_ferrooxidans_DSM_10331_uid59215	YP_003109008.1	256371184	COG1905	2Fe2S
Fer4_20	Acidimicrobium_ferrooxidans_DSM_10331_uid59215	YP_003110046.1	256372222	COG0493	4Fe4S
Fer4_20	Acidimicrobium_ferrooxidans_DSM_10331_uid59215	YP_003110046.1	256372222	COG0716	4Fe4S
Fer4_20	Acidimicrobium_ferrooxidans_DSM_10331_uid59215	YP_003110046.1	256372222	COG1146	4Fe4S
Fer4_20	Acidimicrobium_ferrooxidans_DSM_10331_uid59215	YP_003110563.1	256372739	COG0493	4Fe4S
Oxidored_q6	Acidimicrobium_ferrooxidans_DSM_10331_uid59215	YP_003109005.1	256371181	COG0377	4Fe4S
CCG	Acidimicrobium_ferrooxidans_DSM_10331_uid59215	YP_003108699.1	256370875	COG0247	4Fe4S
CCG	Acidimicrobium_ferrooxidans_DSM_10331_uid59215	YP_003109500.1	256371676	COG0247	4Fe4S
CCG	Acidimicrobium_ferrooxidans_DSM_10331_uid59215	YP_003109577.1	256371753	COG2048	4Fe4S
CCG	Acidimicrobium_ferrooxidans_DSM_10331_uid59215	YP_003109580.1	256371756	COG0247	4Fe4S
CCG	Acidimicrobium_ferrooxidans_DSM_10331_uid59215	YP_003109583.1	256371759	COG0247	4Fe4S
CCG	Acidimicrobium_ferrooxidans_DSM_10331_uid59215	YP_003109583.1	256371759	COG1145	4Fe4S
CCG	Acidimicrobium_ferrooxidans_DSM_10331_uid59215	YP_003109583.1	256371759	COG2181	4Fe4S
CCG	Acidimicrobium_ferrooxidans_DSM_10331_uid59215	YP_003109959.1	256372135	COG0247	4Fe4S
CCG	Acidimicrobium_ferrooxidans_DSM_10331_uid59215	YP_003110578.1	256372754	COG0247	4Fe4S
Molybdop_Fe4S4	Acidimicrobium_ferrooxidans_DSM_10331_uid59215	YP_003109010.1	256371186	COG1034	4Fe4S
Molybdop_Fe4S4	Acidimicrobium_ferrooxidans_DSM_10331_uid59215	YP_003109440.1	256371616	COG3383	4Fe4S
Molybdop_Fe4S4	Acidimicrobium_ferrooxidans_DSM_10331_uid59215	YP_003109631.1	256371807	COG0243	4Fe4S
Fer4_8	Acidimicrobium_ferrooxidans_DSM_10331_uid59215	YP_003108699.1	256370875	COG0247	4Fe4S
Fer4_8	Acidimicrobium_ferrooxidans_DSM_10331_uid59215	YP_003108954.1	256371130	COG0479	4Fe4S
Fer4_8	Acidimicrobium_ferrooxidans_DSM_10331_uid59215	YP_003109500.1	256371676	COG0247	4Fe4S
Fer4_8	Acidimicrobium_ferrooxidans_DSM_10331_uid59215	YP_003109576.1	256371752	COG1150	4Fe4S
Fer4_8	Acidimicrobium_ferrooxidans_DSM_10331_uid59215	YP_003109580.1	256371756	COG0247	4Fe4S
Fer4_8	Acidimicrobium_ferrooxidans_DSM_10331_uid59215	YP_003109583.1	256371759	COG0247	4Fe4S
Fer4_8	Acidimicrobium_ferrooxidans_DSM_10331_uid59215	YP_003109583.1	256371759	COG1145	4Fe4S
Fer4_8	Acidimicrobium_ferrooxidans_DSM_10331_uid59215	YP_003109583.1	256371759	COG2181	4Fe4S
Fer4_8	Acidimicrobium_ferrooxidans_DSM_10331_uid59215	YP_003110578.1	256372754	COG0247	4Fe4S
Fer4_2	Acidimicrobium_ferrooxidans_DSM_10331_uid59215	YP_003109632.1	256371808	COG0437	4Fe4S
Fer4_2	Acidimicrobium_ferrooxidans_DSM_10331_uid59215	YP_003109632.1	256371808	COG5557	4Fe4S
Fer4_11	Acidimicrobium_ferrooxidans_DSM_10331_uid59215	YP_003109632.1	256371808	COG0437	4Fe4S
Fer4_11	Acidimicrobium_ferrooxidans_DSM_10331_uid59215	YP_003109632.1	256371808	COG5557	4Fe4S
Fer4_10	Acidimicrobium_ferrooxidans_DSM_10331_uid59215	YP_003109440.1	256371616	COG3383	4Fe4S
Fer4_7	Acidimicrobium_ferrooxidans_DSM_10331_uid59215	YP_003109012.1	256371188	COG1143	4Fe4S
Fer4_7	Acidimicrobium_ferrooxidans_DSM_10331_uid59215	YP_003109959.1	256372135	COG0247	4Fe4S
Fer4_7	Acidimicrobium_ferrooxidans_DSM_10331_uid59215	YP_003110046.1	256372222	COG0493	4Fe4S
Fer4_7	Acidimicrobium_ferrooxidans_DSM_10331_uid59215	YP_003110046.1	256372222	COG0716	4Fe4S
Fer4_7	Acidimicrobium_ferrooxidans_DSM_10331_uid59215	YP_003110046.1	256372222	COG1146	4Fe4S
Radical_SAM	Acidimicrobium_ferrooxidans_DSM_10331_uid59215	YP_003108806.1	256370982	COG0820	4Fe4S
Radical_SAM	Acidimicrobium_ferrooxidans_DSM_10331_uid59215	YP_003109281.1	256371457	COG0621	4Fe4S
Radical_SAM	Acidimicrobium_ferrooxidans_DSM_10331_uid59215	YP_003109342.1	256371518	COG0320	4Fe4S
Radical_SAM	Acidimicrobium_ferrooxidans_DSM_10331_uid59215	YP_003109342.1	256371518	COG0321	4Fe4S
Radical_SAM	Acidimicrobium_ferrooxidans_DSM_10331_uid59215	YP_003109518.1	256371694	COG1060	4Fe4S
Radical_SAM	Acidimicrobium_ferrooxidans_DSM_10331_uid59215	YP_003109660.1	256371836	COG2516	4Fe4S
Radical_SAM	Acidimicrobium_ferrooxidans_DSM_10331_uid59215	YP_003109662.1	256371838	COG1856	4Fe4S
Radical_SAM	Acidimicrobium_ferrooxidans_DSM_10331_uid59215	YP_003109754.1	256371930	COG0535	4Fe4S
Radical_SAM	Acidimicrobium_ferrooxidans_DSM_10331_uid59215	YP_003109893.1	256372069	COG0635	4Fe4S
Radical_SAM	Acidimicrobium_ferrooxidans_DSM_10331_uid59215	YP_003110314.1	256372490	COG1032	4Fe4S
Radical_SAM	Acidimicrobium_ferrooxidans_DSM_10331_uid59215	YP_003110440.1	256372616	COG2896	4Fe4S
NoConservedDomain	Acidimicrobium_ferrooxidans_DSM_10331_uid59215	256372112	256372112	COG1194	4Fe4S
Aminotran_5	Acidimicrobium_ferrooxidans_DSM_10331_uid59215	256371316	256371316	COG1104	2Fe2S
NadA	Acidiphilium_multivorum_AIU301_uid63345	YP_004283816.1	326403734	COG0379	4Fe4S
EndIII_4Fe-2S	Acidiphilium_multivorum_AIU301_uid63345	YP_004283777.1	326403695	COG1194	4Fe4S
TSCPD	Acidiphilium_multivorum_AIU301_uid63345	YP_004282439.1	326402358	COG0209	Unknown
Aminotran_3	Acidiphilium_multivorum_AIU301_uid63345	YP_004282848.1	326402767	COG0161	2Fe2S
GcpE	Acidiphilium_multivorum_AIU301_uid63345	YP_004283104.1	326403023	COG0821	4Fe4S
UDG	Acidiphilium_multivorum_AIU301_uid63345	YP_004282830.1	326402749	COG1573	4Fe4S
UDG	Acidiphilium_multivorum_AIU301_uid63345	YP_004283330.1	326403249	COG1573	4Fe4S
PAPS_reduct	Acidiphilium_multivorum_AIU301_uid63345	YP_004285361.1	326405279	COG0175	4Fe4S
LYTB	Acidiphilium_multivorum_AIU301_uid63345	YP_004284302.1	326404220	COG0761	3Fe4S
Rieske_2	Acidiphilium_multivorum_AIU301_uid63345	YP_004277124.1	325113178	COG2146	2Fe2S
UPF0004	Acidiphilium_multivorum_AIU301_uid63345	YP_004283629.1	326403547	COG0621	Unknown
UPF0004	Acidiphilium_multivorum_AIU301_uid63345	YP_004285046.1	326404964	COG0621	Unknown
Fer4_14	Acidiphilium_multivorum_AIU301_uid63345	YP_004285316.1	326405234	COG0602	4Fe4S
Mob_synth_C	Acidiphilium_multivorum_AIU301_uid63345	YP_004283880.1	326403798	COG2896	4Fe4S
Fer4_16	Acidiphilium_multivorum_AIU301_uid63345	YP_004283618.1	326403536	COG1600	4Fe4S
ETF_QO	Acidiphilium_multivorum_AIU301_uid63345	YP_004283063.1	326402982	COG0644	4Fe4S
ETF_QO	Acidiphilium_multivorum_AIU301_uid63345	YP_004283063.1	326402982	COG2440	4Fe4S
Glu_synthase	Acidiphilium_multivorum_AIU301_uid63345	YP_004283939.1	326403857	COG0067	3Fe4S
Glu_synthase	Acidiphilium_multivorum_AIU301_uid63345	YP_004283939.1	326403857	COG0069	3Fe4S
Glu_synthase	Acidiphilium_multivorum_AIU301_uid63345	YP_004283939.1	326403857	COG0070	3Fe4S
NifU	Acidiphilium_multivorum_AIU301_uid63345	YP_004284051.1	326403969	COG0694	2Fe2S/4Fe4S
ParA	Acidiphilium_multivorum_AIU301_uid63345	YP_004284967.1	326404885	COG0489	4Fe4S
BATS	Acidiphilium_multivorum_AIU301_uid63345	YP_004284339.1	326404257	COG0502	2Fe2S
NiFe_hyd_SSU_C	Acidiphilium_multivorum_AIU301_uid63345	YP_004282598.1	326402517	COG1740	4Fe4S
HypD	Acidiphilium_multivorum_AIU301_uid63345	YP_004282587.1	326402506	COG0409	4Fe4S
Fer2_3	Acidiphilium_multivorum_AIU301_uid63345	YP_004284352.1	326404270	COG0479	2Fe2S
Fer4_NifH	Acidiphilium_multivorum_AIU301_uid63345	YP_004284108.1	326404026	COG1348	4Fe4S
Fer4_NifH	Acidiphilium_multivorum_AIU301_uid63345	YP_004284128.1	326404046	COG1348	4Fe4S
NADH-G_4Fe-4S_3	Acidiphilium_multivorum_AIU301_uid63345	YP_004283009.1	326402928	COG0243	4Fe4S
NADH-G_4Fe-4S_3	Acidiphilium_multivorum_AIU301_uid63345	YP_004283009.1	326402928	COG1034	4Fe4S
NADH-G_4Fe-4S_3	Acidiphilium_multivorum_AIU301_uid63345	YP_004283189.1	326403108	COG1034	4Fe4S
NADH-G_4Fe-4S_3	Acidiphilium_multivorum_AIU301_uid63345	YP_004283303.1	326403222	COG3383	4Fe4S
SDH_alpha	Acidiphilium_multivorum_AIU301_uid63345	YP_004283120.1	326403039	COG1760	4Fe4S
NADH_4Fe-4S	Acidiphilium_multivorum_AIU301_uid63345	YP_004283008.1	326402927	COG1894	4Fe4S
NADH_4Fe-4S	Acidiphilium_multivorum_AIU301_uid63345	YP_004283190.1	326403109	COG1894	4Fe4S
NADH_4Fe-4S	Acidiphilium_multivorum_AIU301_uid63345	YP_004283302.1	326403221	COG1894	4Fe4S
UPF0051	Acidiphilium_multivorum_AIU301_uid63345	YP_004284753.1	326404671	COG0719	Unknown
UPF0051	Acidiphilium_multivorum_AIU301_uid63345	YP_004284755.1	326404673	COG0719	Unknown
Rubredoxin	Acidiphilium_multivorum_AIU301_uid63345	YP_004282592.1	326402511	COG1773	Fe
Aconitase	Acidiphilium_multivorum_AIU301_uid63345	YP_004282466.1	326402385	COG1048	4Fe4S
Aconitase	Acidiphilium_multivorum_AIU301_uid63345	YP_004284623.1	326404541	COG0065	4Fe4S
Fer2_4	Acidiphilium_multivorum_AIU301_uid63345	YP_004283189.1	326403108	COG1034	2Fe2S
Fer2_4	Acidiphilium_multivorum_AIU301_uid63345	YP_004283303.1	326403222	COG3383	2Fe2S
NIR_SIR	Acidiphilium_multivorum_AIU301_uid63345	YP_004277123.1	325113177	COG1251	4Fe4S
NIR_SIR	Acidiphilium_multivorum_AIU301_uid63345	YP_004285360.1	326405278	COG0155	4Fe4S
NIR_SIR_ferr	Acidiphilium_multivorum_AIU301_uid63345	YP_004277123.1	325113177	COG1251	4Fe4S
NIR_SIR_ferr	Acidiphilium_multivorum_AIU301_uid63345	YP_004285360.1	326405278	COG0155	4Fe4S
Rieske	Acidiphilium_multivorum_AIU301_uid63345	YP_004277079.1	325113133	COG2146	2Fe2S
Rieske	Acidiphilium_multivorum_AIU301_uid63345	YP_004283113.1	326403032	COG4638	2Fe2S
Rieske	Acidiphilium_multivorum_AIU301_uid63345	YP_004284542.1	326404460	COG4638	2Fe2S
Rieske	Acidiphilium_multivorum_AIU301_uid63345	YP_004284894.1	326404812	COG0723	2Fe2S
Rieske	Acidiphilium_multivorum_AIU301_uid63345	YP_004285694.1	325168947	COG0723	2Fe2S
Fer2	Acidiphilium_multivorum_AIU301_uid63345	YP_004282328.1	326402247	COG2080	2Fe2S
Fer2	Acidiphilium_multivorum_AIU301_uid63345	YP_004282815.1	326402734	COG2080	2Fe2S
Fer2	Acidiphilium_multivorum_AIU301_uid63345	YP_004282998.1	326402917	COG2080	2Fe2S
Fer2	Acidiphilium_multivorum_AIU301_uid63345	YP_004283114.1	326403033	COG1018	2Fe2S
Fer2	Acidiphilium_multivorum_AIU301_uid63345	YP_004283428.1	326403347	COG2080	2Fe2S
Fer2	Acidiphilium_multivorum_AIU301_uid63345	YP_004283530.1	326403449	COG0543	2Fe2S
Fer2	Acidiphilium_multivorum_AIU301_uid63345	YP_004283530.1	326403449	COG1018	2Fe2S
Fer2	Acidiphilium_multivorum_AIU301_uid63345	YP_004283656.1	326403574	COG0543	2Fe2S
Fer2	Acidiphilium_multivorum_AIU301_uid63345	YP_004283656.1	326403574	COG0633	2Fe2S
Fer2	Acidiphilium_multivorum_AIU301_uid63345	YP_004284041.1	326403959	COG0633	2Fe2S
Fer2	Acidiphilium_multivorum_AIU301_uid63345	YP_004284075.1	326403993	COG0543	2Fe2S
Fer2	Acidiphilium_multivorum_AIU301_uid63345	YP_004284075.1	326403993	COG0633	2Fe2S
Fer2	Acidiphilium_multivorum_AIU301_uid63345	YP_004284652.1	326404570	COG2080	2Fe2S
Fer2	Acidiphilium_multivorum_AIU301_uid63345	YP_004285166.1	326405084	COG1018	2Fe2S
Fer2	Acidiphilium_multivorum_AIU301_uid63345	YP_004285579.1	326405497	COG2080	2Fe2S
Fe-S_biosyn	Acidiphilium_multivorum_AIU301_uid63345	YP_004283169.1	326403088	COG0316	2Fe2S
Fe-S_biosyn	Acidiphilium_multivorum_AIU301_uid63345	YP_004284749.1	326404667	COG0316	2Fe2S
Fer2_2	Acidiphilium_multivorum_AIU301_uid63345	YP_004282328.1	326402247	COG2080	2Fe2S
Fer2_2	Acidiphilium_multivorum_AIU301_uid63345	YP_004282815.1	326402734	COG2080	2Fe2S
Fer2_2	Acidiphilium_multivorum_AIU301_uid63345	YP_004282970.1	326402889	COG4630	2Fe2S
Fer2_2	Acidiphilium_multivorum_AIU301_uid63345	YP_004282998.1	326402917	COG2080	2Fe2S
Fer2_2	Acidiphilium_multivorum_AIU301_uid63345	YP_004283428.1	326403347	COG2080	2Fe2S
Fer2_2	Acidiphilium_multivorum_AIU301_uid63345	YP_004284652.1	326404570	COG2080	2Fe2S
Fer2_2	Acidiphilium_multivorum_AIU301_uid63345	YP_004285579.1	326405497	COG2080	2Fe2S
BolA	Acidiphilium_multivorum_AIU301_uid63345	YP_004283987.1	326403905	COG0271	2Fe2S
BolA	Acidiphilium_multivorum_AIU301_uid63345	YP_004285221.1	326405139	COG0271	2Fe2S
Fer2_BFD	Acidiphilium_multivorum_AIU301_uid63345	YP_004277123.1	325113177	COG1251	2Fe2S
Fer2_BFD	Acidiphilium_multivorum_AIU301_uid63345	YP_004277125.1	325113179	COG0243	2Fe2S
Fer2_BFD	Acidiphilium_multivorum_AIU301_uid63345	YP_004277125.1	325113179	COG1251	2Fe2S
2Fe-2S_thioredx	Acidiphilium_multivorum_AIU301_uid63345	YP_004283007.1	326402926	COG1905	2Fe2S
2Fe-2S_thioredx	Acidiphilium_multivorum_AIU301_uid63345	YP_004283191.1	326403110	COG1905	2Fe2S
2Fe-2S_thioredx	Acidiphilium_multivorum_AIU301_uid63345	YP_004283301.1	326403220	COG1905	2Fe2S
Fer4_20	Acidiphilium_multivorum_AIU301_uid63345	YP_004283940.1	326403858	COG0493	4Fe4S
Oxidored_q6	Acidiphilium_multivorum_AIU301_uid63345	YP_004282598.1	326402517	COG1740	4Fe4S
Oxidored_q6	Acidiphilium_multivorum_AIU301_uid63345	YP_004282910.1	326402829	COG1143	4Fe4S
Oxidored_q6	Acidiphilium_multivorum_AIU301_uid63345	YP_004282910.1	326402829	COG3260	4Fe4S
Oxidored_q6	Acidiphilium_multivorum_AIU301_uid63345	YP_004283005.1	326402924	COG0377	4Fe4S
Oxidored_q6	Acidiphilium_multivorum_AIU301_uid63345	YP_004283194.1	326403113	COG0377	4Fe4S
Oxidored_q6	Acidiphilium_multivorum_AIU301_uid63345	YP_004283460.1	326403379	COG3260	4Fe4S
Oxidored_q6	Acidiphilium_multivorum_AIU301_uid63345	YP_004283677.1	326403595	COG3260	4Fe4S
Fer4_21	Acidiphilium_multivorum_AIU301_uid63345	YP_004283303.1	326403222	COG3383	4Fe4S
Oxidored_nitro	Acidiphilium_multivorum_AIU301_uid63345	YP_004284106.1	326404024	COG2710	8Fe8S / 8Fe7S
Oxidored_nitro	Acidiphilium_multivorum_AIU301_uid63345	YP_004284107.1	326404025	COG2710	8Fe8S / 8Fe7S
Oxidored_nitro	Acidiphilium_multivorum_AIU301_uid63345	YP_004284125.1	326404043	COG2710	8Fe8S / 8Fe7S
Oxidored_nitro	Acidiphilium_multivorum_AIU301_uid63345	YP_004284126.1	326404044	COG2710	8Fe8S / 8Fe7S
CCG	Acidiphilium_multivorum_AIU301_uid63345	YP_004282394.1	326402313	COG0247	4Fe4S
CCG	Acidiphilium_multivorum_AIU301_uid63345	YP_004283117.1	326403036	COG0247	4Fe4S
CCG	Acidiphilium_multivorum_AIU301_uid63345	YP_004285101.1	326405019	COG0247	4Fe4S
SPASM	Acidiphilium_multivorum_AIU301_uid63345	YP_004282335.1	326402254	COG0535	4Fe4S
Molybdop_Fe4S4	Acidiphilium_multivorum_AIU301_uid63345	YP_004277125.1	325113179	COG0243	4Fe4S
Molybdop_Fe4S4	Acidiphilium_multivorum_AIU301_uid63345	YP_004277125.1	325113179	COG1251	4Fe4S
Molybdop_Fe4S4	Acidiphilium_multivorum_AIU301_uid63345	YP_004282605.1	326402524	COG0243	4Fe4S
Molybdop_Fe4S4	Acidiphilium_multivorum_AIU301_uid63345	YP_004283009.1	326402928	COG0243	4Fe4S
Molybdop_Fe4S4	Acidiphilium_multivorum_AIU301_uid63345	YP_004283009.1	326402928	COG1034	4Fe4S
Molybdop_Fe4S4	Acidiphilium_multivorum_AIU301_uid63345	YP_004283303.1	326403222	COG3383	4Fe4S
Molybdop_Fe4S4	Acidiphilium_multivorum_AIU301_uid63345	YP_004285201.1	326405119	COG0243	4Fe4S
Molybdop_Fe4S4	Acidiphilium_multivorum_AIU301_uid63345	YP_004285201.1	326405119	COG3383	4Fe4S
Fer4_8	Acidiphilium_multivorum_AIU301_uid63345	YP_004283117.1	326403036	COG0247	4Fe4S
Fer4_8	Acidiphilium_multivorum_AIU301_uid63345	YP_004284352.1	326404270	COG0479	4Fe4S
Fer4_8	Acidiphilium_multivorum_AIU301_uid63345	YP_004285465.1	326405383	COG0247	4Fe4S
Fer4_8	Acidiphilium_multivorum_AIU301_uid63345	YP_004285465.1	326405383	COG1139	4Fe4S
Fer4_2	Acidiphilium_multivorum_AIU301_uid63345	YP_004282604.1	326402523	COG0437	4Fe4S
Fer4_2	Acidiphilium_multivorum_AIU301_uid63345	YP_004285200.1	326405118	COG0437	4Fe4S
Rubrerythrin	Acidiphilium_multivorum_AIU301_uid63345	YP_004282515.1	326402434	COG1633	Fe
Rubrerythrin	Acidiphilium_multivorum_AIU301_uid63345	YP_004282515.1	326402434	COG1814	Fe
Rubrerythrin	Acidiphilium_multivorum_AIU301_uid63345	YP_004284135.1	326404053	COG1633	Fe
Fer4	Acidiphilium_multivorum_AIU301_uid63345	YP_004283011.1	326402930	COG1143	4Fe4S
Fer4_11	Acidiphilium_multivorum_AIU301_uid63345	YP_004282604.1	326402523	COG0437	4Fe4S
Fer4_11	Acidiphilium_multivorum_AIU301_uid63345	YP_004283857.1	326403775	COG1140	4Fe4S
Fer4_11	Acidiphilium_multivorum_AIU301_uid63345	YP_004285200.1	326405118	COG0437	4Fe4S
Fer4_10	Acidiphilium_multivorum_AIU301_uid63345	YP_004282910.1	326402829	COG1143	4Fe4S
Fer4_10	Acidiphilium_multivorum_AIU301_uid63345	YP_004282910.1	326402829	COG3260	4Fe4S
Fer4_7	Acidiphilium_multivorum_AIU301_uid63345	YP_004283187.1	326403106	COG1143	4Fe4S
Fer4_7	Acidiphilium_multivorum_AIU301_uid63345	YP_004284310.1	326404228	COG1146	4Fe4S
Fer4_7	Acidiphilium_multivorum_AIU301_uid63345	YP_004285101.1	326405019	COG0247	4Fe4S
Fer4_7	Acidiphilium_multivorum_AIU301_uid63345	YP_004285664.1	326405582	COG1146	4Fe4S
Radical_SAM	Acidiphilium_multivorum_AIU301_uid63345	YP_004277254.1	325113309	COG1180	4Fe4S
Radical_SAM	Acidiphilium_multivorum_AIU301_uid63345	YP_004282335.1	326402254	COG0535	4Fe4S
Radical_SAM	Acidiphilium_multivorum_AIU301_uid63345	YP_004282448.1	326402367	COG0535	4Fe4S
Radical_SAM	Acidiphilium_multivorum_AIU301_uid63345	YP_004282448.1	326402367	COG0639	4Fe4S
Radical_SAM	Acidiphilium_multivorum_AIU301_uid63345	YP_004282639.1	326402558	COG0535	4Fe4S
Radical_SAM	Acidiphilium_multivorum_AIU301_uid63345	YP_004282850.1	326402769	COG1533	4Fe4S
Radical_SAM	Acidiphilium_multivorum_AIU301_uid63345	YP_004283629.1	326403547	COG0621	4Fe4S
Radical_SAM	Acidiphilium_multivorum_AIU301_uid63345	YP_004283835.1	326403753	COG0635	4Fe4S
Radical_SAM	Acidiphilium_multivorum_AIU301_uid63345	YP_004283880.1	326403798	COG2896	4Fe4S
Radical_SAM	Acidiphilium_multivorum_AIU301_uid63345	YP_004283966.1	326403884	COG0635	4Fe4S
Radical_SAM	Acidiphilium_multivorum_AIU301_uid63345	YP_004284301.1	326404219	COG0535	4Fe4S
Radical_SAM	Acidiphilium_multivorum_AIU301_uid63345	YP_004284306.1	326404224	COG1032	4Fe4S
Radical_SAM	Acidiphilium_multivorum_AIU301_uid63345	YP_004284339.1	326404257	COG0502	4Fe4S
Radical_SAM	Acidiphilium_multivorum_AIU301_uid63345	YP_004284762.1	326404680	COG1032	4Fe4S
Radical_SAM	Acidiphilium_multivorum_AIU301_uid63345	YP_004284931.1	326404849	COG1509	4Fe4S
Radical_SAM	Acidiphilium_multivorum_AIU301_uid63345	YP_004285046.1	326404964	COG0621	4Fe4S
Radical_SAM	Acidiphilium_multivorum_AIU301_uid63345	YP_004285258.1	326405176	COG0820	4Fe4S
Radical_SAM	Acidiphilium_multivorum_AIU301_uid63345	YP_004285391.1	326405309	COG0320	4Fe4S
Glutaredoxin	Acidiphilium_multivorum_AIU301_uid63345	326405140	326405140	COG0278	2Fe2S
NoConservedDomain	Acidiphilium_multivorum_AIU301_uid63345	326403695	326403695	COG1194	4Fe4S
Aminotran_5	Acidiphilium_multivorum_AIU301_uid63345	326403960	326403960	COG1104	2Fe2S
NadA	Acidothermus_cellulolyticus_11B_uid58501	YP_872903.1	117928352	COG0379	4Fe4S
EndIII_4Fe-2S	Acidothermus_cellulolyticus_11B_uid58501	YP_873751.1	117929200	COG0177	4Fe4S
TSCPD	Acidothermus_cellulolyticus_11B_uid58501	YP_873234.1	117928683	COG0209	Unknown
TSCPD	Acidothermus_cellulolyticus_11B_uid58501	YP_873234.1	117928683	COG1372	Unknown
GcpE	Acidothermus_cellulolyticus_11B_uid58501	YP_873280.1	117928729	COG0821	4Fe4S
UDG	Acidothermus_cellulolyticus_11B_uid58501	YP_872116.1	117927565	COG1573	4Fe4S
UDG	Acidothermus_cellulolyticus_11B_uid58501	YP_873661.1	117929110	COG1573	4Fe4S
PAPS_reduct	Acidothermus_cellulolyticus_11B_uid58501	YP_873812.1	117929261	COG0175	4Fe4S
LYTB	Acidothermus_cellulolyticus_11B_uid58501	YP_873616.1	117929065	COG0761	3Fe4S
UPF0004	Acidothermus_cellulolyticus_11B_uid58501	YP_873246.1	117928695	COG0621	Unknown
UPF0004	Acidothermus_cellulolyticus_11B_uid58501	YP_873257.1	117928706	COG0621	Unknown
Mob_synth_C	Acidothermus_cellulolyticus_11B_uid58501	YP_873406.1	117928855	COG2896	4Fe4S
Fer4_18	Acidothermus_cellulolyticus_11B_uid58501	YP_872774.1	117928223	COG0247	4Fe4S
Fer4_15	Acidothermus_cellulolyticus_11B_uid58501	YP_872861.1	117928310	COG1141	4Fe4S
Fer4_15	Acidothermus_cellulolyticus_11B_uid58501	YP_872941.1	117928390	COG1141	4Fe4S
Glu_synthase	Acidothermus_cellulolyticus_11B_uid58501	YP_872836.1	117928285	COG0067	3Fe4S
Glu_synthase	Acidothermus_cellulolyticus_11B_uid58501	YP_872836.1	117928285	COG0069	3Fe4S
Glu_synthase	Acidothermus_cellulolyticus_11B_uid58501	YP_872836.1	117928285	COG0070	3Fe4S
PDDEXK_1	Acidothermus_cellulolyticus_11B_uid58501	YP_872938.1	117928387	COG2887	4Fe4S
PDDEXK_1	Acidothermus_cellulolyticus_11B_uid58501	YP_873534.1	117928983	COG0210	4Fe4S
PDDEXK_1	Acidothermus_cellulolyticus_11B_uid58501	YP_873534.1	117928983	COG2887	4Fe4S
ParA	Acidothermus_cellulolyticus_11B_uid58501	YP_873582.1	117929031	COG0489	4Fe4S
ParA	Acidothermus_cellulolyticus_11B_uid58501	YP_873582.1	117929031	COG2151	4Fe4S
BATS	Acidothermus_cellulolyticus_11B_uid58501	YP_872794.1	117928243	COG0502	2Fe2S
DHODB_Fe-S_bind	Acidothermus_cellulolyticus_11B_uid58501	YP_873055.1	117928504	COG0543	2Fe2S
Fer2_3	Acidothermus_cellulolyticus_11B_uid58501	YP_873622.1	117929071	COG0479	2Fe2S
NADH-G_4Fe-4S_3	Acidothermus_cellulolyticus_11B_uid58501	YP_872033.1	117927482	COG0243	4Fe4S
NADH-G_4Fe-4S_3	Acidothermus_cellulolyticus_11B_uid58501	YP_872033.1	117927482	COG1034	4Fe4S
SDH_alpha	Acidothermus_cellulolyticus_11B_uid58501	YP_873604.1	117929053	COG1760	4Fe4S
NADH_4Fe-4S	Acidothermus_cellulolyticus_11B_uid58501	YP_872032.1	117927481	COG1894	4Fe4S
UPF0051	Acidothermus_cellulolyticus_11B_uid58501	YP_872893.1	117928342	COG0719	Unknown
UPF0051	Acidothermus_cellulolyticus_11B_uid58501	YP_872894.1	117928343	COG0719	Unknown
Aconitase	Acidothermus_cellulolyticus_11B_uid58501	YP_873152.1	117928601	COG1048	4Fe4S
Aconitase	Acidothermus_cellulolyticus_11B_uid58501	YP_873349.1	117928798	COG0065	4Fe4S
Fer2_4	Acidothermus_cellulolyticus_11B_uid58501	YP_872033.1	117927482	COG0243	2Fe2S
Fer2_4	Acidothermus_cellulolyticus_11B_uid58501	YP_872033.1	117927482	COG1034	2Fe2S
Fer4_17	Acidothermus_cellulolyticus_11B_uid58501	YP_873228.1	117928677	COG0247	4Fe4S
Fer4_17	Acidothermus_cellulolyticus_11B_uid58501	YP_873228.1	117928677	COG0277	4Fe4S
NIR_SIR	Acidothermus_cellulolyticus_11B_uid58501	YP_873502.1	117928951	COG1251	4Fe4S
NIR_SIR	Acidothermus_cellulolyticus_11B_uid58501	YP_873813.1	117929262	COG0155	4Fe4S
NIR_SIR	Acidothermus_cellulolyticus_11B_uid58501	YP_873813.1	117929262	COG1977	4Fe4S
NIR_SIR_ferr	Acidothermus_cellulolyticus_11B_uid58501	YP_873502.1	117928951	COG1251	4Fe4S
NIR_SIR_ferr	Acidothermus_cellulolyticus_11B_uid58501	YP_873813.1	117929262	COG0155	4Fe4S
NIR_SIR_ferr	Acidothermus_cellulolyticus_11B_uid58501	YP_873813.1	117929262	COG1977	4Fe4S
Rieske	Acidothermus_cellulolyticus_11B_uid58501	YP_871906.1	117927355	COG2146	2Fe2S
Rieske	Acidothermus_cellulolyticus_11B_uid58501	YP_871906.1	117927355	COG2259	2Fe2S
Rieske	Acidothermus_cellulolyticus_11B_uid58501	YP_872721.1	117928170	COG0723	2Fe2S
Fer2	Acidothermus_cellulolyticus_11B_uid58501	YP_872655.1	117928104	COG2080	2Fe2S
Fer2	Acidothermus_cellulolyticus_11B_uid58501	YP_873197.1	117928646	COG1018	2Fe2S
Fer2	Acidothermus_cellulolyticus_11B_uid58501	YP_873395.1	117928844	COG2080	2Fe2S
Fe-S_biosyn	Acidothermus_cellulolyticus_11B_uid58501	YP_872713.1	117928162	COG0316	2Fe2S
Fer2_2	Acidothermus_cellulolyticus_11B_uid58501	YP_872655.1	117928104	COG2080	2Fe2S
Fer2_2	Acidothermus_cellulolyticus_11B_uid58501	YP_873395.1	117928844	COG2080	2Fe2S
Fer2_BFD	Acidothermus_cellulolyticus_11B_uid58501	YP_873502.1	117928951	COG1251	2Fe2S
Fer2_BFD	Acidothermus_cellulolyticus_11B_uid58501	YP_873503.1	117928952	COG1251	2Fe2S
2Fe-2S_thioredx	Acidothermus_cellulolyticus_11B_uid58501	YP_872031.1	117927480	COG1905	2Fe2S
Fer4_20	Acidothermus_cellulolyticus_11B_uid58501	YP_872462.1	117927911	COG0493	4Fe4S
Fer4_20	Acidothermus_cellulolyticus_11B_uid58501	YP_872462.1	117927911	COG1144	4Fe4S
Fer4_20	Acidothermus_cellulolyticus_11B_uid58501	YP_872837.1	117928286	COG0493	4Fe4S
Oxidored_q6	Acidothermus_cellulolyticus_11B_uid58501	YP_872028.1	117927477	COG0377	4Fe4S
Oxidored_q6	Acidothermus_cellulolyticus_11B_uid58501	YP_872777.1	117928226	COG1941	4Fe4S
CCG	Acidothermus_cellulolyticus_11B_uid58501	YP_873871.1	117929320	COG0247	4Fe4S
CCG	Acidothermus_cellulolyticus_11B_uid58501	YP_873871.1	117929320	COG1146	4Fe4S
Molybdop_Fe4S4	Acidothermus_cellulolyticus_11B_uid58501	YP_873504.1	117928953	COG0243	4Fe4S
Fer4_8	Acidothermus_cellulolyticus_11B_uid58501	YP_873622.1	117929071	COG0479	4Fe4S
Fer4_8	Acidothermus_cellulolyticus_11B_uid58501	YP_873871.1	117929320	COG0247	4Fe4S
Fer4_8	Acidothermus_cellulolyticus_11B_uid58501	YP_873871.1	117929320	COG1146	4Fe4S
Fer4	Acidothermus_cellulolyticus_11B_uid58501	YP_872258.1	117927707	COG1146	4Fe4S
Fer4	Acidothermus_cellulolyticus_11B_uid58501	YP_872462.1	117927911	COG0493	4Fe4S
Fer4	Acidothermus_cellulolyticus_11B_uid58501	YP_872462.1	117927911	COG1144	4Fe4S
Fer4	Acidothermus_cellulolyticus_11B_uid58501	YP_873614.1	117929063	COG1146	4Fe4S
Fer4_11	Acidothermus_cellulolyticus_11B_uid58501	YP_872267.1	117927716	COG1140	4Fe4S
Fer4_7	Acidothermus_cellulolyticus_11B_uid58501	YP_872035.1	117927484	COG1143	4Fe4S
Radical_SAM	Acidothermus_cellulolyticus_11B_uid58501	YP_872019.1	117927468	COG1060	4Fe4S
Radical_SAM	Acidothermus_cellulolyticus_11B_uid58501	YP_872023.1	117927472	COG1060	4Fe4S
Radical_SAM	Acidothermus_cellulolyticus_11B_uid58501	YP_872512.1	117927961	COG1032	4Fe4S
Radical_SAM	Acidothermus_cellulolyticus_11B_uid58501	YP_872528.1	117927977	COG1060	4Fe4S
Radical_SAM	Acidothermus_cellulolyticus_11B_uid58501	YP_872540.1	117927989	COG0635	4Fe4S
Radical_SAM	Acidothermus_cellulolyticus_11B_uid58501	YP_872685.1	117928134	COG0320	4Fe4S
Radical_SAM	Acidothermus_cellulolyticus_11B_uid58501	YP_872794.1	117928243	COG0502	4Fe4S
Radical_SAM	Acidothermus_cellulolyticus_11B_uid58501	YP_872978.1	117928427	COG1533	4Fe4S
Radical_SAM	Acidothermus_cellulolyticus_11B_uid58501	YP_873246.1	117928695	COG0621	4Fe4S
Radical_SAM	Acidothermus_cellulolyticus_11B_uid58501	YP_873257.1	117928706	COG0621	4Fe4S
Radical_SAM	Acidothermus_cellulolyticus_11B_uid58501	YP_873294.1	117928743	COG0820	4Fe4S
Radical_SAM	Acidothermus_cellulolyticus_11B_uid58501	YP_873406.1	117928855	COG2896	4Fe4S
Radical_SAM	Acidothermus_cellulolyticus_11B_uid58501	YP_873457.1	117928906	COG0535	4Fe4S
NoConservedDomain	Acidothermus_cellulolyticus_11B_uid58501	117927430	117927430	COG1194	4Fe4S
Aminotran_5	Acidothermus_cellulolyticus_11B_uid58501	117927896	117927896	COG1104	2Fe2S
NadA	Acidovorax_avenae_ATCC_19860_uid42497	YP_004236216.1	326318544	COG0379	4Fe4S
Aminotran_3	Acidovorax_avenae_ATCC_19860_uid42497	YP_004236550.1	326318878	COG0160	2Fe2S
GcpE	Acidovorax_avenae_ATCC_19860_uid42497	YP_004233952.1	326316280	COG0821	4Fe4S
UDG	Acidovorax_avenae_ATCC_19860_uid42497	YP_004233532.1	326315860	COG3663	4Fe4S
UDG	Acidovorax_avenae_ATCC_19860_uid42497	YP_004235757.1	326318085	COG1573	4Fe4S
PAPS_reduct	Acidovorax_avenae_ATCC_19860_uid42497	YP_004234706.1	326317034	COG0175	4Fe4S
LYTB	Acidovorax_avenae_ATCC_19860_uid42497	YP_004236171.1	326318499	COG0761	3Fe4S
UPF0004	Acidovorax_avenae_ATCC_19860_uid42497	YP_004233297.1	326315625	COG0621	Unknown
UPF0004	Acidovorax_avenae_ATCC_19860_uid42497	YP_004234155.1	326316483	COG0621	Unknown
Fer4_14	Acidovorax_avenae_ATCC_19860_uid42497	YP_004236210.1	326318538	COG0602	4Fe4S
Mob_synth_C	Acidovorax_avenae_ATCC_19860_uid42497	YP_004235024.1	326317352	COG2896	4Fe4S
Fer4_18	Acidovorax_avenae_ATCC_19860_uid42497	YP_004234055.1	326316383	COG0348	4Fe4S
Fer4_16	Acidovorax_avenae_ATCC_19860_uid42497	YP_004233815.1	326316143	COG1600	4Fe4S
ETF_QO	Acidovorax_avenae_ATCC_19860_uid42497	YP_004234611.1	326316939	COG0644	4Fe4S
ETF_QO	Acidovorax_avenae_ATCC_19860_uid42497	YP_004234611.1	326316939	COG2440	4Fe4S
Glu_synthase	Acidovorax_avenae_ATCC_19860_uid42497	YP_004233468.1	326315796	COG0067	3Fe4S
Glu_synthase	Acidovorax_avenae_ATCC_19860_uid42497	YP_004233468.1	326315796	COG0069	3Fe4S
Glu_synthase	Acidovorax_avenae_ATCC_19860_uid42497	YP_004233468.1	326315796	COG0070	3Fe4S
Cas_Cas4	Acidovorax_avenae_ATCC_19860_uid42497	YP_004236330.1	326318658	COG1468	2Fe2S
PDDEXK_1	Acidovorax_avenae_ATCC_19860_uid42497	YP_004235042.1	326317370	COG2887	4Fe4S
ParA	Acidovorax_avenae_ATCC_19860_uid42497	YP_004236196.1	326318524	COG0489	4Fe4S
ParA	Acidovorax_avenae_ATCC_19860_uid42497	YP_004236196.1	326318524	COG2151	4Fe4S
BATS	Acidovorax_avenae_ATCC_19860_uid42497	YP_004235170.1	326317498	COG0502	2Fe2S
NifU_N	Acidovorax_avenae_ATCC_19860_uid42497	YP_004235248.1	326317576	COG0822	2Fe2S
Fer2_3	Acidovorax_avenae_ATCC_19860_uid42497	YP_004235412.1	326317740	COG0479	2Fe2S
NADH-G_4Fe-4S_3	Acidovorax_avenae_ATCC_19860_uid42497	YP_004233777.1	326316105	COG1034	4Fe4S
SDH_alpha	Acidovorax_avenae_ATCC_19860_uid42497	YP_004232852.1	326315180	COG1760	4Fe4S
NADH_4Fe-4S	Acidovorax_avenae_ATCC_19860_uid42497	YP_004233776.1	326316104	COG1894	4Fe4S
Rubredoxin	Acidovorax_avenae_ATCC_19860_uid42497	YP_004233339.1	326315667	COG1773	Fe
Aconitase	Acidovorax_avenae_ATCC_19860_uid42497	YP_004233650.1	326315978	COG1048	4Fe4S
Aconitase	Acidovorax_avenae_ATCC_19860_uid42497	YP_004233729.1	326316057	COG0065	4Fe4S
Aconitase	Acidovorax_avenae_ATCC_19860_uid42497	YP_004234953.1	326317281	COG1048	4Fe4S
Aconitase	Acidovorax_avenae_ATCC_19860_uid42497	YP_004235403.1	326317731	COG1049	4Fe4S
Fer2_4	Acidovorax_avenae_ATCC_19860_uid42497	YP_004233777.1	326316105	COG1034	2Fe2S
NIR_SIR	Acidovorax_avenae_ATCC_19860_uid42497	YP_004234708.1	326317036	COG0155	4Fe4S
NIR_SIR	Acidovorax_avenae_ATCC_19860_uid42497	YP_004235516.1	326317844	COG1251	4Fe4S
NIR_SIR_ferr	Acidovorax_avenae_ATCC_19860_uid42497	YP_004234708.1	326317036	COG0155	4Fe4S
NIR_SIR_ferr	Acidovorax_avenae_ATCC_19860_uid42497	YP_004235516.1	326317844	COG1251	4Fe4S
Rieske	Acidovorax_avenae_ATCC_19860_uid42497	YP_004232689.1	326315017	COG4638	2Fe2S
Rieske	Acidovorax_avenae_ATCC_19860_uid42497	YP_004232691.1	326315019	COG2146	2Fe2S
Rieske	Acidovorax_avenae_ATCC_19860_uid42497	YP_004233635.1	326315963	COG4638	2Fe2S
Rieske	Acidovorax_avenae_ATCC_19860_uid42497	YP_004233679.1	326316007	COG2146	2Fe2S
Rieske	Acidovorax_avenae_ATCC_19860_uid42497	YP_004235517.1	326317845	COG2146	2Fe2S
Rieske	Acidovorax_avenae_ATCC_19860_uid42497	YP_004235616.1	326317944	COG4638	2Fe2S
Rieske	Acidovorax_avenae_ATCC_19860_uid42497	YP_004236077.1	326318405	COG0723	2Fe2S
Fer2	Acidovorax_avenae_ATCC_19860_uid42497	YP_004232688.1	326315016	COG0543	2Fe2S
Fer2	Acidovorax_avenae_ATCC_19860_uid42497	YP_004232688.1	326315016	COG0633	2Fe2S
Fer2	Acidovorax_avenae_ATCC_19860_uid42497	YP_004233620.1	326315948	COG4630	2Fe2S
Fer2	Acidovorax_avenae_ATCC_19860_uid42497	YP_004234014.1	326316342	COG2080	2Fe2S
Fer2	Acidovorax_avenae_ATCC_19860_uid42497	YP_004235244.1	326317572	COG0633	2Fe2S
Fer2	Acidovorax_avenae_ATCC_19860_uid42497	YP_004235377.1	326317705	COG1018	2Fe2S
Fer2	Acidovorax_avenae_ATCC_19860_uid42497	YP_004235655.1	326317983	COG0543	2Fe2S
Fer2	Acidovorax_avenae_ATCC_19860_uid42497	YP_004235655.1	326317983	COG1018	2Fe2S
Fer2	Acidovorax_avenae_ATCC_19860_uid42497	YP_004236281.1	326318609	COG2080	2Fe2S
Fer2	Acidovorax_avenae_ATCC_19860_uid42497	YP_004236370.1	326318698	COG2080	2Fe2S
Fer2	Acidovorax_avenae_ATCC_19860_uid42497	YP_004237015.1	326319343	COG0633	2Fe2S
Fer2	Acidovorax_avenae_ATCC_19860_uid42497	YP_004237015.1	326319343	COG2114	2Fe2S
Fe-S_biosyn	Acidovorax_avenae_ATCC_19860_uid42497	YP_004235247.1	326317575	COG0316	2Fe2S
Fe-S_biosyn	Acidovorax_avenae_ATCC_19860_uid42497	YP_004236422.1	326318750	COG0316	2Fe2S
Fer2_2	Acidovorax_avenae_ATCC_19860_uid42497	YP_004233620.1	326315948	COG4630	2Fe2S
Fer2_2	Acidovorax_avenae_ATCC_19860_uid42497	YP_004236281.1	326318609	COG2080	2Fe2S
Fer2_2	Acidovorax_avenae_ATCC_19860_uid42497	YP_004236370.1	326318698	COG2080	2Fe2S
BolA	Acidovorax_avenae_ATCC_19860_uid42497	YP_004233482.1	326315810	COG5007	2Fe2S
BolA	Acidovorax_avenae_ATCC_19860_uid42497	YP_004234825.1	326317153	COG0271	2Fe2S
Fer2_BFD	Acidovorax_avenae_ATCC_19860_uid42497	YP_004234426.1	326316754	COG2906	2Fe2S
Fer2_BFD	Acidovorax_avenae_ATCC_19860_uid42497	YP_004235516.1	326317844	COG1251	2Fe2S
Fer2_BFD	Acidovorax_avenae_ATCC_19860_uid42497	YP_004235518.1	326317846	COG0243	2Fe2S
Fer2_BFD	Acidovorax_avenae_ATCC_19860_uid42497	YP_004235518.1	326317846	COG1251	2Fe2S
Fer4_5	Acidovorax_avenae_ATCC_19860_uid42497	YP_004234055.1	326316383	COG0348	4Fe4S
2Fe-2S_thioredx	Acidovorax_avenae_ATCC_19860_uid42497	YP_004232592.1	326314920	COG3411	2Fe2S
2Fe-2S_thioredx	Acidovorax_avenae_ATCC_19860_uid42497	YP_004232888.1	326315216	COG3411	2Fe2S
2Fe-2S_thioredx	Acidovorax_avenae_ATCC_19860_uid42497	YP_004233775.1	326316103	COG1905	2Fe2S
Fer4_20	Acidovorax_avenae_ATCC_19860_uid42497	YP_004233429.1	326315757	COG0493	4Fe4S
Fer4_20	Acidovorax_avenae_ATCC_19860_uid42497	YP_004233469.1	326315797	COG0493	4Fe4S
Oxidored_q6	Acidovorax_avenae_ATCC_19860_uid42497	YP_004233772.1	326316100	COG0377	4Fe4S
FeS	Acidovorax_avenae_ATCC_19860_uid42497	YP_004235201.1	326317529	COG2878	4Fe4S
Fer4_21	Acidovorax_avenae_ATCC_19860_uid42497	YP_004233430.1	326315758	COG0167	4Fe4S
Fer4_21	Acidovorax_avenae_ATCC_19860_uid42497	YP_004233430.1	326315758	COG1146	4Fe4S
Fer4_21	Acidovorax_avenae_ATCC_19860_uid42497	YP_004235201.1	326317529	COG2878	4Fe4S
CCG	Acidovorax_avenae_ATCC_19860_uid42497	YP_004232791.1	326315119	COG0247	4Fe4S
CCG	Acidovorax_avenae_ATCC_19860_uid42497	YP_004236032.1	326318360	COG0247	4Fe4S
CCG	Acidovorax_avenae_ATCC_19860_uid42497	YP_004236032.1	326318360	COG0277	4Fe4S
Molybdop_Fe4S4	Acidovorax_avenae_ATCC_19860_uid42497	YP_004233173.1	326315501	COG0243	4Fe4S
Molybdop_Fe4S4	Acidovorax_avenae_ATCC_19860_uid42497	YP_004235518.1	326317846	COG0243	4Fe4S
Molybdop_Fe4S4	Acidovorax_avenae_ATCC_19860_uid42497	YP_004235518.1	326317846	COG1251	4Fe4S
Fer4_8	Acidovorax_avenae_ATCC_19860_uid42497	YP_004235412.1	326317740	COG0479	4Fe4S
Fer4_8	Acidovorax_avenae_ATCC_19860_uid42497	YP_004236032.1	326318360	COG0247	4Fe4S
Fer4_8	Acidovorax_avenae_ATCC_19860_uid42497	YP_004236032.1	326318360	COG0277	4Fe4S
Fer4_2	Acidovorax_avenae_ATCC_19860_uid42497	YP_004234704.1	326317032	COG1146	4Fe4S
Fer4	Acidovorax_avenae_ATCC_19860_uid42497	YP_004234704.1	326317032	COG1146	4Fe4S
Fer4_11	Acidovorax_avenae_ATCC_19860_uid42497	YP_004233121.1	326315449	COG1140	4Fe4S
Fer4_10	Acidovorax_avenae_ATCC_19860_uid42497	YP_004235994.1	326318322	COG1145	4Fe4S
Fer4_7	Acidovorax_avenae_ATCC_19860_uid42497	YP_004232515.1	326314843	COG1148	4Fe4S
Fer4_7	Acidovorax_avenae_ATCC_19860_uid42497	YP_004232791.1	326315119	COG0247	4Fe4S
Fer4_7	Acidovorax_avenae_ATCC_19860_uid42497	YP_004233779.1	326316107	COG1143	4Fe4S
Radical_SAM	Acidovorax_avenae_ATCC_19860_uid42497	YP_004232628.1	326314956	COG1032	4Fe4S
Radical_SAM	Acidovorax_avenae_ATCC_19860_uid42497	YP_004232922.1	326315250	COG0320	4Fe4S
Radical_SAM	Acidovorax_avenae_ATCC_19860_uid42497	YP_004233297.1	326315625	COG0621	4Fe4S
Radical_SAM	Acidovorax_avenae_ATCC_19860_uid42497	YP_004233949.1	326316277	COG0820	4Fe4S
Radical_SAM	Acidovorax_avenae_ATCC_19860_uid42497	YP_004234059.1	326316387	COG0635	4Fe4S
Radical_SAM	Acidovorax_avenae_ATCC_19860_uid42497	YP_004234155.1	326316483	COG0621	4Fe4S
Radical_SAM	Acidovorax_avenae_ATCC_19860_uid42497	YP_004235024.1	326317352	COG2896	4Fe4S
Radical_SAM	Acidovorax_avenae_ATCC_19860_uid42497	YP_004235170.1	326317498	COG0502	4Fe4S
Radical_SAM	Acidovorax_avenae_ATCC_19860_uid42497	YP_004235255.1	326317583	COG1032	4Fe4S
Radical_SAM	Acidovorax_avenae_ATCC_19860_uid42497	YP_004235439.1	326317767	COG1533	4Fe4S
Radical_SAM	Acidovorax_avenae_ATCC_19860_uid42497	YP_004235956.1	326318284	COG0635	4Fe4S
Radical_SAM	Acidovorax_avenae_ATCC_19860_uid42497	YP_004236974.1	326319302	COG4277	4Fe4S
Glutaredoxin	Acidovorax_avenae_ATCC_19860_uid42497	326318378	326318378	COG0278	2Fe2S
NoConservedDomain	Acidovorax_avenae_ATCC_19860_uid42497	326318313	326318313	COG1194	4Fe4S
Aminotran_5	Acidovorax_avenae_ATCC_19860_uid42497	326317577	326317577	COG1104	2Fe2S
NadA	Acinetobacter_baumannii_ATCC_17978_uid58731	YP_001083759.1	126640775	COG0379	4Fe4S
EndIII_4Fe-2S	Acinetobacter_baumannii_ATCC_17978_uid58731	YP_001084058.1	126641074	COG0177	4Fe4S
Aminotran_3	Acinetobacter_baumannii_ATCC_17978_uid58731	YP_001085474.1	126642490	COG0160	2Fe2S
GcpE	Acinetobacter_baumannii_ATCC_17978_uid58731	YP_001083557.1	126640573	COG0821	4Fe4S
PAPS_reduct	Acinetobacter_baumannii_ATCC_17978_uid58731	YP_001085789.1	126642805	COG0175	4Fe4S
LYTB	Acinetobacter_baumannii_ATCC_17978_uid58731	YP_001086168.1	126643184	COG0761	3Fe4S
UPF0004	Acinetobacter_baumannii_ATCC_17978_uid58731	YP_001085005.1	126642021	COG0621	Unknown
UPF0004	Acinetobacter_baumannii_ATCC_17978_uid58731	YP_001086027.1	126643043	COG0621	Unknown
Mob_synth_C	Acinetobacter_baumannii_ATCC_17978_uid58731	YP_001085028.1	126642044	COG2896	4Fe4S
Fer4_16	Acinetobacter_baumannii_ATCC_17978_uid58731	YP_001084541.1	126641557	COG1600	4Fe4S
Fe-S_assembly	Acinetobacter_baumannii_ATCC_17978_uid58731	YP_001083552.1	126640568	COG2975	Unknown
Glu_synthase	Acinetobacter_baumannii_ATCC_17978_uid58731	YP_001085075.1	126642091	COG0069	3Fe4S
Glu_synthase	Acinetobacter_baumannii_ATCC_17978_uid58731	YP_001086182.1	126643198	COG0067	3Fe4S
Glu_synthase	Acinetobacter_baumannii_ATCC_17978_uid58731	YP_001086182.1	126643198	COG0069	3Fe4S
Glu_synthase	Acinetobacter_baumannii_ATCC_17978_uid58731	YP_001086182.1	126643198	COG0070	3Fe4S
NifU	Acinetobacter_baumannii_ATCC_17978_uid58731	YP_001084013.1	126641029	COG0694	2Fe2S/4Fe4S
ParA	Acinetobacter_baumannii_ATCC_17978_uid58731	YP_001083822.1	126640838	COG0489	4Fe4S
BATS	Acinetobacter_baumannii_ATCC_17978_uid58731	YP_001084540.1	126641556	COG0502	2Fe2S
NifU_N	Acinetobacter_baumannii_ATCC_17978_uid58731	YP_001084660.1	126641676	COG0822	2Fe2S
Fer2_3	Acinetobacter_baumannii_ATCC_17978_uid58731	YP_001085729.1	126642745	COG0479	2Fe2S
NADH-G_4Fe-4S_3	Acinetobacter_baumannii_ATCC_17978_uid58731	YP_001083799.1	126640815	COG1034	4Fe4S
SDH_alpha	Acinetobacter_baumannii_ATCC_17978_uid58731	YP_001084364.1	126641380	COG1760	4Fe4S
NADH_4Fe-4S	Acinetobacter_baumannii_ATCC_17978_uid58731	YP_001083798.1	126640814	COG1894	4Fe4S
Rubredoxin	Acinetobacter_baumannii_ATCC_17978_uid58731	YP_001084029.1	126641045	COG1773	Fe
Aconitase	Acinetobacter_baumannii_ATCC_17978_uid58731	YP_001083171.2	162286758	COG1048	4Fe4S
Aconitase	Acinetobacter_baumannii_ATCC_17978_uid58731	YP_001083474.1	126640490	COG0065	4Fe4S
Aconitase	Acinetobacter_baumannii_ATCC_17978_uid58731	YP_001083613.1	126640629	COG1048	4Fe4S
Aconitase	Acinetobacter_baumannii_ATCC_17978_uid58731	YP_001085155.1	126642171	COG1049	4Fe4S
NIR_SIR	Acinetobacter_baumannii_ATCC_17978_uid58731	YP_001085034.1	126642050	COG1251	4Fe4S
NIR_SIR	Acinetobacter_baumannii_ATCC_17978_uid58731	YP_001085854.1	126642870	COG0155	4Fe4S
NIR_SIR_ferr	Acinetobacter_baumannii_ATCC_17978_uid58731	YP_001085034.1	126642050	COG1251	4Fe4S
NIR_SIR_ferr	Acinetobacter_baumannii_ATCC_17978_uid58731	YP_001085854.1	126642870	COG0155	4Fe4S
Rieske	Acinetobacter_baumannii_ATCC_17978_uid58731	YP_001083887.1	126640903	COG4638	2Fe2S
Rieske	Acinetobacter_baumannii_ATCC_17978_uid58731	YP_001083979.1	126640995	COG2146	2Fe2S
Rieske	Acinetobacter_baumannii_ATCC_17978_uid58731	YP_001083981.1	126640997	COG4638	2Fe2S
Rieske	Acinetobacter_baumannii_ATCC_17978_uid58731	YP_001084148.1	126641164	COG4638	2Fe2S
Rieske	Acinetobacter_baumannii_ATCC_17978_uid58731	YP_001084247.1	126641263	COG4638	2Fe2S
Rieske	Acinetobacter_baumannii_ATCC_17978_uid58731	YP_001084890.1	126641906	COG4638	2Fe2S
Rieske	Acinetobacter_baumannii_ATCC_17978_uid58731	YP_001085976.1	126642992	COG4638	2Fe2S
Fer2	Acinetobacter_baumannii_ATCC_17978_uid58731	YP_001083890.1	126640906	COG1018	2Fe2S
Fer2	Acinetobacter_baumannii_ATCC_17978_uid58731	YP_001084147.1	126641163	COG1018	2Fe2S
Fer2	Acinetobacter_baumannii_ATCC_17978_uid58731	YP_001084370.1	126641386	COG1018	2Fe2S
Fer2	Acinetobacter_baumannii_ATCC_17978_uid58731	YP_001084656.1	126641672	COG0633	2Fe2S
Fer2	Acinetobacter_baumannii_ATCC_17978_uid58731	YP_001084886.1	126641902	COG1018	2Fe2S
Fe-S_biosyn	Acinetobacter_baumannii_ATCC_17978_uid58731	YP_001083110.1	126640126	COG0316	2Fe2S
Fe-S_biosyn	Acinetobacter_baumannii_ATCC_17978_uid58731	YP_001084659.1	126641675	COG0316	2Fe2S
Fer2_2	Acinetobacter_baumannii_ATCC_17978_uid58731	YP_001085386.1	126642402	COG4630	2Fe2S
BolA	Acinetobacter_baumannii_ATCC_17978_uid58731	YP_001083209.1	126640225	COG0271	2Fe2S
BolA	Acinetobacter_baumannii_ATCC_17978_uid58731	YP_001083730.1	126640746	COG5007	2Fe2S
Fer2_BFD	Acinetobacter_baumannii_ATCC_17978_uid58731	YP_001085031.1	126642047	COG0243	2Fe2S
Fer2_BFD	Acinetobacter_baumannii_ATCC_17978_uid58731	YP_001085031.1	126642047	COG1251	2Fe2S
Fer2_BFD	Acinetobacter_baumannii_ATCC_17978_uid58731	YP_001085034.1	126642050	COG1251	2Fe2S
Fer2_BFD	Acinetobacter_baumannii_ATCC_17978_uid58731	YP_001086173.1	126643189	COG2906	2Fe2S
2Fe-2S_thioredx	Acinetobacter_baumannii_ATCC_17978_uid58731	YP_001083797.1	126640813	COG1905	2Fe2S
Fer4_20	Acinetobacter_baumannii_ATCC_17978_uid58731	YP_001086181.1	126643197	COG0493	4Fe4S
Oxidored_q6	Acinetobacter_baumannii_ATCC_17978_uid58731	YP_001083795.1	126640811	COG0377	4Fe4S
Fer4_21	Acinetobacter_baumannii_ATCC_17978_uid58731	YP_001084059.1	126641075	COG2878	4Fe4S
Molybdop_Fe4S4	Acinetobacter_baumannii_ATCC_17978_uid58731	YP_001083799.1	126640815	COG1034	4Fe4S
Molybdop_Fe4S4	Acinetobacter_baumannii_ATCC_17978_uid58731	YP_001085029.1	126642045	COG0243	4Fe4S
Fer4_8	Acinetobacter_baumannii_ATCC_17978_uid58731	YP_001085729.1	126642745	COG0479	4Fe4S
Fer4	Acinetobacter_baumannii_ATCC_17978_uid58731	YP_001084279.1	126641295	COG1146	4Fe4S
Fer4_10	Acinetobacter_baumannii_ATCC_17978_uid58731	YP_001085322.1	126642338	COG1145	4Fe4S
Fer4_7	Acinetobacter_baumannii_ATCC_17978_uid58731	YP_001083801.1	126640817	COG1143	4Fe4S
Fer4_7	Acinetobacter_baumannii_ATCC_17978_uid58731	YP_001084748.1	126641764	COG1146	4Fe4S
Radical_SAM	Acinetobacter_baumannii_ATCC_17978_uid58731	YP_001083266.1	126640282	COG1032	4Fe4S
Radical_SAM	Acinetobacter_baumannii_ATCC_17978_uid58731	YP_001083554.1	126640570	COG0820	4Fe4S
Radical_SAM	Acinetobacter_baumannii_ATCC_17978_uid58731	YP_001084540.1	126641556	COG0502	4Fe4S
Radical_SAM	Acinetobacter_baumannii_ATCC_17978_uid58731	YP_001084727.1	126641743	COG0320	4Fe4S
Radical_SAM	Acinetobacter_baumannii_ATCC_17978_uid58731	YP_001085005.1	126642021	COG0621	4Fe4S
Radical_SAM	Acinetobacter_baumannii_ATCC_17978_uid58731	YP_001085353.2	162286727	COG0320	4Fe4S
Radical_SAM	Acinetobacter_baumannii_ATCC_17978_uid58731	YP_001085440.1	126642456	COG1509	4Fe4S
Radical_SAM	Acinetobacter_baumannii_ATCC_17978_uid58731	YP_001085559.1	126642575	COG0602	4Fe4S
Radical_SAM	Acinetobacter_baumannii_ATCC_17978_uid58731	YP_001086028.1	126643044	COG0621	4Fe4S
Glutaredoxin	Acinetobacter_baumannii_ATCC_17978_uid58731	126641982	126641982	COG0278	2Fe2S
NoConservedDomain	Acinetobacter_baumannii_ATCC_17978_uid58731	126643439	126643439	COG1194	4Fe4S
Aminotran_5	Acinetobacter_baumannii_ATCC_17978_uid58731	126641677	126641677	COG1104	2Fe2S
Aminotran_5	Acinetobacter_baumannii_ATCC_17978_uid58731	126641678	126641678	COG1104	2Fe2S
Fer4_19	Actinosynnema_mirum_DSM_43827_uid58951	YP_003099754.1	256376094	COG1141	4Fe4S
NadA	Actinosynnema_mirum_DSM_43827_uid58951	YP_003103391.1	256379731	COG0379	4Fe4S
TSCPD	Actinosynnema_mirum_DSM_43827_uid58951	YP_003099228.1	256375568	COG0209	Unknown
Aminotran_3	Actinosynnema_mirum_DSM_43827_uid58951	YP_003099790.1	256376130	COG0160	2Fe2S
GcpE	Actinosynnema_mirum_DSM_43827_uid58951	YP_003103543.1	256379883	COG0821	4Fe4S
UDG	Actinosynnema_mirum_DSM_43827_uid58951	YP_003098491.1	256374831	COG1573	4Fe4S
Fer4_13	Actinosynnema_mirum_DSM_43827_uid58951	YP_003100665.1	256377005	COG1141	4Fe4S
PAPS_reduct	Actinosynnema_mirum_DSM_43827_uid58951	YP_003099035.1	256375375	COG0175	4Fe4S
LYTB	Actinosynnema_mirum_DSM_43827_uid58951	YP_003098538.1	256374878	COG0761	3Fe4S
LYTB	Actinosynnema_mirum_DSM_43827_uid58951	YP_003102688.1	256379028	COG0761	3Fe4S
UPF0004	Actinosynnema_mirum_DSM_43827_uid58951	YP_003099241.1	256375581	COG0621	Unknown
UPF0004	Actinosynnema_mirum_DSM_43827_uid58951	YP_003103459.1	256379799	COG0621	Unknown
Mob_synth_C	Actinosynnema_mirum_DSM_43827_uid58951	YP_003098284.1	256374624	COG2896	4Fe4S
Fer4_15	Actinosynnema_mirum_DSM_43827_uid58951	YP_003098994.1	256375334	COG1141	4Fe4S
Fer4_15	Actinosynnema_mirum_DSM_43827_uid58951	YP_003100475.1	256376815	COG1141	4Fe4S
Fer4_15	Actinosynnema_mirum_DSM_43827_uid58951	YP_003101422.1	256377762	COG1141	4Fe4S
Glu_synthase	Actinosynnema_mirum_DSM_43827_uid58951	YP_003103354.1	256379694	COG0067	3Fe4S
Glu_synthase	Actinosynnema_mirum_DSM_43827_uid58951	YP_003103354.1	256379694	COG0069	3Fe4S
Glu_synthase	Actinosynnema_mirum_DSM_43827_uid58951	YP_003103354.1	256379694	COG0070	3Fe4S
PDDEXK_1	Actinosynnema_mirum_DSM_43827_uid58951	YP_003098628.1	256374968	COG2887	4Fe4S
PDDEXK_1	Actinosynnema_mirum_DSM_43827_uid58951	YP_003098659.1	256374999	COG0210	4Fe4S
PDDEXK_1	Actinosynnema_mirum_DSM_43827_uid58951	YP_003098659.1	256374999	COG2887	4Fe4S
PDDEXK_1	Actinosynnema_mirum_DSM_43827_uid58951	YP_003100009.1	256376349	COG2887	4Fe4S
BATS	Actinosynnema_mirum_DSM_43827_uid58951	YP_003103398.1	256379738	COG0502	2Fe2S
Fer2_3	Actinosynnema_mirum_DSM_43827_uid58951	YP_003099225.1	256375565	COG0479	2Fe2S
Fer2_3	Actinosynnema_mirum_DSM_43827_uid58951	YP_003104112.1	256380452	COG0479	2Fe2S
NADH-G_4Fe-4S_3	Actinosynnema_mirum_DSM_43827_uid58951	YP_003104319.1	256380659	COG1034	4Fe4S
SDH_alpha	Actinosynnema_mirum_DSM_43827_uid58951	YP_003103896.1	256380236	COG1760	4Fe4S
NADH_4Fe-4S	Actinosynnema_mirum_DSM_43827_uid58951	YP_003104320.1	256380660	COG1894	4Fe4S
UPF0051	Actinosynnema_mirum_DSM_43827_uid58951	YP_003102820.1	256379160	COG0719	Unknown
UPF0051	Actinosynnema_mirum_DSM_43827_uid58951	YP_003102821.1	256379161	COG0719	Unknown
Aconitase	Actinosynnema_mirum_DSM_43827_uid58951	YP_003099923.1	256376263	COG1048	4Fe4S
Aconitase	Actinosynnema_mirum_DSM_43827_uid58951	YP_003103659.1	256379999	COG0065	4Fe4S
Fer4_17	Actinosynnema_mirum_DSM_43827_uid58951	YP_003099970.1	256376310	COG0247	4Fe4S
Fer4_17	Actinosynnema_mirum_DSM_43827_uid58951	YP_003099970.1	256376310	COG0277	4Fe4S
NIR_SIR	Actinosynnema_mirum_DSM_43827_uid58951	YP_003098645.1	256374985	COG1251	4Fe4S
NIR_SIR	Actinosynnema_mirum_DSM_43827_uid58951	YP_003099037.1	256375377	COG0155	4Fe4S
NIR_SIR_ferr	Actinosynnema_mirum_DSM_43827_uid58951	YP_003098645.1	256374985	COG1251	4Fe4S
NIR_SIR_ferr	Actinosynnema_mirum_DSM_43827_uid58951	YP_003099037.1	256375377	COG0155	4Fe4S
Rieske	Actinosynnema_mirum_DSM_43827_uid58951	YP_003099173.1	256375513	COG0723	2Fe2S
Rieske	Actinosynnema_mirum_DSM_43827_uid58951	YP_003101537.1	256377877	COG4638	2Fe2S
Rieske	Actinosynnema_mirum_DSM_43827_uid58951	YP_003102819.1	256379159	COG2146	2Fe2S
Rieske	Actinosynnema_mirum_DSM_43827_uid58951	YP_003102874.1	256379214	COG2146	2Fe2S
Rieske	Actinosynnema_mirum_DSM_43827_uid58951	YP_003102875.1	256379215	COG2146	2Fe2S
Fer2	Actinosynnema_mirum_DSM_43827_uid58951	YP_003101826.1	256378166	COG2080	2Fe2S
Fer2	Actinosynnema_mirum_DSM_43827_uid58951	YP_003102072.1	256378412	COG2080	2Fe2S
Fer2	Actinosynnema_mirum_DSM_43827_uid58951	YP_003102157.1	256378497	COG1018	2Fe2S
Fer2	Actinosynnema_mirum_DSM_43827_uid58951	YP_003102157.1	256378497	COG3576	2Fe2S
Fer2	Actinosynnema_mirum_DSM_43827_uid58951	YP_003104331.1	256380671	COG1018	2Fe2S
Fe-S_biosyn	Actinosynnema_mirum_DSM_43827_uid58951	YP_003099162.1	256375502	COG0316	2Fe2S
Fer2_2	Actinosynnema_mirum_DSM_43827_uid58951	YP_003100418.1	256376758	COG1529	2Fe2S
Fer2_2	Actinosynnema_mirum_DSM_43827_uid58951	YP_003100418.1	256376758	COG2080	2Fe2S
Fer2_2	Actinosynnema_mirum_DSM_43827_uid58951	YP_003101826.1	256378166	COG2080	2Fe2S
Fer2_2	Actinosynnema_mirum_DSM_43827_uid58951	YP_003102072.1	256378412	COG2080	2Fe2S
Fer2_BFD	Actinosynnema_mirum_DSM_43827_uid58951	YP_003098643.1	256374983	COG1251	2Fe2S
Fer2_BFD	Actinosynnema_mirum_DSM_43827_uid58951	YP_003098645.1	256374985	COG1251	2Fe2S
2Fe-2S_thioredx	Actinosynnema_mirum_DSM_43827_uid58951	YP_003104321.1	256380661	COG1905	2Fe2S
Fer4_20	Actinosynnema_mirum_DSM_43827_uid58951	YP_003103353.1	256379693	COG0493	4Fe4S
BcrAD_BadFG	Actinosynnema_mirum_DSM_43827_uid58951	YP_003099795.1	256376135	COG1082	4Fe4S
BcrAD_BadFG	Actinosynnema_mirum_DSM_43827_uid58951	YP_003099795.1	256376135	COG2971	4Fe4S
Oxidored_q6	Actinosynnema_mirum_DSM_43827_uid58951	YP_003104301.1	256380641	COG0377	4Fe4S
Oxidored_q6	Actinosynnema_mirum_DSM_43827_uid58951	YP_003104324.1	256380664	COG0377	4Fe4S
CCG	Actinosynnema_mirum_DSM_43827_uid58951	YP_003099970.1	256376310	COG0247	4Fe4S
CCG	Actinosynnema_mirum_DSM_43827_uid58951	YP_003099970.1	256376310	COG0277	4Fe4S
CCG	Actinosynnema_mirum_DSM_43827_uid58951	YP_003100803.1	256377143	COG0247	4Fe4S
CCG	Actinosynnema_mirum_DSM_43827_uid58951	YP_003104594.1	256380934	COG0247	4Fe4S
CCG	Actinosynnema_mirum_DSM_43827_uid58951	YP_003104594.1	256380934	COG1150	4Fe4S
SPASM	Actinosynnema_mirum_DSM_43827_uid58951	YP_003102226.1	256378566	COG0535	4Fe4S
Molybdop_Fe4S4	Actinosynnema_mirum_DSM_43827_uid58951	YP_003098642.1	256374982	COG3383	4Fe4S
Fer4_8	Actinosynnema_mirum_DSM_43827_uid58951	YP_003099225.1	256375565	COG0479	4Fe4S
Fer4_8	Actinosynnema_mirum_DSM_43827_uid58951	YP_003100802.1	256377142	COG1139	4Fe4S
Fer4_8	Actinosynnema_mirum_DSM_43827_uid58951	YP_003104112.1	256380452	COG0479	4Fe4S
Fer4_8	Actinosynnema_mirum_DSM_43827_uid58951	YP_003104594.1	256380934	COG0247	4Fe4S
Fer4_8	Actinosynnema_mirum_DSM_43827_uid58951	YP_003104594.1	256380934	COG1150	4Fe4S
Fer4	Actinosynnema_mirum_DSM_43827_uid58951	YP_003098578.1	256374918	COG1146	4Fe4S
Fer4_11	Actinosynnema_mirum_DSM_43827_uid58951	YP_003099831.1	256376171	COG1140	4Fe4S
Fer4_7	Actinosynnema_mirum_DSM_43827_uid58951	YP_003104299.1	256380639	COG1143	4Fe4S
Fer4_7	Actinosynnema_mirum_DSM_43827_uid58951	YP_003104317.1	256380657	COG1143	4Fe4S
Radical_SAM	Actinosynnema_mirum_DSM_43827_uid58951	YP_003098284.1	256374624	COG2896	4Fe4S
Radical_SAM	Actinosynnema_mirum_DSM_43827_uid58951	YP_003098706.1	256375046	COG0535	4Fe4S
Radical_SAM	Actinosynnema_mirum_DSM_43827_uid58951	YP_003098976.1	256375316	COG1032	4Fe4S
Radical_SAM	Actinosynnema_mirum_DSM_43827_uid58951	YP_003099038.1	256375378	COG0635	4Fe4S
Radical_SAM	Actinosynnema_mirum_DSM_43827_uid58951	YP_003099138.1	256375478	COG0320	4Fe4S
Radical_SAM	Actinosynnema_mirum_DSM_43827_uid58951	YP_003099241.1	256375581	COG0621	4Fe4S
Radical_SAM	Actinosynnema_mirum_DSM_43827_uid58951	YP_003100203.1	256376543	COG1180	4Fe4S
Radical_SAM	Actinosynnema_mirum_DSM_43827_uid58951	YP_003100593.1	256376933	COG0535	4Fe4S
Radical_SAM	Actinosynnema_mirum_DSM_43827_uid58951	YP_003101386.1	256377726	COG1032	4Fe4S
Radical_SAM	Actinosynnema_mirum_DSM_43827_uid58951	YP_003102175.1	256378515	COG1509	4Fe4S
Radical_SAM	Actinosynnema_mirum_DSM_43827_uid58951	YP_003102226.1	256378566	COG0535	4Fe4S
Radical_SAM	Actinosynnema_mirum_DSM_43827_uid58951	YP_003102551.1	256378891	COG0635	4Fe4S
Radical_SAM	Actinosynnema_mirum_DSM_43827_uid58951	YP_003103038.1	256379378	COG0535	4Fe4S
Radical_SAM	Actinosynnema_mirum_DSM_43827_uid58951	YP_003103398.1	256379738	COG0502	4Fe4S
Radical_SAM	Actinosynnema_mirum_DSM_43827_uid58951	YP_003103459.1	256379799	COG0621	4Fe4S
Radical_SAM	Actinosynnema_mirum_DSM_43827_uid58951	YP_003103557.1	256379897	COG0820	4Fe4S
Radical_SAM	Actinosynnema_mirum_DSM_43827_uid58951	YP_003104119.1	256380459	COG1060	4Fe4S
NoConservedDomain	Actinosynnema_mirum_DSM_43827_uid58951	256374498	256374498	COG1194	4Fe4S
Aminotran_5	Actinosynnema_mirum_DSM_43827_uid58951	256374743	256374743	COG1104	2Fe2S
Aminotran_5	Actinosynnema_mirum_DSM_43827_uid58951	256380039	256380039	COG1104	2Fe2S
Aminotran_3	Advenella_kashmirensis_WT001_uid80859	YP_006378053.1	389870634	COG4992	2Fe2S
GcpE	Advenella_kashmirensis_WT001_uid80859	YP_006379784.1	389872365	COG0821	4Fe4S
UDG	Advenella_kashmirensis_WT001_uid80859	YP_006377842.1	389870423	COG1573	4Fe4S
UDG	Advenella_kashmirensis_WT001_uid80859	YP_006379209.1	389871790	COG1573	4Fe4S
PAPS_reduct	Advenella_kashmirensis_WT001_uid80859	YP_006380051.1	389872632	COG0175	4Fe4S
LYTB	Advenella_kashmirensis_WT001_uid80859	YP_006379299.1	389871880	COG0761	3Fe4S
Rieske_2	Advenella_kashmirensis_WT001_uid80859	YP_006377824.1	389870405	COG2146	2Fe2S
Rieske_2	Advenella_kashmirensis_WT001_uid80859	YP_006378654.1	389871235	COG2146	2Fe2S
UPF0004	Advenella_kashmirensis_WT001_uid80859	YP_006378438.1	389871019	COG0621	Unknown
UPF0004	Advenella_kashmirensis_WT001_uid80859	YP_006378831.1	389871412	COG0621	Unknown
Mob_synth_C	Advenella_kashmirensis_WT001_uid80859	YP_006378785.1	389871366	COG2896	4Fe4S
Glu_synthase	Advenella_kashmirensis_WT001_uid80859	YP_006379326.1	389871907	COG0069	3Fe4S
ParA	Advenella_kashmirensis_WT001_uid80859	YP_006380842.1	389873423	COG0489	4Fe4S
BATS	Advenella_kashmirensis_WT001_uid80859	YP_006378801.1	389871382	COG0502	2Fe2S
NifU_N	Advenella_kashmirensis_WT001_uid80859	YP_006379415.1	389871996	COG0822	2Fe2S
Fer2_3	Advenella_kashmirensis_WT001_uid80859	YP_006380237.1	389872818	COG0479	2Fe2S
NADH-G_4Fe-4S_3	Advenella_kashmirensis_WT001_uid80859	YP_006379189.1	389871770	COG1034	4Fe4S
SDH_alpha	Advenella_kashmirensis_WT001_uid80859	YP_006379694.1	389872275	COG1760	4Fe4S
NADH_4Fe-4S	Advenella_kashmirensis_WT001_uid80859	YP_006378783.1	389871364	COG1894	4Fe4S
NADH_4Fe-4S	Advenella_kashmirensis_WT001_uid80859	YP_006379188.1	389871769	COG1894	4Fe4S
Rubredoxin	Advenella_kashmirensis_WT001_uid80859	YP_006378676.1	389871257	COG1773	Fe
Aconitase	Advenella_kashmirensis_WT001_uid80859	YP_006378645.1	389871226	COG0065	4Fe4S
Aconitase	Advenella_kashmirensis_WT001_uid80859	YP_006378645.1	389871226	COG0066	4Fe4S
Aconitase	Advenella_kashmirensis_WT001_uid80859	YP_006379921.1	389872502	COG0065	4Fe4S
Aconitase	Advenella_kashmirensis_WT001_uid80859	YP_006380250.1	389872831	COG1049	4Fe4S
Aconitase	Advenella_kashmirensis_WT001_uid80859	YP_006380252.1	389872833	COG1048	4Fe4S
Aconitase	Advenella_kashmirensis_WT001_uid80859	YP_006380751.1	389873332	COG1048	4Fe4S
Aconitase	Advenella_kashmirensis_WT001_uid80859	YP_006381031.1	389873612	COG0065	4Fe4S
Fer2_4	Advenella_kashmirensis_WT001_uid80859	YP_006379189.1	389871770	COG1034	2Fe2S
Fer4_17	Advenella_kashmirensis_WT001_uid80859	YP_006379318.1	389871899	COG0247	4Fe4S
NIR_SIR	Advenella_kashmirensis_WT001_uid80859	YP_006378653.1	389871234	COG1251	4Fe4S
NIR_SIR	Advenella_kashmirensis_WT001_uid80859	YP_006378662.1	389871243	COG0155	4Fe4S
NIR_SIR_ferr	Advenella_kashmirensis_WT001_uid80859	YP_006378653.1	389871234	COG1251	4Fe4S
NIR_SIR_ferr	Advenella_kashmirensis_WT001_uid80859	YP_006378662.1	389871243	COG0155	4Fe4S
Rieske	Advenella_kashmirensis_WT001_uid80859	YP_006377822.1	389870403	COG4638	2Fe2S
Rieske	Advenella_kashmirensis_WT001_uid80859	YP_006378595.1	389871176	COG4638	2Fe2S
Rieske	Advenella_kashmirensis_WT001_uid80859	YP_006379067.1	389871648	COG4638	2Fe2S
Rieske	Advenella_kashmirensis_WT001_uid80859	YP_006380111.1	389872692	COG4638	2Fe2S
Fer2	Advenella_kashmirensis_WT001_uid80859	YP_006377827.1	389870408	COG2080	2Fe2S
Fer2	Advenella_kashmirensis_WT001_uid80859	YP_006377827.1	389870408	COG3427	2Fe2S
Fer2	Advenella_kashmirensis_WT001_uid80859	YP_006377920.1	389870501	COG2080	2Fe2S
Fer2	Advenella_kashmirensis_WT001_uid80859	YP_006379094.1	389871675	COG2080	2Fe2S
Fer2	Advenella_kashmirensis_WT001_uid80859	YP_006379163.1	389871744	COG1018	2Fe2S
Fer2	Advenella_kashmirensis_WT001_uid80859	YP_006379406.1	389871987	COG0543	2Fe2S
Fer2	Advenella_kashmirensis_WT001_uid80859	YP_006379406.1	389871987	COG0633	2Fe2S
Fer2	Advenella_kashmirensis_WT001_uid80859	YP_006379419.1	389872000	COG0633	2Fe2S
Fer2	Advenella_kashmirensis_WT001_uid80859	YP_006379792.1	389872373	COG1018	2Fe2S
Fer2	Advenella_kashmirensis_WT001_uid80859	YP_006379792.1	389872373	COG2124	2Fe2S
Fer2	Advenella_kashmirensis_WT001_uid80859	YP_006379805.1	389872386	COG2080	2Fe2S
Fer2	Advenella_kashmirensis_WT001_uid80859	YP_006379930.1	389872511	COG0633	2Fe2S
Fer2	Advenella_kashmirensis_WT001_uid80859	YP_006380292.1	389872873	COG1018	2Fe2S
Fer2	Advenella_kashmirensis_WT001_uid80859	YP_006380731.1	389873312	COG2080	2Fe2S
Fer2	Advenella_kashmirensis_WT001_uid80859	YP_006380740.1	389873321	COG2080	2Fe2S
Fe-S_biosyn	Advenella_kashmirensis_WT001_uid80859	YP_006378709.1	389871290	COG0316	2Fe2S
Fe-S_biosyn	Advenella_kashmirensis_WT001_uid80859	YP_006379416.1	389871997	COG0316	2Fe2S
Fer2_2	Advenella_kashmirensis_WT001_uid80859	YP_006377827.1	389870408	COG2080	2Fe2S
Fer2_2	Advenella_kashmirensis_WT001_uid80859	YP_006377827.1	389870408	COG3427	2Fe2S
Fer2_2	Advenella_kashmirensis_WT001_uid80859	YP_006377875.1	389870456	COG2080	2Fe2S
Fer2_2	Advenella_kashmirensis_WT001_uid80859	YP_006377920.1	389870501	COG2080	2Fe2S
Fer2_2	Advenella_kashmirensis_WT001_uid80859	YP_006379094.1	389871675	COG2080	2Fe2S
Fer2_2	Advenella_kashmirensis_WT001_uid80859	YP_006379805.1	389872386	COG2080	2Fe2S
Fer2_2	Advenella_kashmirensis_WT001_uid80859	YP_006380731.1	389873312	COG2080	2Fe2S
Fer2_2	Advenella_kashmirensis_WT001_uid80859	YP_006380740.1	389873321	COG2080	2Fe2S
BolA	Advenella_kashmirensis_WT001_uid80859	YP_006378207.1	389870788	COG5007	2Fe2S
BolA	Advenella_kashmirensis_WT001_uid80859	YP_006379215.1	389871796	COG0271	2Fe2S
Fer2_BFD	Advenella_kashmirensis_WT001_uid80859	YP_006378085.1	389870666	COG2906	2Fe2S
Fer2_BFD	Advenella_kashmirensis_WT001_uid80859	YP_006378653.1	389871234	COG1251	2Fe2S
Fer4_5	Advenella_kashmirensis_WT001_uid80859	YP_006380597.1	389873178	COG0348	4Fe4S
2Fe-2S_thioredx	Advenella_kashmirensis_WT001_uid80859	YP_006378784.1	389871365	COG1905	2Fe2S
2Fe-2S_thioredx	Advenella_kashmirensis_WT001_uid80859	YP_006379187.1	389871768	COG1905	2Fe2S
Fer4_20	Advenella_kashmirensis_WT001_uid80859	YP_006378197.1	389870778	COG0493	4Fe4S
Oxidored_q6	Advenella_kashmirensis_WT001_uid80859	YP_006379184.1	389871765	COG0377	4Fe4S
FeS	Advenella_kashmirensis_WT001_uid80859	YP_006379224.1	389871805	COG2878	4Fe4S
Fer4_21	Advenella_kashmirensis_WT001_uid80859	YP_006379224.1	389871805	COG2878	4Fe4S
CCG	Advenella_kashmirensis_WT001_uid80859	YP_006379318.1	389871899	COG0247	4Fe4S
SPASM	Advenella_kashmirensis_WT001_uid80859	YP_006380172.1	389872753	COG0535	4Fe4S
Fer4_8	Advenella_kashmirensis_WT001_uid80859	YP_006380237.1	389872818	COG0479	4Fe4S
Fer4_2	Advenella_kashmirensis_WT001_uid80859	YP_006379226.1	389871807	COG1146	4Fe4S
Fer4	Advenella_kashmirensis_WT001_uid80859	YP_006379226.1	389871807	COG1146	4Fe4S
Fer4_11	Advenella_kashmirensis_WT001_uid80859	YP_006377781.1	389870362	COG1140	4Fe4S
Fer4_10	Advenella_kashmirensis_WT001_uid80859	YP_006378918.1	389871499	COG0369	4Fe4S
Fer4_10	Advenella_kashmirensis_WT001_uid80859	YP_006378918.1	389871499	COG1149	4Fe4S
Fer4_10	Advenella_kashmirensis_WT001_uid80859	YP_006380597.1	389873178	COG0348	4Fe4S
Fer4_10	Advenella_kashmirensis_WT001_uid80859	YP_006380801.1	389873382	COG1145	4Fe4S
Fer4_7	Advenella_kashmirensis_WT001_uid80859	YP_006379190.1	389871771	COG1143	4Fe4S
Fer4_7	Advenella_kashmirensis_WT001_uid80859	YP_006380596.1	389873177	COG1145	4Fe4S
Fer4_7	Advenella_kashmirensis_WT001_uid80859	YP_006380596.1	389873177	COG1245	4Fe4S
Radical_SAM	Advenella_kashmirensis_WT001_uid80859	YP_006378047.1	389870628	COG0635	4Fe4S
Radical_SAM	Advenella_kashmirensis_WT001_uid80859	YP_006378402.1	389870983	COG0320	4Fe4S
Radical_SAM	Advenella_kashmirensis_WT001_uid80859	YP_006378438.1	389871019	COG0621	4Fe4S
Radical_SAM	Advenella_kashmirensis_WT001_uid80859	YP_006378785.1	389871366	COG2896	4Fe4S
Radical_SAM	Advenella_kashmirensis_WT001_uid80859	YP_006378801.1	389871382	COG0502	4Fe4S
Radical_SAM	Advenella_kashmirensis_WT001_uid80859	YP_006378831.1	389871412	COG0621	4Fe4S
Radical_SAM	Advenella_kashmirensis_WT001_uid80859	YP_006379459.1	389872040	COG0635	4Fe4S
Radical_SAM	Advenella_kashmirensis_WT001_uid80859	YP_006379786.1	389872367	COG0820	4Fe4S
Radical_SAM	Advenella_kashmirensis_WT001_uid80859	YP_006380172.1	389872753	COG0535	4Fe4S
Glutaredoxin	Advenella_kashmirensis_WT001_uid80859	389873754	389873754	COG0278	2Fe2S
NoConservedDomain	Advenella_kashmirensis_WT001_uid80859	389871196	389871196	COG1194	4Fe4S
Aminotran_5	Advenella_kashmirensis_WT001_uid80859	389871995	389871995	COG1104	2Fe2S
EndIII_4Fe-2S	Aeropyrum_pernix_K1_uid57757	NP_147565.2	118431238	COG1194	4Fe4S
Aminotran_3	Aeropyrum_pernix_K1_uid57757	NP_147962.1	14601424	COG4992	2Fe2S
UDG	Aeropyrum_pernix_K1_uid57757	NP_147220.2	118431039	COG1573	4Fe4S
PAPS_reduct	Aeropyrum_pernix_K1_uid57757	NP_148366.1	14601825	COG0175	4Fe4S
PAPS_reduct	Aeropyrum_pernix_K1_uid57757	NP_148366.1	14601825	COG4027	4Fe4S
Diphthamide_syn	Aeropyrum_pernix_K1_uid57757	NP_147240.2	118431053	COG1736	4Fe4S
zf-CDGSH	Aeropyrum_pernix_K1_uid57757	NP_148024.1	14601485	COG3369	2Fe2S
UPF0004	Aeropyrum_pernix_K1_uid57757	NP_148004.2	118431496	COG0621	Unknown
Mob_synth_C	Aeropyrum_pernix_K1_uid57757	NP_147264.2	118431072	COG2896	4Fe4S
Fer4_18	Aeropyrum_pernix_K1_uid57757	NP_147088.1	14600571	COG1139	4Fe4S
Fer4_15	Aeropyrum_pernix_K1_uid57757	NP_146967.2	118430883	COG1141	4Fe4S
RLI	Aeropyrum_pernix_K1_uid57757	NP_147723.2	118431333	COG1245	4Fe4S
PDDEXK_1	Aeropyrum_pernix_K1_uid57757	NP_147188.1	14600669	COG1468	4Fe4S
Fer2_3	Aeropyrum_pernix_K1_uid57757	NP_147618.1	14601092	COG0479	2Fe2S
tRNA-synt_1b	Aeropyrum_pernix_K1_uid57757	NP_148625.2	118431880	COG0180	4Fe4S
UPF0051	Aeropyrum_pernix_K1_uid57757	NP_148110.1	14601570	COG0719	Unknown
UPF0051	Aeropyrum_pernix_K1_uid57757	NP_148111.1	14601571	COG0719	Unknown
Aconitase	Aeropyrum_pernix_K1_uid57757	NP_148060.2	118431535	COG1048	4Fe4S
Rieske	Aeropyrum_pernix_K1_uid57757	NP_148126.2	118431568	COG0723	2Fe2S
Rieske	Aeropyrum_pernix_K1_uid57757	NP_148694.1	14602146	COG0723	2Fe2S
Fer2	Aeropyrum_pernix_K1_uid57757	NP_148462.1	14601917	COG2080	2Fe2S
Fer2_2	Aeropyrum_pernix_K1_uid57757	NP_148462.1	14601917	COG2080	2Fe2S
Oxidored_q6	Aeropyrum_pernix_K1_uid57757	NP_147936.2	118431453	COG0377	4Fe4S
CCG	Aeropyrum_pernix_K1_uid57757	NP_146964.2	118430880	COG0247	4Fe4S
CCG	Aeropyrum_pernix_K1_uid57757	NP_146964.2	118430880	COG2181	4Fe4S
CCG	Aeropyrum_pernix_K1_uid57757	NP_148560.2	118431843	COG0247	4Fe4S
SPASM	Aeropyrum_pernix_K1_uid57757	NP_148078.1	14601538	COG0535	4Fe4S
AFOR_C	Aeropyrum_pernix_K1_uid57757	NP_147096.2	118430962	COG2414	4Fe4S
Fer4_8	Aeropyrum_pernix_K1_uid57757	NP_146964.2	118430880	COG0247	4Fe4S
Fer4_8	Aeropyrum_pernix_K1_uid57757	NP_146964.2	118430880	COG2181	4Fe4S
Fer4_8	Aeropyrum_pernix_K1_uid57757	NP_147267.2	118431073	COG1139	4Fe4S
Fer4_8	Aeropyrum_pernix_K1_uid57757	NP_147618.1	14601092	COG0479	4Fe4S
Fer4_2	Aeropyrum_pernix_K1_uid57757	NP_148720.2	118431940	COG0437	4Fe4S
Rubrerythrin	Aeropyrum_pernix_K1_uid57757	NP_148184.2	118431602	COG1633	Fe
Rubrerythrin	Aeropyrum_pernix_K1_uid57757	NP_148184.2	118431602	COG1814	Fe
Fer4	Aeropyrum_pernix_K1_uid57757	NP_147145.2	118430995	COG1145	4Fe4S
Fer4	Aeropyrum_pernix_K1_uid57757	NP_147723.2	118431333	COG1245	4Fe4S
Fer4_11	Aeropyrum_pernix_K1_uid57757	NP_147850.2	118431399	COG1140	4Fe4S
Fer4_11	Aeropyrum_pernix_K1_uid57757	NP_148720.2	118431940	COG0437	4Fe4S
Fer4_7	Aeropyrum_pernix_K1_uid57757	NP_147932.2	118431451	COG1143	4Fe4S
Radical_SAM	Aeropyrum_pernix_K1_uid57757	NP_147081.2	118430954	COG1060	4Fe4S
Radical_SAM	Aeropyrum_pernix_K1_uid57757	NP_147082.1	14600565	COG1060	4Fe4S
Radical_SAM	Aeropyrum_pernix_K1_uid57757	NP_147264.2	118431072	COG2896	4Fe4S
Radical_SAM	Aeropyrum_pernix_K1_uid57757	NP_147386.2	118431135	COG2108	4Fe4S
Radical_SAM	Aeropyrum_pernix_K1_uid57757	NP_147607.2	118431264	COG1533	4Fe4S
Radical_SAM	Aeropyrum_pernix_K1_uid57757	NP_147692.1	14601163	COG0731	4Fe4S
Radical_SAM	Aeropyrum_pernix_K1_uid57757	NP_147750.2	118431345	COG1032	4Fe4S
Radical_SAM	Aeropyrum_pernix_K1_uid57757	NP_147872.2	118431410	COG1533	4Fe4S
Radical_SAM	Aeropyrum_pernix_K1_uid57757	NP_148004.2	118431496	COG0621	4Fe4S
Radical_SAM	Aeropyrum_pernix_K1_uid57757	NP_148007.2	118431498	COG1313	4Fe4S
Radical_SAM	Aeropyrum_pernix_K1_uid57757	NP_148078.1	14601538	COG0535	4Fe4S
Radical_SAM	Aeropyrum_pernix_K1_uid57757	NP_148079.1	14601539	COG0535	4Fe4S
Radical_SAM	Aeropyrum_pernix_K1_uid57757	NP_148221.2	118431622	COG1180	4Fe4S
Radical_SAM	Aeropyrum_pernix_K1_uid57757	NP_148229.2	118431629	COG2100	4Fe4S
Radical_SAM	Aeropyrum_pernix_K1_uid57757	NP_148389.1	14601848	COG1032	4Fe4S
Radical_SAM	Aeropyrum_pernix_K1_uid57757	NP_148555.2	118431839	COG0320	4Fe4S
Radical_SAM	Aeropyrum_pernix_K1_uid57757	NP_148702.2	118431928	COG1533	4Fe4S
Radical_SAM	Aeropyrum_pernix_K1_uid57757	NP_148716.1	14602168	COG1964	4Fe4S
NoConservedDomain	Aeropyrum_pernix_K1_uid57757	118431238	118431238	COG1194	4Fe4S
Aromatic_hydrox	Alcanivorax_borkumensis_SK2_uid58169	YP_692391.1	110833532	COG4638	2Fe2S
Aromatic_hydrox	Alcanivorax_borkumensis_SK2_uid58169	YP_692392.1	110833533	COG4638	2Fe2S
NadA	Alcanivorax_borkumensis_SK2_uid58169	YP_692490.1	110833631	COG0379	4Fe4S
EndIII_4Fe-2S	Alcanivorax_borkumensis_SK2_uid58169	YP_693337.1	110834478	COG0177	4Fe4S
Aminotran_3	Alcanivorax_borkumensis_SK2_uid58169	YP_692229.1	110833370	COG0160	2Fe2S
GcpE	Alcanivorax_borkumensis_SK2_uid58169	YP_693580.1	110834721	COG0821	4Fe4S
UDG	Alcanivorax_borkumensis_SK2_uid58169	YP_692750.1	110833891	COG1573	4Fe4S
UDG	Alcanivorax_borkumensis_SK2_uid58169	YP_693366.1	110834507	COG0692	4Fe4S
PAPS_reduct	Alcanivorax_borkumensis_SK2_uid58169	YP_693406.1	110834547	COG0175	4Fe4S
LYTB	Alcanivorax_borkumensis_SK2_uid58169	YP_692182.1	110833323	COG0761	3Fe4S
zf-CDGSH	Alcanivorax_borkumensis_SK2_uid58169	YP_692401.1	110833542	COG3369	2Fe2S
UPF0004	Alcanivorax_borkumensis_SK2_uid58169	YP_693654.1	110834795	COG0621	Unknown
Fer4_14	Alcanivorax_borkumensis_SK2_uid58169	YP_692481.1	110833622	COG0602	4Fe4S
Mob_synth_C	Alcanivorax_borkumensis_SK2_uid58169	YP_694082.1	110835223	COG2896	4Fe4S
Fer4_18	Alcanivorax_borkumensis_SK2_uid58169	YP_693067.1	110834208	COG0348	4Fe4S
Fer4_16	Alcanivorax_borkumensis_SK2_uid58169	YP_693929.1	110835070	COG1600	4Fe4S
ETF_QO	Alcanivorax_borkumensis_SK2_uid58169	YP_692820.1	110833961	COG0644	4Fe4S
ETF_QO	Alcanivorax_borkumensis_SK2_uid58169	YP_692820.1	110833961	COG2440	4Fe4S
Glu_synthase	Alcanivorax_borkumensis_SK2_uid58169	YP_693144.1	110834285	COG0069	3Fe4S
Glu_synthase	Alcanivorax_borkumensis_SK2_uid58169	YP_693949.1	110835090	COG0067	3Fe4S
Glu_synthase	Alcanivorax_borkumensis_SK2_uid58169	YP_693949.1	110835090	COG0069	3Fe4S
Glu_synthase	Alcanivorax_borkumensis_SK2_uid58169	YP_693949.1	110835090	COG0070	3Fe4S
NifU	Alcanivorax_borkumensis_SK2_uid58169	YP_692910.1	110834051	COG0316	2Fe2S/4Fe4S
NifU	Alcanivorax_borkumensis_SK2_uid58169	YP_692910.1	110834051	COG0694	2Fe2S/4Fe4S
ParA	Alcanivorax_borkumensis_SK2_uid58169	YP_693298.1	110834439	COG0489	4Fe4S
BATS	Alcanivorax_borkumensis_SK2_uid58169	YP_693940.1	110835081	COG0502	2Fe2S
Fer2_3	Alcanivorax_borkumensis_SK2_uid58169	YP_693217.1	110834358	COG0479	2Fe2S
tRNA-synt_1b	Alcanivorax_borkumensis_SK2_uid58169	YP_693110.1	110834251	COG0180	4Fe4S
UPF0051	Alcanivorax_borkumensis_SK2_uid58169	YP_693585.1	110834726	COG0719	Unknown
UPF0051	Alcanivorax_borkumensis_SK2_uid58169	YP_693587.1	110834728	COG0719	Unknown
Rubredoxin	Alcanivorax_borkumensis_SK2_uid58169	YP_691883.1	110833024	COG1773	Fe
Rubredoxin	Alcanivorax_borkumensis_SK2_uid58169	YP_694428.1	110835569	COG1773	Fe
Aconitase	Alcanivorax_borkumensis_SK2_uid58169	YP_692414.1	110833555	COG1048	4Fe4S
Aconitase	Alcanivorax_borkumensis_SK2_uid58169	YP_692921.1	110834062	COG1049	4Fe4S
Aconitase	Alcanivorax_borkumensis_SK2_uid58169	YP_693151.1	110834292	COG1048	4Fe4S
Aconitase	Alcanivorax_borkumensis_SK2_uid58169	YP_693190.1	110834331	COG0065	4Fe4S
Fer4_17	Alcanivorax_borkumensis_SK2_uid58169	YP_693217.1	110834358	COG0479	4Fe4S
NIR_SIR	Alcanivorax_borkumensis_SK2_uid58169	YP_692806.1	110833947	COG1251	4Fe4S
NIR_SIR	Alcanivorax_borkumensis_SK2_uid58169	YP_692908.1	110834049	COG0155	4Fe4S
NIR_SIR_ferr	Alcanivorax_borkumensis_SK2_uid58169	YP_692806.1	110833947	COG1251	4Fe4S
NIR_SIR_ferr	Alcanivorax_borkumensis_SK2_uid58169	YP_692908.1	110834049	COG0155	4Fe4S
Rieske	Alcanivorax_borkumensis_SK2_uid58169	YP_692069.1	110833210	COG2146	2Fe2S
Rieske	Alcanivorax_borkumensis_SK2_uid58169	YP_692298.1	110833439	COG0723	2Fe2S
Rieske	Alcanivorax_borkumensis_SK2_uid58169	YP_692391.1	110833532	COG4638	2Fe2S
Rieske	Alcanivorax_borkumensis_SK2_uid58169	YP_692392.1	110833533	COG4638	2Fe2S
Rieske	Alcanivorax_borkumensis_SK2_uid58169	YP_693146.1	110834287	COG2146	2Fe2S
Rieske	Alcanivorax_borkumensis_SK2_uid58169	YP_694117.1	110835258	COG2146	2Fe2S
Fer2	Alcanivorax_borkumensis_SK2_uid58169	YP_691920.1	110833061	COG0633	2Fe2S
Fer2	Alcanivorax_borkumensis_SK2_uid58169	YP_692390.1	110833531	COG1018	2Fe2S
Fer2	Alcanivorax_borkumensis_SK2_uid58169	YP_692757.1	110833898	COG2871	2Fe2S
Fer2	Alcanivorax_borkumensis_SK2_uid58169	YP_693437.1	110834578	COG1018	2Fe2S
Fer2	Alcanivorax_borkumensis_SK2_uid58169	YP_694035.1	110835176	COG0543	2Fe2S
Fer2	Alcanivorax_borkumensis_SK2_uid58169	YP_694035.1	110835176	COG1018	2Fe2S
Fe-S_biosyn	Alcanivorax_borkumensis_SK2_uid58169	YP_692082.1	110833223	COG0316	2Fe2S
Fe-S_biosyn	Alcanivorax_borkumensis_SK2_uid58169	YP_693589.1	110834730	COG0316	2Fe2S
BolA	Alcanivorax_borkumensis_SK2_uid58169	YP_692279.1	110833420	COG5007	2Fe2S
BolA	Alcanivorax_borkumensis_SK2_uid58169	YP_692972.1	110834113	COG0271	2Fe2S
Fer2_BFD	Alcanivorax_borkumensis_SK2_uid58169	YP_692575.1	110833716	COG1251	2Fe2S
Fer2_BFD	Alcanivorax_borkumensis_SK2_uid58169	YP_692806.1	110833947	COG1251	2Fe2S
Fer2_BFD	Alcanivorax_borkumensis_SK2_uid58169	YP_692809.1	110833950	COG0243	2Fe2S
Fer2_BFD	Alcanivorax_borkumensis_SK2_uid58169	YP_692809.1	110833950	COG1251	2Fe2S
Rnf-Nqr	Alcanivorax_borkumensis_SK2_uid58169	YP_692755.1	110833896	COG1347	Fe
Rnf-Nqr	Alcanivorax_borkumensis_SK2_uid58169	YP_692756.1	110833897	COG2209	Fe
Rnf-Nqr	Alcanivorax_borkumensis_SK2_uid58169	YP_693329.1	110834470	COG4657	Fe
Rnf-Nqr	Alcanivorax_borkumensis_SK2_uid58169	YP_693334.1	110834475	COG4660	Fe
Fer4_5	Alcanivorax_borkumensis_SK2_uid58169	YP_693067.1	110834208	COG0348	4Fe4S
Fer4_20	Alcanivorax_borkumensis_SK2_uid58169	YP_693948.1	110835089	COG0493	4Fe4S
FeS	Alcanivorax_borkumensis_SK2_uid58169	YP_693330.1	110834471	COG2878	4Fe4S
Fer4_21	Alcanivorax_borkumensis_SK2_uid58169	YP_693330.1	110834471	COG2878	4Fe4S
Molybdop_Fe4S4	Alcanivorax_borkumensis_SK2_uid58169	YP_692621.1	110833762	COG0243	4Fe4S
Molybdop_Fe4S4	Alcanivorax_borkumensis_SK2_uid58169	YP_692809.1	110833950	COG0243	4Fe4S
Molybdop_Fe4S4	Alcanivorax_borkumensis_SK2_uid58169	YP_692809.1	110833950	COG1251	4Fe4S
Fer4_8	Alcanivorax_borkumensis_SK2_uid58169	YP_693331.1	110834472	COG4656	4Fe4S
Fer4	Alcanivorax_borkumensis_SK2_uid58169	YP_693530.1	110834671	COG1146	4Fe4S
Fer4_11	Alcanivorax_borkumensis_SK2_uid58169	YP_692265.1	110833406	COG1140	4Fe4S
Radical_SAM	Alcanivorax_borkumensis_SK2_uid58169	YP_693062.1	110834203	COG0635	4Fe4S
Radical_SAM	Alcanivorax_borkumensis_SK2_uid58169	YP_693314.1	110834455	COG1533	4Fe4S
Radical_SAM	Alcanivorax_borkumensis_SK2_uid58169	YP_693534.1	110834675	COG0535	4Fe4S
Radical_SAM	Alcanivorax_borkumensis_SK2_uid58169	YP_693583.1	110834724	COG0820	4Fe4S
Radical_SAM	Alcanivorax_borkumensis_SK2_uid58169	YP_693654.1	110834795	COG0621	4Fe4S
Radical_SAM	Alcanivorax_borkumensis_SK2_uid58169	YP_693684.1	110834825	COG0320	4Fe4S
Radical_SAM	Alcanivorax_borkumensis_SK2_uid58169	YP_693940.1	110835081	COG0502	4Fe4S
Radical_SAM	Alcanivorax_borkumensis_SK2_uid58169	YP_694082.1	110835223	COG2896	4Fe4S
Radical_SAM	Alcanivorax_borkumensis_SK2_uid58169	YP_694165.1	110835306	COG1509	4Fe4S
Radical_SAM	Alcanivorax_borkumensis_SK2_uid58169	YP_694300.1	110835441	COG0635	4Fe4S
Glutaredoxin	Alcanivorax_borkumensis_SK2_uid58169	110833583	110833583	COG0278	2Fe2S
NoConservedDomain	Alcanivorax_borkumensis_SK2_uid58169	110835146	110835146	COG1194	4Fe4S
Aminotran_5	Alcanivorax_borkumensis_SK2_uid58169	110834733	110834733	COG1104	2Fe2S
NadA	Alicyclobacillus_acidocaldarius_Tc_4_1_uid158681	YP_005519180.1	384136466	COG0379	4Fe4S
EndIII_4Fe-2S	Alicyclobacillus_acidocaldarius_Tc_4_1_uid158681	YP_005517032.1	384134318	COG1194	4Fe4S
EndIII_4Fe-2S	Alicyclobacillus_acidocaldarius_Tc_4_1_uid158681	YP_005517045.1	384134331	COG0177	4Fe4S
TSCPD	Alicyclobacillus_acidocaldarius_Tc_4_1_uid158681	YP_005518417.1	384135703	COG0209	Unknown
Aminotran_3	Alicyclobacillus_acidocaldarius_Tc_4_1_uid158681	YP_005519385.1	384136671	COG0161	2Fe2S
GcpE	Alicyclobacillus_acidocaldarius_Tc_4_1_uid158681	YP_005517403.1	384134689	COG0821	4Fe4S
PAPS_reduct	Alicyclobacillus_acidocaldarius_Tc_4_1_uid158681	YP_005519125.1	384136411	COG0175	4Fe4S
LYTB	Alicyclobacillus_acidocaldarius_Tc_4_1_uid158681	YP_005517483.1	384134769	COG0761	3Fe4S
UPF0004	Alicyclobacillus_acidocaldarius_Tc_4_1_uid158681	YP_005517880.1	384135166	COG0621	Unknown
UPF0004	Alicyclobacillus_acidocaldarius_Tc_4_1_uid158681	YP_005518533.1	384135819	COG0621	Unknown
Fer4_14	Alicyclobacillus_acidocaldarius_Tc_4_1_uid158681	YP_005518488.1	384135774	COG0602	4Fe4S
Mob_synth_C	Alicyclobacillus_acidocaldarius_Tc_4_1_uid158681	YP_005519546.1	384136832	COG2896	4Fe4S
Fer4_16	Alicyclobacillus_acidocaldarius_Tc_4_1_uid158681	YP_005517057.1	384134343	COG1600	4Fe4S
Glu_synthase	Alicyclobacillus_acidocaldarius_Tc_4_1_uid158681	YP_005517601.1	384134887	COG0067	3Fe4S
Glu_synthase	Alicyclobacillus_acidocaldarius_Tc_4_1_uid158681	YP_005517601.1	384134887	COG0069	3Fe4S
Glu_synthase	Alicyclobacillus_acidocaldarius_Tc_4_1_uid158681	YP_005517601.1	384134887	COG0070	3Fe4S
Cas_Cas4	Alicyclobacillus_acidocaldarius_Tc_4_1_uid158681	YP_005519363.1	384136649	COG1468	2Fe2S
NifU	Alicyclobacillus_acidocaldarius_Tc_4_1_uid158681	YP_005517444.1	384134730	COG0694	2Fe2S/4Fe4S
PDDEXK_1	Alicyclobacillus_acidocaldarius_Tc_4_1_uid158681	YP_005518621.1	384135907	COG3857	4Fe4S
ParA	Alicyclobacillus_acidocaldarius_Tc_4_1_uid158681	YP_005519410.1	384136696	COG0489	4Fe4S
ParA	Alicyclobacillus_acidocaldarius_Tc_4_1_uid158681	YP_005519410.1	384136696	COG2151	4Fe4S
BATS	Alicyclobacillus_acidocaldarius_Tc_4_1_uid158681	YP_005519597.1	384136883	COG0502	2Fe2S
Fer2_3	Alicyclobacillus_acidocaldarius_Tc_4_1_uid158681	YP_005518392.1	384135678	COG0479	2Fe2S
NADH-G_4Fe-4S_3	Alicyclobacillus_acidocaldarius_Tc_4_1_uid158681	YP_005517318.1	384134604	COG3383	4Fe4S
NADH-G_4Fe-4S_3	Alicyclobacillus_acidocaldarius_Tc_4_1_uid158681	YP_005518455.1	384135741	COG3383	4Fe4S
UPF0051	Alicyclobacillus_acidocaldarius_Tc_4_1_uid158681	YP_005517472.1	384134758	COG0719	Unknown
UPF0051	Alicyclobacillus_acidocaldarius_Tc_4_1_uid158681	YP_005517475.1	384134761	COG0719	Unknown
Aconitase	Alicyclobacillus_acidocaldarius_Tc_4_1_uid158681	YP_005517398.1	384134684	COG1048	4Fe4S
Aconitase	Alicyclobacillus_acidocaldarius_Tc_4_1_uid158681	YP_005518771.1	384136057	COG0065	4Fe4S
Fer2_4	Alicyclobacillus_acidocaldarius_Tc_4_1_uid158681	YP_005517318.1	384134604	COG3383	2Fe2S
Fer2_4	Alicyclobacillus_acidocaldarius_Tc_4_1_uid158681	YP_005518455.1	384135741	COG3383	2Fe2S
NIR_SIR	Alicyclobacillus_acidocaldarius_Tc_4_1_uid158681	YP_005519124.1	384136410	COG0155	4Fe4S
NIR_SIR_ferr	Alicyclobacillus_acidocaldarius_Tc_4_1_uid158681	YP_005519124.1	384136410	COG0155	4Fe4S
Rieske	Alicyclobacillus_acidocaldarius_Tc_4_1_uid158681	YP_005517476.1	384134762	COG2146	2Fe2S
Rieske	Alicyclobacillus_acidocaldarius_Tc_4_1_uid158681	YP_005518595.1	384135881	COG4638	2Fe2S
Fe-S_biosyn	Alicyclobacillus_acidocaldarius_Tc_4_1_uid158681	YP_005517546.1	384134832	COG0316	2Fe2S
Fer2_BFD	Alicyclobacillus_acidocaldarius_Tc_4_1_uid158681	YP_005517271.1	384134557	COG1143	2Fe2S
Fer4_21	Alicyclobacillus_acidocaldarius_Tc_4_1_uid158681	YP_005519389.1	384136675	COG0167	4Fe4S
Fer4_21	Alicyclobacillus_acidocaldarius_Tc_4_1_uid158681	YP_005519389.1	384136675	COG1146	4Fe4S
CCG	Alicyclobacillus_acidocaldarius_Tc_4_1_uid158681	YP_005517164.1	384134450	COG0247	4Fe4S
CCG	Alicyclobacillus_acidocaldarius_Tc_4_1_uid158681	YP_005517939.1	384135225	COG0247	4Fe4S
CCG	Alicyclobacillus_acidocaldarius_Tc_4_1_uid158681	YP_005517939.1	384135225	COG0479	4Fe4S
CCG	Alicyclobacillus_acidocaldarius_Tc_4_1_uid158681	YP_005519243.1	384136529	COG0247	4Fe4S
Molybdop_Fe4S4	Alicyclobacillus_acidocaldarius_Tc_4_1_uid158681	YP_005517318.1	384134604	COG3383	4Fe4S
Molybdop_Fe4S4	Alicyclobacillus_acidocaldarius_Tc_4_1_uid158681	YP_005518455.1	384135741	COG3383	4Fe4S
Molybdop_Fe4S4	Alicyclobacillus_acidocaldarius_Tc_4_1_uid158681	YP_005519691.1	384136977	COG0243	4Fe4S
Fer4_8	Alicyclobacillus_acidocaldarius_Tc_4_1_uid158681	YP_005517163.1	384134449	COG1139	4Fe4S
Fer4_8	Alicyclobacillus_acidocaldarius_Tc_4_1_uid158681	YP_005517939.1	384135225	COG0247	4Fe4S
Fer4_8	Alicyclobacillus_acidocaldarius_Tc_4_1_uid158681	YP_005517939.1	384135225	COG0479	4Fe4S
Fer4_8	Alicyclobacillus_acidocaldarius_Tc_4_1_uid158681	YP_005518392.1	384135678	COG0479	4Fe4S
Fer4_8	Alicyclobacillus_acidocaldarius_Tc_4_1_uid158681	YP_005519243.1	384136529	COG0247	4Fe4S
Fer4	Alicyclobacillus_acidocaldarius_Tc_4_1_uid158681	YP_005518433.1	384135719	COG1146	4Fe4S
Fer4_7	Alicyclobacillus_acidocaldarius_Tc_4_1_uid158681	YP_005517271.1	384134557	COG1143	4Fe4S
Fer4_7	Alicyclobacillus_acidocaldarius_Tc_4_1_uid158681	YP_005517318.1	384134604	COG3383	4Fe4S
Fer4_7	Alicyclobacillus_acidocaldarius_Tc_4_1_uid158681	YP_005518455.1	384135741	COG3383	4Fe4S
Radical_SAM	Alicyclobacillus_acidocaldarius_Tc_4_1_uid158681	YP_005517712.1	384134998	COG0820	4Fe4S
Radical_SAM	Alicyclobacillus_acidocaldarius_Tc_4_1_uid158681	YP_005517880.1	384135166	COG0621	4Fe4S
Radical_SAM	Alicyclobacillus_acidocaldarius_Tc_4_1_uid158681	YP_005518104.1	384135390	COG0320	4Fe4S
Radical_SAM	Alicyclobacillus_acidocaldarius_Tc_4_1_uid158681	YP_005518387.1	384135673	COG1533	4Fe4S
Radical_SAM	Alicyclobacillus_acidocaldarius_Tc_4_1_uid158681	YP_005518533.1	384135819	COG0621	4Fe4S
Radical_SAM	Alicyclobacillus_acidocaldarius_Tc_4_1_uid158681	YP_005518540.1	384135826	COG0635	4Fe4S
Radical_SAM	Alicyclobacillus_acidocaldarius_Tc_4_1_uid158681	YP_005519149.1	384136435	COG0535	4Fe4S
Radical_SAM	Alicyclobacillus_acidocaldarius_Tc_4_1_uid158681	YP_005519183.1	384136469	COG1533	4Fe4S
Radical_SAM	Alicyclobacillus_acidocaldarius_Tc_4_1_uid158681	YP_005519546.1	384136832	COG2896	4Fe4S
Radical_SAM	Alicyclobacillus_acidocaldarius_Tc_4_1_uid158681	YP_005519597.1	384136883	COG0502	4Fe4S
NoConservedDomain	Alicyclobacillus_acidocaldarius_Tc_4_1_uid158681	384134318	384134318	COG1194	4Fe4S
Aminotran_5	Alicyclobacillus_acidocaldarius_Tc_4_1_uid158681	384134932	384134932	COG1104	2Fe2S
Aminotran_5	Alicyclobacillus_acidocaldarius_Tc_4_1_uid158681	384135856	384135856	COG1104	2Fe2S
Fer4_19	Amycolatopsis_mediterranei_S699_uid158689	YP_005528841.1	384146025	COG1141	4Fe4S
NadA	Amycolatopsis_mediterranei_S699_uid158689	YP_005530212.1	384147396	COG0379	4Fe4S
TSCPD	Amycolatopsis_mediterranei_S699_uid158689	YP_005530383.1	384147567	COG0209	Unknown
Aminotran_3	Amycolatopsis_mediterranei_S699_uid158689	YP_005528604.1	384145788	COG0161	2Fe2S
GcpE	Amycolatopsis_mediterranei_S699_uid158689	YP_005530016.1	384147200	COG0821	4Fe4S
UDG	Amycolatopsis_mediterranei_S699_uid158689	YP_005536333.1	384153517	COG1573	4Fe4S
Fer4_13	Amycolatopsis_mediterranei_S699_uid158689	YP_005530412.1	384147596	COG1141	4Fe4S
Fer4_13	Amycolatopsis_mediterranei_S699_uid158689	YP_005535135.1	384152319	COG1141	4Fe4S
Fer4_13	Amycolatopsis_mediterranei_S699_uid158689	YP_005535335.1	384152519	COG1141	4Fe4S
Fer4_13	Amycolatopsis_mediterranei_S699_uid158689	YP_005535352.1	384152536	COG1141	4Fe4S
Fer4_13	Amycolatopsis_mediterranei_S699_uid158689	YP_005535568.1	384152752	COG1141	4Fe4S
PAPS_reduct	Amycolatopsis_mediterranei_S699_uid158689	YP_005534762.1	384151946	COG0175	4Fe4S
LYTB	Amycolatopsis_mediterranei_S699_uid158689	YP_005536201.1	384153385	COG0761	3Fe4S
zf-CDGSH	Amycolatopsis_mediterranei_S699_uid158689	YP_005532313.1	384149497	COG3369	2Fe2S
UPF0004	Amycolatopsis_mediterranei_S699_uid158689	YP_005530368.1	384147552	COG0621	Unknown
UPF0004	Amycolatopsis_mediterranei_S699_uid158689	YP_005534376.1	384151560	COG0621	Unknown
Mob_synth_C	Amycolatopsis_mediterranei_S699_uid158689	YP_005536666.1	384153850	COG2896	4Fe4S
Fer4_16	Amycolatopsis_mediterranei_S699_uid158689	YP_005530937.1	384148121	COG0479	4Fe4S
Fer4_15	Amycolatopsis_mediterranei_S699_uid158689	YP_005529148.1	384146332	COG1141	4Fe4S
Fer4_15	Amycolatopsis_mediterranei_S699_uid158689	YP_005530526.1	384147710	COG1141	4Fe4S
Fer4_15	Amycolatopsis_mediterranei_S699_uid158689	YP_005535131.1	384152315	COG1141	4Fe4S
Fer4_15	Amycolatopsis_mediterranei_S699_uid158689	YP_005535264.1	384152448	COG1141	4Fe4S
Fer4_15	Amycolatopsis_mediterranei_S699_uid158689	YP_005535297.1	384152481	COG1141	4Fe4S
Glu_synthase	Amycolatopsis_mediterranei_S699_uid158689	YP_005530295.1	384147479	COG0067	3Fe4S
Glu_synthase	Amycolatopsis_mediterranei_S699_uid158689	YP_005530295.1	384147479	COG0069	3Fe4S
Glu_synthase	Amycolatopsis_mediterranei_S699_uid158689	YP_005530295.1	384147479	COG0070	3Fe4S
Glu_synthase	Amycolatopsis_mediterranei_S699_uid158689	YP_005531542.1	384148726	COG0069	3Fe4S
Glu_synthase	Amycolatopsis_mediterranei_S699_uid158689	YP_005535150.1	384152334	COG0067	3Fe4S
Glu_synthase	Amycolatopsis_mediterranei_S699_uid158689	YP_005535150.1	384152334	COG0069	3Fe4S
Glu_synthase	Amycolatopsis_mediterranei_S699_uid158689	YP_005535150.1	384152334	COG0070	3Fe4S
NifU	Amycolatopsis_mediterranei_S699_uid158689	YP_005531794.1	384148978	COG0694	2Fe2S/4Fe4S
NifU	Amycolatopsis_mediterranei_S699_uid158689	YP_005531806.1	384148990	COG0694	2Fe2S/4Fe4S
PDDEXK_1	Amycolatopsis_mediterranei_S699_uid158689	YP_005529072.1	384146256	COG2887	4Fe4S
PDDEXK_1	Amycolatopsis_mediterranei_S699_uid158689	YP_005529100.1	384146284	COG0210	4Fe4S
PDDEXK_1	Amycolatopsis_mediterranei_S699_uid158689	YP_005529100.1	384146284	COG2887	4Fe4S
PDDEXK_1	Amycolatopsis_mediterranei_S699_uid158689	YP_005532934.1	384150118	COG2887	4Fe4S
BATS	Amycolatopsis_mediterranei_S699_uid158689	YP_005530206.1	384147390	COG0502	2Fe2S
NiFe_hyd_SSU_C	Amycolatopsis_mediterranei_S699_uid158689	YP_005531793.1	384148977	COG1740	4Fe4S
NiFe_hyd_SSU_C	Amycolatopsis_mediterranei_S699_uid158689	YP_005531808.1	384148992	COG1740	4Fe4S
HypD	Amycolatopsis_mediterranei_S699_uid158689	YP_005531800.1	384148984	COG0409	4Fe4S
Fer2_3	Amycolatopsis_mediterranei_S699_uid158689	YP_005528816.1	384146000	COG0479	2Fe2S
Fer2_3	Amycolatopsis_mediterranei_S699_uid158689	YP_005530341.1	384147525	COG0479	2Fe2S
Fer2_3	Amycolatopsis_mediterranei_S699_uid158689	YP_005531220.1	384148404	COG0479	2Fe2S
NADH-G_4Fe-4S_3	Amycolatopsis_mediterranei_S699_uid158689	YP_005528488.1	384145672	COG1034	4Fe4S
SDH_alpha	Amycolatopsis_mediterranei_S699_uid158689	YP_005529792.1	384146976	COG1760	4Fe4S
NADH_4Fe-4S	Amycolatopsis_mediterranei_S699_uid158689	YP_005528487.1	384145671	COG1894	4Fe4S
NADH_4Fe-4S	Amycolatopsis_mediterranei_S699_uid158689	YP_005532599.1	384149783	COG1894	4Fe4S
NADH_4Fe-4S	Amycolatopsis_mediterranei_S699_uid158689	YP_005532599.1	384149783	COG1905	4Fe4S
UPF0051	Amycolatopsis_mediterranei_S699_uid158689	YP_005530821.1	384148005	COG0719	Unknown
UPF0051	Amycolatopsis_mediterranei_S699_uid158689	YP_005530822.1	384148006	COG0719	Unknown
Rubredoxin	Amycolatopsis_mediterranei_S699_uid158689	YP_005534492.1	384151676	COG1773	Fe
Rubredoxin	Amycolatopsis_mediterranei_S699_uid158689	YP_005534492.1	384151676	COG3239	Fe
Fer4_12	Amycolatopsis_mediterranei_S699_uid158689	YP_005536650.1	384153834	COG0602	4Fe4S
Aconitase	Amycolatopsis_mediterranei_S699_uid158689	YP_005529697.1	384146881	COG0065	4Fe4S
Aconitase	Amycolatopsis_mediterranei_S699_uid158689	YP_005532980.1	384150164	COG1048	4Fe4S
Fer4_6	Amycolatopsis_mediterranei_S699_uid158689	YP_005532600.1	384149784	COG3383	4Fe4S
Fer2_4	Amycolatopsis_mediterranei_S699_uid158689	YP_005532600.1	384149784	COG3383	2Fe2S
Fer4_17	Amycolatopsis_mediterranei_S699_uid158689	YP_005534669.1	384151853	COG0247	4Fe4S
Fer4_17	Amycolatopsis_mediterranei_S699_uid158689	YP_005534669.1	384151853	COG0277	4Fe4S
Fer4_17	Amycolatopsis_mediterranei_S699_uid158689	YP_005535137.1	384152321	COG0247	4Fe4S
Fer4_17	Amycolatopsis_mediterranei_S699_uid158689	YP_005535137.1	384152321	COG0277	4Fe4S
NIR_SIR	Amycolatopsis_mediterranei_S699_uid158689	YP_005529091.1	384146275	COG1251	4Fe4S
NIR_SIR	Amycolatopsis_mediterranei_S699_uid158689	YP_005534760.1	384151944	COG0155	4Fe4S
NIR_SIR_ferr	Amycolatopsis_mediterranei_S699_uid158689	YP_005529091.1	384146275	COG1251	4Fe4S
NIR_SIR_ferr	Amycolatopsis_mediterranei_S699_uid158689	YP_005534760.1	384151944	COG0155	4Fe4S
Rieske	Amycolatopsis_mediterranei_S699_uid158689	YP_005530190.1	384147374	COG0723	2Fe2S
Rieske	Amycolatopsis_mediterranei_S699_uid158689	YP_005530508.1	384147692	COG4638	2Fe2S
Rieske	Amycolatopsis_mediterranei_S699_uid158689	YP_005530720.1	384147904	COG2146	2Fe2S
Rieske	Amycolatopsis_mediterranei_S699_uid158689	YP_005531773.1	384148957	COG2146	2Fe2S
Rieske	Amycolatopsis_mediterranei_S699_uid158689	YP_005532099.1	384149283	COG4638	2Fe2S
Rieske	Amycolatopsis_mediterranei_S699_uid158689	YP_005532131.1	384149315	COG4638	2Fe2S
Rieske	Amycolatopsis_mediterranei_S699_uid158689	YP_005532222.1	384149406	COG0723	2Fe2S
Rieske	Amycolatopsis_mediterranei_S699_uid158689	YP_005532309.1	384149493	COG0665	2Fe2S
Rieske	Amycolatopsis_mediterranei_S699_uid158689	YP_005532309.1	384149493	COG0723	2Fe2S
Rieske	Amycolatopsis_mediterranei_S699_uid158689	YP_005533116.1	384150300	COG0028	2Fe2S
Rieske	Amycolatopsis_mediterranei_S699_uid158689	YP_005533116.1	384150300	COG2146	2Fe2S
Rieske	Amycolatopsis_mediterranei_S699_uid158689	YP_005533775.1	384150959	COG0723	2Fe2S
Rieske	Amycolatopsis_mediterranei_S699_uid158689	YP_005535689.1	384152873	COG4638	2Fe2S
Rieske	Amycolatopsis_mediterranei_S699_uid158689	YP_005535695.1	384152879	COG2146	2Fe2S
Rieske	Amycolatopsis_mediterranei_S699_uid158689	YP_005536139.1	384153323	COG2146	2Fe2S
Fer2	Amycolatopsis_mediterranei_S699_uid158689	YP_005529540.1	384146724	COG1018	2Fe2S
Fer2	Amycolatopsis_mediterranei_S699_uid158689	YP_005529895.1	384147079	COG2080	2Fe2S
Fer2	Amycolatopsis_mediterranei_S699_uid158689	YP_005529975.1	384147159	COG1018	2Fe2S
Fer2	Amycolatopsis_mediterranei_S699_uid158689	YP_005530506.1	384147690	COG1018	2Fe2S
Fer2	Amycolatopsis_mediterranei_S699_uid158689	YP_005531039.1	384148223	COG2080	2Fe2S
Fer2	Amycolatopsis_mediterranei_S699_uid158689	YP_005531649.1	384148833	COG2080	2Fe2S
Fer2	Amycolatopsis_mediterranei_S699_uid158689	YP_005531733.1	384148917	COG2080	2Fe2S
Fer2	Amycolatopsis_mediterranei_S699_uid158689	YP_005531908.1	384149092	COG1018	2Fe2S
Fer2	Amycolatopsis_mediterranei_S699_uid158689	YP_005531908.1	384149092	COG2258	2Fe2S
Fer2	Amycolatopsis_mediterranei_S699_uid158689	YP_005532129.1	384149313	COG1018	2Fe2S
Fer2	Amycolatopsis_mediterranei_S699_uid158689	YP_005532341.1	384149525	COG0543	2Fe2S
Fer2	Amycolatopsis_mediterranei_S699_uid158689	YP_005532341.1	384149525	COG1018	2Fe2S
Fer2	Amycolatopsis_mediterranei_S699_uid158689	YP_005532605.1	384149789	COG2080	2Fe2S
Fer2	Amycolatopsis_mediterranei_S699_uid158689	YP_005534073.1	384151257	COG1018	2Fe2S
Fer2	Amycolatopsis_mediterranei_S699_uid158689	YP_005534849.1	384152033	COG1018	2Fe2S
Fer2	Amycolatopsis_mediterranei_S699_uid158689	YP_005534849.1	384152033	COG3239	2Fe2S
Fer2	Amycolatopsis_mediterranei_S699_uid158689	YP_005537275.1	384154459	COG1018	2Fe2S
Fe-S_biosyn	Amycolatopsis_mediterranei_S699_uid158689	YP_005530176.1	384147360	COG0316	2Fe2S
Fer2_2	Amycolatopsis_mediterranei_S699_uid158689	YP_005529845.1	384147029	COG2080	2Fe2S
Fer2_2	Amycolatopsis_mediterranei_S699_uid158689	YP_005529895.1	384147079	COG2080	2Fe2S
Fer2_2	Amycolatopsis_mediterranei_S699_uid158689	YP_005530989.1	384148173	COG2080	2Fe2S
Fer2_2	Amycolatopsis_mediterranei_S699_uid158689	YP_005531039.1	384148223	COG2080	2Fe2S
Fer2_2	Amycolatopsis_mediterranei_S699_uid158689	YP_005531733.1	384148917	COG2080	2Fe2S
Fer2_2	Amycolatopsis_mediterranei_S699_uid158689	YP_005532605.1	384149789	COG2080	2Fe2S
Fer2_2	Amycolatopsis_mediterranei_S699_uid158689	YP_005533277.1	384150461	COG2080	2Fe2S
Fer2_2	Amycolatopsis_mediterranei_S699_uid158689	YP_005533820.1	384151004	COG2080	2Fe2S
Fer2_2	Amycolatopsis_mediterranei_S699_uid158689	YP_005534560.1	384151744	COG1529	2Fe2S
Fer2_2	Amycolatopsis_mediterranei_S699_uid158689	YP_005534560.1	384151744	COG2080	2Fe2S
Fer2_BFD	Amycolatopsis_mediterranei_S699_uid158689	YP_005529089.1	384146273	COG1251	2Fe2S
Fer2_BFD	Amycolatopsis_mediterranei_S699_uid158689	YP_005529091.1	384146275	COG1251	2Fe2S
2Fe-2S_thioredx	Amycolatopsis_mediterranei_S699_uid158689	YP_005528486.1	384145670	COG1905	2Fe2S
2Fe-2S_thioredx	Amycolatopsis_mediterranei_S699_uid158689	YP_005532599.1	384149783	COG1894	2Fe2S
2Fe-2S_thioredx	Amycolatopsis_mediterranei_S699_uid158689	YP_005532599.1	384149783	COG1905	2Fe2S
Fer4_20	Amycolatopsis_mediterranei_S699_uid158689	YP_005530296.1	384147480	COG0493	4Fe4S
Fer4_20	Amycolatopsis_mediterranei_S699_uid158689	YP_005535151.1	384152335	COG0493	4Fe4S
BcrAD_BadFG	Amycolatopsis_mediterranei_S699_uid158689	YP_005531937.1	384149121	COG2971	4Fe4S
Oxidored_q6	Amycolatopsis_mediterranei_S699_uid158689	YP_005528483.1	384145667	COG0377	4Fe4S
Oxidored_q6	Amycolatopsis_mediterranei_S699_uid158689	YP_005531793.1	384148977	COG1740	4Fe4S
Oxidored_q6	Amycolatopsis_mediterranei_S699_uid158689	YP_005531808.1	384148992	COG1740	4Fe4S
CCG	Amycolatopsis_mediterranei_S699_uid158689	YP_005532373.1	384149557	COG0247	4Fe4S
CCG	Amycolatopsis_mediterranei_S699_uid158689	YP_005532373.1	384149557	COG1145	4Fe4S
CCG	Amycolatopsis_mediterranei_S699_uid158689	YP_005537331.1	384154515	COG0247	4Fe4S
CCG	Amycolatopsis_mediterranei_S699_uid158689	YP_005537331.1	384154515	COG1150	4Fe4S
SPASM	Amycolatopsis_mediterranei_S699_uid158689	YP_005536009.1	384153193	COG0535	4Fe4S
Molybdop_Fe4S4	Amycolatopsis_mediterranei_S699_uid158689	YP_005529088.1	384146272	COG3383	4Fe4S
Molybdop_Fe4S4	Amycolatopsis_mediterranei_S699_uid158689	YP_005529983.1	384147167	COG0243	4Fe4S
Molybdop_Fe4S4	Amycolatopsis_mediterranei_S699_uid158689	YP_005531204.1	384148388	COG0243	4Fe4S
Molybdop_Fe4S4	Amycolatopsis_mediterranei_S699_uid158689	YP_005532600.1	384149784	COG3383	4Fe4S
Molybdop_Fe4S4	Amycolatopsis_mediterranei_S699_uid158689	YP_005533798.1	384150982	COG0243	4Fe4S
Molybdop_Fe4S4	Amycolatopsis_mediterranei_S699_uid158689	YP_005535781.1	384152965	COG0243	4Fe4S
Molybdop_Fe4S4	Amycolatopsis_mediterranei_S699_uid158689	YP_005537300.1	384154484	COG0243	4Fe4S
Fer4_8	Amycolatopsis_mediterranei_S699_uid158689	YP_005528816.1	384146000	COG0479	4Fe4S
Fer4_8	Amycolatopsis_mediterranei_S699_uid158689	YP_005530341.1	384147525	COG0479	4Fe4S
Fer4_8	Amycolatopsis_mediterranei_S699_uid158689	YP_005532373.1	384149557	COG0247	4Fe4S
Fer4_8	Amycolatopsis_mediterranei_S699_uid158689	YP_005532373.1	384149557	COG1145	4Fe4S
Fer4_8	Amycolatopsis_mediterranei_S699_uid158689	YP_005537331.1	384154515	COG0247	4Fe4S
Fer4_8	Amycolatopsis_mediterranei_S699_uid158689	YP_005537331.1	384154515	COG1150	4Fe4S
Fer4_2	Amycolatopsis_mediterranei_S699_uid158689	YP_005531202.1	384148386	COG0437	4Fe4S
Fer4_2	Amycolatopsis_mediterranei_S699_uid158689	YP_005533800.1	384150984	COG0437	4Fe4S
Fer4	Amycolatopsis_mediterranei_S699_uid158689	YP_005528993.1	384146177	COG1146	4Fe4S
Fer4	Amycolatopsis_mediterranei_S699_uid158689	YP_005531402.1	384148586	COG0348	4Fe4S
Fer4	Amycolatopsis_mediterranei_S699_uid158689	YP_005531402.1	384148586	COG0493	4Fe4S
Fer4	Amycolatopsis_mediterranei_S699_uid158689	YP_005532600.1	384149784	COG3383	4Fe4S
Fer4_11	Amycolatopsis_mediterranei_S699_uid158689	YP_005531202.1	384148386	COG0437	4Fe4S
Fer4_11	Amycolatopsis_mediterranei_S699_uid158689	YP_005533800.1	384150984	COG0437	4Fe4S
Fer4_7	Amycolatopsis_mediterranei_S699_uid158689	YP_005528490.1	384145674	COG1143	4Fe4S
Fer4_7	Amycolatopsis_mediterranei_S699_uid158689	YP_005531220.1	384148404	COG0479	4Fe4S
Radical_SAM	Amycolatopsis_mediterranei_S699_uid158689	YP_005529791.1	384146975	COG0320	4Fe4S
Radical_SAM	Amycolatopsis_mediterranei_S699_uid158689	YP_005529963.1	384147147	COG0820	4Fe4S
Radical_SAM	Amycolatopsis_mediterranei_S699_uid158689	YP_005530147.1	384147331	COG0320	4Fe4S
Radical_SAM	Amycolatopsis_mediterranei_S699_uid158689	YP_005530206.1	384147390	COG0502	4Fe4S
Radical_SAM	Amycolatopsis_mediterranei_S699_uid158689	YP_005530368.1	384147552	COG0621	4Fe4S
Radical_SAM	Amycolatopsis_mediterranei_S699_uid158689	YP_005530690.1	384147874	COG1533	4Fe4S
Radical_SAM	Amycolatopsis_mediterranei_S699_uid158689	YP_005533136.1	384150320	COG0635	4Fe4S
Radical_SAM	Amycolatopsis_mediterranei_S699_uid158689	YP_005534376.1	384151560	COG0621	4Fe4S
Radical_SAM	Amycolatopsis_mediterranei_S699_uid158689	YP_005534758.1	384151942	COG0635	4Fe4S
Radical_SAM	Amycolatopsis_mediterranei_S699_uid158689	YP_005535014.1	384152198	COG1060	4Fe4S
Radical_SAM	Amycolatopsis_mediterranei_S699_uid158689	YP_005536009.1	384153193	COG0535	4Fe4S
Radical_SAM	Amycolatopsis_mediterranei_S699_uid158689	YP_005536310.1	384153494	COG0641	4Fe4S
Radical_SAM	Amycolatopsis_mediterranei_S699_uid158689	YP_005536666.1	384153850	COG2896	4Fe4S
NoConservedDomain	Amycolatopsis_mediterranei_S699_uid158689	384154039	384154039	COG1194	4Fe4S
Aminotran_5	Amycolatopsis_mediterranei_S699_uid158689	384146818	384146818	COG1104	2Fe2S
LdpA_C	Anabaena_cylindrica_PCC_7122_uid183339	YP_007159008.1	440684213	COG1142	Unknown
FeThRed_B	Anabaena_cylindrica_PCC_7122_uid183339	YP_007158858.1	440684063	COG4802	4Fe4S
NadA	Anabaena_cylindrica_PCC_7122_uid183339	YP_007155587.1	440680792	COG0379	4Fe4S
GcpE	Anabaena_cylindrica_PCC_7122_uid183339	YP_007156425.1	440681630	COG0821	4Fe4S
UDG	Anabaena_cylindrica_PCC_7122_uid183339	YP_007157362.1	440682567	COG1573	4Fe4S
LYTB	Anabaena_cylindrica_PCC_7122_uid183339	YP_007156627.1	440681832	COG0761	3Fe4S
Rieske_2	Anabaena_cylindrica_PCC_7122_uid183339	YP_007155238.1	440680443	COG2146	2Fe2S
zf-CDGSH	Anabaena_cylindrica_PCC_7122_uid183339	YP_007157583.1	440682788	COG3369	2Fe2S
UPF0004	Anabaena_cylindrica_PCC_7122_uid183339	YP_007157611.1	440682816	COG0621	Unknown
UPF0004	Anabaena_cylindrica_PCC_7122_uid183339	YP_007159134.1	440684339	COG0621	Unknown
Fer4_14	Anabaena_cylindrica_PCC_7122_uid183339	YP_007158329.1	440683534	COG0602	4Fe4S
Mob_synth_C	Anabaena_cylindrica_PCC_7122_uid183339	YP_007154771.1	440679976	COG2896	4Fe4S
Fer4_16	Anabaena_cylindrica_PCC_7122_uid183339	YP_007157083.1	440682288	COG1600	4Fe4S
Fer4_15	Anabaena_cylindrica_PCC_7122_uid183339	YP_007159806.1	440685011	COG1141	4Fe4S
Glu_synthase	Anabaena_cylindrica_PCC_7122_uid183339	YP_007156853.1	440682058	COG0067	3Fe4S
Glu_synthase	Anabaena_cylindrica_PCC_7122_uid183339	YP_007156853.1	440682058	COG0069	3Fe4S
Glu_synthase	Anabaena_cylindrica_PCC_7122_uid183339	YP_007156853.1	440682058	COG0070	3Fe4S
Cas_Cas4	Anabaena_cylindrica_PCC_7122_uid183339	YP_007155923.1	440681128	COG1468	2Fe2S
Cas_Cas4	Anabaena_cylindrica_PCC_7122_uid183339	YP_007159885.1	440685091	COG1468	2Fe2S
NifU	Anabaena_cylindrica_PCC_7122_uid183339	YP_007156198.1	440681403	COG0694	2Fe2S/4Fe4S
NifU	Anabaena_cylindrica_PCC_7122_uid183339	YP_007156198.1	440681403	COG2146	2Fe2S/4Fe4S
NifU	Anabaena_cylindrica_PCC_7122_uid183339	YP_007156493.1	440681698	COG0694	2Fe2S/4Fe4S
NifU	Anabaena_cylindrica_PCC_7122_uid183339	YP_007156493.1	440681698	COG0822	2Fe2S/4Fe4S
NifU	Anabaena_cylindrica_PCC_7122_uid183339	YP_007156493.1	440681698	COG2906	2Fe2S/4Fe4S
NifU	Anabaena_cylindrica_PCC_7122_uid183339	YP_007157585.1	440682790	COG0694	2Fe2S/4Fe4S
BATS	Anabaena_cylindrica_PCC_7122_uid183339	YP_007157666.1	440682871	COG0502	2Fe2S
NiFe_hyd_SSU_C	Anabaena_cylindrica_PCC_7122_uid183339	YP_007156194.1	440681399	COG1740	4Fe4S
HypD	Anabaena_cylindrica_PCC_7122_uid183339	YP_007156202.1	440681407	COG0409	4Fe4S
NifU_N	Anabaena_cylindrica_PCC_7122_uid183339	YP_007156493.1	440681698	COG0694	2Fe2S
NifU_N	Anabaena_cylindrica_PCC_7122_uid183339	YP_007156493.1	440681698	COG0822	2Fe2S
NifU_N	Anabaena_cylindrica_PCC_7122_uid183339	YP_007156493.1	440681698	COG2906	2Fe2S
Fer2_3	Anabaena_cylindrica_PCC_7122_uid183339	YP_007154918.1	440680123	COG0479	2Fe2S
Fer4_NifH	Anabaena_cylindrica_PCC_7122_uid183339	YP_007157762.1	440682967	COG1348	4Fe4S
Fer4_NifH	Anabaena_cylindrica_PCC_7122_uid183339	YP_007158348.1	440683553	COG1348	4Fe4S
NADH-G_4Fe-4S_3	Anabaena_cylindrica_PCC_7122_uid183339	YP_007158529.1	440683734	COG3383	4Fe4S
NADH_4Fe-4S	Anabaena_cylindrica_PCC_7122_uid183339	YP_007158530.1	440683735	COG1894	4Fe4S
NADH_4Fe-4S	Anabaena_cylindrica_PCC_7122_uid183339	YP_007158530.1	440683735	COG3411	4Fe4S
UPF0051	Anabaena_cylindrica_PCC_7122_uid183339	YP_007156090.1	440681295	COG0719	Unknown
UPF0051	Anabaena_cylindrica_PCC_7122_uid183339	YP_007156092.1	440681297	COG0719	Unknown
Rubredoxin	Anabaena_cylindrica_PCC_7122_uid183339	YP_007156375.1	440681580	COG1773	Fe
Rubredoxin	Anabaena_cylindrica_PCC_7122_uid183339	YP_007159015.1	440684220	COG1592	Fe
Fer4_12	Anabaena_cylindrica_PCC_7122_uid183339	YP_007157435.1	440682640	COG0602	4Fe4S
Aconitase	Anabaena_cylindrica_PCC_7122_uid183339	YP_007159342.1	440684547	COG1049	4Fe4S
Aconitase	Anabaena_cylindrica_PCC_7122_uid183339	YP_007159605.1	440684810	COG0065	4Fe4S
Fer2_4	Anabaena_cylindrica_PCC_7122_uid183339	YP_007158529.1	440683734	COG3383	2Fe2S
Fer4_17	Anabaena_cylindrica_PCC_7122_uid183339	YP_007156216.1	440681421	COG1453	4Fe4S
NIR_SIR	Anabaena_cylindrica_PCC_7122_uid183339	YP_007155911.1	440681116	COG0155	4Fe4S
NIR_SIR	Anabaena_cylindrica_PCC_7122_uid183339	YP_007159385.1	440684590	COG0155	4Fe4S
NIR_SIR	Anabaena_cylindrica_PCC_7122_uid183339	YP_007159823.1	440685028	COG0155	4Fe4S
NIR_SIR_ferr	Anabaena_cylindrica_PCC_7122_uid183339	YP_007155911.1	440681116	COG0155	4Fe4S
NIR_SIR_ferr	Anabaena_cylindrica_PCC_7122_uid183339	YP_007159385.1	440684590	COG0155	4Fe4S
NIR_SIR_ferr	Anabaena_cylindrica_PCC_7122_uid183339	YP_007159823.1	440685028	COG0155	4Fe4S
Rieske	Anabaena_cylindrica_PCC_7122_uid183339	YP_007154529.1	440679734	COG0723	2Fe2S
Rieske	Anabaena_cylindrica_PCC_7122_uid183339	YP_007154529.1	440679734	COG1232	2Fe2S
Rieske	Anabaena_cylindrica_PCC_7122_uid183339	YP_007154529.1	440679734	COG3349	2Fe2S
Rieske	Anabaena_cylindrica_PCC_7122_uid183339	YP_007155261.1	440680466	COG0723	2Fe2S
Rieske	Anabaena_cylindrica_PCC_7122_uid183339	YP_007155570.1	440680775	COG0723	2Fe2S
Rieske	Anabaena_cylindrica_PCC_7122_uid183339	YP_007155916.1	440681121	COG0723	2Fe2S
Rieske	Anabaena_cylindrica_PCC_7122_uid183339	YP_007156198.1	440681403	COG0694	2Fe2S
Rieske	Anabaena_cylindrica_PCC_7122_uid183339	YP_007156198.1	440681403	COG2146	2Fe2S
Rieske	Anabaena_cylindrica_PCC_7122_uid183339	YP_007156787.1	440681992	COG4638	2Fe2S
Rieske	Anabaena_cylindrica_PCC_7122_uid183339	YP_007157413.1	440682618	COG4638	2Fe2S
Rieske	Anabaena_cylindrica_PCC_7122_uid183339	YP_007158759.1	440683964	COG4638	2Fe2S
Rieske	Anabaena_cylindrica_PCC_7122_uid183339	YP_007159097.1	440684302	COG4638	2Fe2S
Fer2	Anabaena_cylindrica_PCC_7122_uid183339	YP_007154879.1	440680084	COG0633	2Fe2S
Fer2	Anabaena_cylindrica_PCC_7122_uid183339	YP_007155126.1	440680331	COG1018	2Fe2S
Fer2	Anabaena_cylindrica_PCC_7122_uid183339	YP_007155397.1	440680602	COG0633	2Fe2S
Fer2	Anabaena_cylindrica_PCC_7122_uid183339	YP_007156596.1	440681801	COG1018	2Fe2S
Fer2	Anabaena_cylindrica_PCC_7122_uid183339	YP_007156706.1	440681911	COG0633	2Fe2S
Fer2	Anabaena_cylindrica_PCC_7122_uid183339	YP_007156759.1	440681964	COG1018	2Fe2S
Fer2	Anabaena_cylindrica_PCC_7122_uid183339	YP_007157384.1	440682589	COG0633	2Fe2S
Fer2	Anabaena_cylindrica_PCC_7122_uid183339	YP_007158572.1	440683777	COG1018	2Fe2S
Fer2	Anabaena_cylindrica_PCC_7122_uid183339	YP_007158588.1	440683793	COG0633	2Fe2S
Fe-S_biosyn	Anabaena_cylindrica_PCC_7122_uid183339	YP_007156595.1	440681800	COG0316	2Fe2S
Fe-S_biosyn	Anabaena_cylindrica_PCC_7122_uid183339	YP_007156700.1	440681905	COG0316	2Fe2S
Fe-S_biosyn	Anabaena_cylindrica_PCC_7122_uid183339	YP_007156849.1	440682054	COG0316	2Fe2S
BolA	Anabaena_cylindrica_PCC_7122_uid183339	YP_007156821.1	440682026	COG0271	2Fe2S
Fer2_BFD	Anabaena_cylindrica_PCC_7122_uid183339	YP_007156493.1	440681698	COG0694	2Fe2S
Fer2_BFD	Anabaena_cylindrica_PCC_7122_uid183339	YP_007156493.1	440681698	COG0822	2Fe2S
Fer2_BFD	Anabaena_cylindrica_PCC_7122_uid183339	YP_007156493.1	440681698	COG2906	2Fe2S
FrhB_FdhB_C	Anabaena_cylindrica_PCC_7122_uid183339	YP_007159028.1	440684233	COG1035	4Fe4S
2Fe-2S_thioredx	Anabaena_cylindrica_PCC_7122_uid183339	YP_007154738.1	440679943	COG1905	2Fe2S
2Fe-2S_thioredx	Anabaena_cylindrica_PCC_7122_uid183339	YP_007157034.1	440682239	COG3411	2Fe2S
2Fe-2S_thioredx	Anabaena_cylindrica_PCC_7122_uid183339	YP_007158154.1	440683359	COG3411	2Fe2S
2Fe-2S_thioredx	Anabaena_cylindrica_PCC_7122_uid183339	YP_007158530.1	440683735	COG1894	2Fe2S
2Fe-2S_thioredx	Anabaena_cylindrica_PCC_7122_uid183339	YP_007158530.1	440683735	COG3411	2Fe2S
2Fe-2S_thioredx	Anabaena_cylindrica_PCC_7122_uid183339	YP_007158531.1	440683736	COG1905	2Fe2S
Oxidored_q6	Anabaena_cylindrica_PCC_7122_uid183339	YP_007156194.1	440681399	COG1740	4Fe4S
Oxidored_q6	Anabaena_cylindrica_PCC_7122_uid183339	YP_007156367.1	440681572	COG0377	4Fe4S
Fer4_21	Anabaena_cylindrica_PCC_7122_uid183339	YP_007158025.1	440683230	COG1135	4Fe4S
Fer4_21	Anabaena_cylindrica_PCC_7122_uid183339	YP_007158025.1	440683230	COG1143	4Fe4S
Oxidored_nitro	Anabaena_cylindrica_PCC_7122_uid183339	YP_007156501.1	440681706	COG2710	8Fe8S / 8Fe7S
Oxidored_nitro	Anabaena_cylindrica_PCC_7122_uid183339	YP_007156586.1	440681791	COG2710	8Fe8S / 8Fe7S
Oxidored_nitro	Anabaena_cylindrica_PCC_7122_uid183339	YP_007156588.1	440681793	COG2710	8Fe8S / 8Fe7S
Oxidored_nitro	Anabaena_cylindrica_PCC_7122_uid183339	YP_007156589.1	440681794	COG2710	8Fe8S / 8Fe7S
Oxidored_nitro	Anabaena_cylindrica_PCC_7122_uid183339	YP_007158346.1	440683551	COG2710	8Fe8S / 8Fe7S
Oxidored_nitro	Anabaena_cylindrica_PCC_7122_uid183339	YP_007159302.1	440684507	COG2710	8Fe8S / 8Fe7S
CCG	Anabaena_cylindrica_PCC_7122_uid183339	YP_007156476.1	440681681	COG0247	4Fe4S
CCG	Anabaena_cylindrica_PCC_7122_uid183339	YP_007158445.1	440683650	COG2048	4Fe4S
Fer4_8	Anabaena_cylindrica_PCC_7122_uid183339	YP_007154918.1	440680123	COG0479	4Fe4S
Fer4_8	Anabaena_cylindrica_PCC_7122_uid183339	YP_007156476.1	440681681	COG0247	4Fe4S
Fer4_8	Anabaena_cylindrica_PCC_7122_uid183339	YP_007158529.1	440683734	COG3383	4Fe4S
Rubrerythrin	Anabaena_cylindrica_PCC_7122_uid183339	YP_007154753.1	440679958	COG1633	Fe
Rubrerythrin	Anabaena_cylindrica_PCC_7122_uid183339	YP_007157757.1	440682962	COG1633	Fe
Rubrerythrin	Anabaena_cylindrica_PCC_7122_uid183339	YP_007159015.1	440684220	COG1592	Fe
Rubrerythrin	Anabaena_cylindrica_PCC_7122_uid183339	YP_007159580.1	440684785	COG1633	Fe
Fer4_10	Anabaena_cylindrica_PCC_7122_uid183339	YP_007155017.1	440680222	COG1143	4Fe4S
Fer4_10	Anabaena_cylindrica_PCC_7122_uid183339	YP_007155698.1	440680903	COG1146	4Fe4S
Fer4_10	Anabaena_cylindrica_PCC_7122_uid183339	YP_007156491.1	440681696	COG1145	4Fe4S
Fer4_10	Anabaena_cylindrica_PCC_7122_uid183339	YP_007159008.1	440684213	COG1142	4Fe4S
Fer4_7	Anabaena_cylindrica_PCC_7122_uid183339	YP_007154601.1	440679806	COG4231	4Fe4S
Fer4_7	Anabaena_cylindrica_PCC_7122_uid183339	YP_007154884.1	440680089	COG1146	4Fe4S
Fer4_7	Anabaena_cylindrica_PCC_7122_uid183339	YP_007155282.1	440680487	COG0674	4Fe4S
Fer4_7	Anabaena_cylindrica_PCC_7122_uid183339	YP_007155282.1	440680487	COG1013	4Fe4S
Fer4_7	Anabaena_cylindrica_PCC_7122_uid183339	YP_007155282.1	440680487	COG1014	4Fe4S
Fer4_7	Anabaena_cylindrica_PCC_7122_uid183339	YP_007155282.1	440680487	COG1146	4Fe4S
Fer4_7	Anabaena_cylindrica_PCC_7122_uid183339	YP_007157512.1	440682717	COG1143	4Fe4S
Radical_SAM	Anabaena_cylindrica_PCC_7122_uid183339	YP_007154651.1	440679856	COG1032	4Fe4S
Radical_SAM	Anabaena_cylindrica_PCC_7122_uid183339	YP_007154687.1	440679892	COG0535	4Fe4S
Radical_SAM	Anabaena_cylindrica_PCC_7122_uid183339	YP_007154747.1	440679952	COG0635	4Fe4S
Radical_SAM	Anabaena_cylindrica_PCC_7122_uid183339	YP_007154771.1	440679976	COG2896	4Fe4S
Radical_SAM	Anabaena_cylindrica_PCC_7122_uid183339	YP_007155026.1	440680231	COG0535	4Fe4S
Radical_SAM	Anabaena_cylindrica_PCC_7122_uid183339	YP_007155793.1	440680998	COG1032	4Fe4S
Radical_SAM	Anabaena_cylindrica_PCC_7122_uid183339	YP_007155972.1	440681177	COG0820	4Fe4S
Radical_SAM	Anabaena_cylindrica_PCC_7122_uid183339	YP_007156490.1	440681695	COG0535	4Fe4S
Radical_SAM	Anabaena_cylindrica_PCC_7122_uid183339	YP_007156490.1	440681695	COG1433	4Fe4S
Radical_SAM	Anabaena_cylindrica_PCC_7122_uid183339	YP_007156831.1	440682036	COG1032	4Fe4S
Radical_SAM	Anabaena_cylindrica_PCC_7122_uid183339	YP_007156838.1	440682043	COG1032	4Fe4S
Radical_SAM	Anabaena_cylindrica_PCC_7122_uid183339	YP_007156838.1	440682043	COG5011	4Fe4S
Radical_SAM	Anabaena_cylindrica_PCC_7122_uid183339	YP_007157141.1	440682346	COG1060	4Fe4S
Radical_SAM	Anabaena_cylindrica_PCC_7122_uid183339	YP_007157212.1	440682417	COG1032	4Fe4S
Radical_SAM	Anabaena_cylindrica_PCC_7122_uid183339	YP_007157231.1	440682436	COG0320	4Fe4S
Radical_SAM	Anabaena_cylindrica_PCC_7122_uid183339	YP_007157434.1	440682639	COG0731	4Fe4S
Radical_SAM	Anabaena_cylindrica_PCC_7122_uid183339	YP_007157611.1	440682816	COG0621	4Fe4S
Radical_SAM	Anabaena_cylindrica_PCC_7122_uid183339	YP_007157666.1	440682871	COG0502	4Fe4S
Radical_SAM	Anabaena_cylindrica_PCC_7122_uid183339	YP_007158382.1	440683587	COG0535	4Fe4S
Radical_SAM	Anabaena_cylindrica_PCC_7122_uid183339	YP_007158763.1	440683968	COG1060	4Fe4S
Radical_SAM	Anabaena_cylindrica_PCC_7122_uid183339	YP_007159074.1	440684279	COG0320	4Fe4S
Radical_SAM	Anabaena_cylindrica_PCC_7122_uid183339	YP_007159134.1	440684339	COG0621	4Fe4S
Radical_SAM	Anabaena_cylindrica_PCC_7122_uid183339	YP_007159467.1	440684672	COG1032	4Fe4S
Radical_SAM	Anabaena_cylindrica_PCC_7122_uid183339	YP_007159513.1	440684718	COG0635	4Fe4S
Radical_SAM	Anabaena_cylindrica_PCC_7122_uid183339	YP_007159768.1	440684973	COG1533	4Fe4S
Radical_SAM	Anabaena_cylindrica_PCC_7122_uid183339	YP_007160004.1	440685211	COG0535	4Fe4S
Glutaredoxin	Anabaena_cylindrica_PCC_7122_uid183339	440682027	440682027	COG0278	2Fe2S
Aminotran_5	Anabaena_cylindrica_PCC_7122_uid183339	440680790	440680790	COG1104	2Fe2S
Aminotran_5	Anabaena_cylindrica_PCC_7122_uid183339	440681614	440681614	COG1104	2Fe2S
Aminotran_5	Anabaena_cylindrica_PCC_7122_uid183339	440681697	440681697	COG1104	2Fe2S
NadA	Anaplasma_phagocytophilum_HZ_uid57951	YP_504663.1	88607747	COG0379	4Fe4S
Aminotran_3	Anaplasma_phagocytophilum_HZ_uid57951	YP_505515.1	88607480	COG4992	2Fe2S
GcpE	Anaplasma_phagocytophilum_HZ_uid57951	YP_505045.1	88607294	COG0821	4Fe4S
UDG	Anaplasma_phagocytophilum_HZ_uid57951	YP_505870.1	88606724	COG1573	4Fe4S
LYTB	Anaplasma_phagocytophilum_HZ_uid57951	YP_504986.1	88607179	COG0761	3Fe4S
UPF0004	Anaplasma_phagocytophilum_HZ_uid57951	YP_505456.1	88606847	COG0621	Unknown
Fe-S_assembly	Anaplasma_phagocytophilum_HZ_uid57951	YP_505542.1	88607278	COG2975	Unknown
NifU	Anaplasma_phagocytophilum_HZ_uid57951	YP_504700.1	88606830	COG0694	2Fe2S/4Fe4S
BATS	Anaplasma_phagocytophilum_HZ_uid57951	YP_504837.1	88607749	COG0502	2Fe2S
NifU_N	Anaplasma_phagocytophilum_HZ_uid57951	YP_505257.1	88607576	COG0822	2Fe2S
Fer2_3	Anaplasma_phagocytophilum_HZ_uid57951	YP_504783.1	88606897	COG0479	2Fe2S
Fer2_3	Anaplasma_phagocytophilum_HZ_uid57951	YP_504786.1	88607770	COG0479	2Fe2S
NADH-G_4Fe-4S_3	Anaplasma_phagocytophilum_HZ_uid57951	YP_505293.1	88607242	COG1034	4Fe4S
NADH_4Fe-4S	Anaplasma_phagocytophilum_HZ_uid57951	YP_505037.1	88607132	COG1894	4Fe4S
Aconitase	Anaplasma_phagocytophilum_HZ_uid57951	YP_505664.1	88606813	COG1048	4Fe4S
Fer2_4	Anaplasma_phagocytophilum_HZ_uid57951	YP_505293.1	88607242	COG1034	2Fe2S
Fer4_17	Anaplasma_phagocytophilum_HZ_uid57951	YP_504783.1	88606897	COG0479	4Fe4S
Fer4_17	Anaplasma_phagocytophilum_HZ_uid57951	YP_504786.1	88607770	COG0479	4Fe4S
Rieske	Anaplasma_phagocytophilum_HZ_uid57951	YP_505006.1	88607923	COG0723	2Fe2S
Fer2	Anaplasma_phagocytophilum_HZ_uid57951	YP_505261.1	88607886	COG0633	2Fe2S
Fe-S_biosyn	Anaplasma_phagocytophilum_HZ_uid57951	YP_505258.1	88607054	COG0316	2Fe2S
BolA	Anaplasma_phagocytophilum_HZ_uid57951	YP_504765.1	88607008	COG0271	2Fe2S
BolA	Anaplasma_phagocytophilum_HZ_uid57951	YP_505565.1	88607913	COG0271	2Fe2S
2Fe-2S_thioredx	Anaplasma_phagocytophilum_HZ_uid57951	YP_505311.1	88607823	COG1905	2Fe2S
Fer4_20	Anaplasma_phagocytophilum_HZ_uid57951	YP_505137.1	88606932	COG0493	4Fe4S
Fer4_20	Anaplasma_phagocytophilum_HZ_uid57951	YP_505137.1	88606932	COG0543	4Fe4S
Oxidored_q6	Anaplasma_phagocytophilum_HZ_uid57951	YP_505115.1	88607775	COG0377	4Fe4S
Fer4_2	Anaplasma_phagocytophilum_HZ_uid57951	YP_504664.1	88606918	COG1146	4Fe4S
Fer4	Anaplasma_phagocytophilum_HZ_uid57951	YP_504664.1	88606918	COG1146	4Fe4S
Fer4_7	Anaplasma_phagocytophilum_HZ_uid57951	YP_505378.1	88607532	COG1143	4Fe4S
Radical_SAM	Anaplasma_phagocytophilum_HZ_uid57951	YP_504837.1	88607749	COG0502	4Fe4S
Radical_SAM	Anaplasma_phagocytophilum_HZ_uid57951	YP_504974.1	88607495	COG0320	4Fe4S
Radical_SAM	Anaplasma_phagocytophilum_HZ_uid57951	YP_505456.1	88606847	COG0621	4Fe4S
Glutaredoxin	Anaplasma_phagocytophilum_HZ_uid57951	88607392	88607392	COG0278	2Fe2S
Aminotran_5	Anaplasma_phagocytophilum_HZ_uid57951	88606709	88606709	COG1104	2Fe2S
Aminotran_5	Anaplasma_phagocytophilum_HZ_uid57951	88607096	88607096	COG1104	2Fe2S
Aminotran_5	Anaplasma_phagocytophilum_HZ_uid57951	88607096	88607096	COG1959	2Fe2S
Complex1_49kDa	Anaplasma_phagocytophilum_HZ_uid57951	88607271	88607271	COG0649	4Fe4S
NadA	Arthrobacter_chlorophenolicus_A6_uid58969	YP_002488351.1	220913042	COG0379	4Fe4S
EndIII_4Fe-2S	Arthrobacter_chlorophenolicus_A6_uid58969	YP_002489216.1	220913907	COG0177	4Fe4S
GcpE	Arthrobacter_chlorophenolicus_A6_uid58969	YP_002487495.1	220912186	COG0821	4Fe4S
LYTB	Arthrobacter_chlorophenolicus_A6_uid58969	YP_002488602.1	220913293	COG0761	3Fe4S
UPF0004	Arthrobacter_chlorophenolicus_A6_uid58969	YP_002487542.1	220912233	COG0621	Unknown
Mob_synth_C	Arthrobacter_chlorophenolicus_A6_uid58969	YP_002487522.1	220912213	COG2896	4Fe4S
Fer4_15	Arthrobacter_chlorophenolicus_A6_uid58969	YP_002486850.1	220911541	COG1141	4Fe4S
Glu_synthase	Arthrobacter_chlorophenolicus_A6_uid58969	YP_002487762.1	220912453	COG0067	3Fe4S
Glu_synthase	Arthrobacter_chlorophenolicus_A6_uid58969	YP_002487762.1	220912453	COG0069	3Fe4S
Glu_synthase	Arthrobacter_chlorophenolicus_A6_uid58969	YP_002487762.1	220912453	COG0070	3Fe4S
PDDEXK_1	Arthrobacter_chlorophenolicus_A6_uid58969	YP_002478165.1	219883001	COG2887	4Fe4S
BATS	Arthrobacter_chlorophenolicus_A6_uid58969	YP_002487068.1	220911759	COG0502	2Fe2S
Fer2_3	Arthrobacter_chlorophenolicus_A6_uid58969	YP_002487281.1	220911972	COG0479	2Fe2S
SDH_alpha	Arthrobacter_chlorophenolicus_A6_uid58969	YP_002486622.1	220911313	COG1760	4Fe4S
SDH_alpha	Arthrobacter_chlorophenolicus_A6_uid58969	YP_002486967.1	220911658	COG1760	4Fe4S
SDH_alpha	Arthrobacter_chlorophenolicus_A6_uid58969	YP_002489636.1	220914327	COG1760	4Fe4S
UPF0051	Arthrobacter_chlorophenolicus_A6_uid58969	YP_002487910.1	220912601	COG0719	Unknown
UPF0051	Arthrobacter_chlorophenolicus_A6_uid58969	YP_002487911.1	220912602	COG0719	Unknown
Aconitase	Arthrobacter_chlorophenolicus_A6_uid58969	YP_002488310.1	220913001	COG0065	4Fe4S
Fer4_17	Arthrobacter_chlorophenolicus_A6_uid58969	YP_002486242.1	220910933	COG0247	4Fe4S
Fer4_17	Arthrobacter_chlorophenolicus_A6_uid58969	YP_002486242.1	220910933	COG0277	4Fe4S
NIR_SIR	Arthrobacter_chlorophenolicus_A6_uid58969	YP_002487385.1	220912076	COG1251	4Fe4S
NIR_SIR	Arthrobacter_chlorophenolicus_A6_uid58969	YP_002488874.1	220913565	COG0155	4Fe4S
NIR_SIR_ferr	Arthrobacter_chlorophenolicus_A6_uid58969	YP_002487385.1	220912076	COG1251	4Fe4S
NIR_SIR_ferr	Arthrobacter_chlorophenolicus_A6_uid58969	YP_002488874.1	220913565	COG0155	4Fe4S
Rieske	Arthrobacter_chlorophenolicus_A6_uid58969	YP_002487912.1	220912603	COG2146	2Fe2S
Rieske	Arthrobacter_chlorophenolicus_A6_uid58969	YP_002488011.1	220912702	COG0723	2Fe2S
Rieske	Arthrobacter_chlorophenolicus_A6_uid58969	YP_002489474.1	220914165	COG2146	2Fe2S
Rieske	Arthrobacter_chlorophenolicus_A6_uid58969	YP_002489474.1	220914165	COG4244	2Fe2S
Rieske	Arthrobacter_chlorophenolicus_A6_uid58969	YP_002489733.1	220914424	COG4638	2Fe2S
Fer2	Arthrobacter_chlorophenolicus_A6_uid58969	YP_002489010.1	220913701	COG1018	2Fe2S
Fer2	Arthrobacter_chlorophenolicus_A6_uid58969	YP_002489250.1	220913941	COG1529	2Fe2S
Fer2	Arthrobacter_chlorophenolicus_A6_uid58969	YP_002489250.1	220913941	COG2080	2Fe2S
Fer2	Arthrobacter_chlorophenolicus_A6_uid58969	YP_002489281.1	220913972	COG1018	2Fe2S
Fer2	Arthrobacter_chlorophenolicus_A6_uid58969	YP_002489734.1	220914425	COG1018	2Fe2S
Fe-S_biosyn	Arthrobacter_chlorophenolicus_A6_uid58969	YP_002488018.1	220912709	COG0316	2Fe2S
Fer2_2	Arthrobacter_chlorophenolicus_A6_uid58969	YP_002489250.1	220913941	COG1529	2Fe2S
Fer2_2	Arthrobacter_chlorophenolicus_A6_uid58969	YP_002489250.1	220913941	COG2080	2Fe2S
Fer2_BFD	Arthrobacter_chlorophenolicus_A6_uid58969	YP_002487391.1	220912082	COG1251	2Fe2S
FrhB_FdhB_C	Arthrobacter_chlorophenolicus_A6_uid58969	YP_002488994.1	220913685	COG1035	4Fe4S
Fer4_20	Arthrobacter_chlorophenolicus_A6_uid58969	YP_002487763.1	220912454	COG0493	4Fe4S
CCG	Arthrobacter_chlorophenolicus_A6_uid58969	YP_002486242.1	220910933	COG0247	4Fe4S
CCG	Arthrobacter_chlorophenolicus_A6_uid58969	YP_002486242.1	220910933	COG0277	4Fe4S
CCG	Arthrobacter_chlorophenolicus_A6_uid58969	YP_002489154.1	220913845	COG0247	4Fe4S
Fer4_8	Arthrobacter_chlorophenolicus_A6_uid58969	YP_002487281.1	220911972	COG0479	4Fe4S
Fer4_8	Arthrobacter_chlorophenolicus_A6_uid58969	YP_002489153.1	220913844	COG1139	4Fe4S
Fer4	Arthrobacter_chlorophenolicus_A6_uid58969	YP_002488587.1	220913278	COG1146	4Fe4S
Radical_SAM	Arthrobacter_chlorophenolicus_A6_uid58969	YP_002486621.1	220911312	COG0320	4Fe4S
Radical_SAM	Arthrobacter_chlorophenolicus_A6_uid58969	YP_002487068.1	220911759	COG0502	4Fe4S
Radical_SAM	Arthrobacter_chlorophenolicus_A6_uid58969	YP_002487522.1	220912213	COG2896	4Fe4S
Radical_SAM	Arthrobacter_chlorophenolicus_A6_uid58969	YP_002487542.1	220912233	COG0621	4Fe4S
Radical_SAM	Arthrobacter_chlorophenolicus_A6_uid58969	YP_002487565.1	220912256	COG1533	4Fe4S
Radical_SAM	Arthrobacter_chlorophenolicus_A6_uid58969	YP_002487675.1	220912366	COG0320	4Fe4S
Radical_SAM	Arthrobacter_chlorophenolicus_A6_uid58969	YP_002488039.1	220912730	COG0635	4Fe4S
NoConservedDomain	Arthrobacter_chlorophenolicus_A6_uid58969	220911121	220911121	COG1194	4Fe4S
Aminotran_5	Arthrobacter_chlorophenolicus_A6_uid58969	220913039	220913039	COG1104	2Fe2S
Aminotran_5	Arthrobacter_chlorophenolicus_A6_uid58969	220913202	220913202	COG1104	2Fe2S
LdpA_C	Arthrospira_platensis_NIES_39_uid197171	YP_005069495.1	479129535	COG1142	Unknown
FeThRed_B	Arthrospira_platensis_NIES_39_uid197171	YP_005066938.1	479126978	COG4802	4Fe4S
NadA	Arthrospira_platensis_NIES_39_uid197171	YP_005067389.1	479127429	COG0379	4Fe4S
Aminotran_3	Arthrospira_platensis_NIES_39_uid197171	YP_005068084.1	479128124	COG4992	2Fe2S
GcpE	Arthrospira_platensis_NIES_39_uid197171	YP_005067152.1	479127192	COG0821	4Fe4S
UDG	Arthrospira_platensis_NIES_39_uid197171	YP_005072667.1	479132707	COG1573	4Fe4S
PAPS_reduct	Arthrospira_platensis_NIES_39_uid197171	YP_005069700.1	479129740	COG0175	4Fe4S
LYTB	Arthrospira_platensis_NIES_39_uid197171	YP_005069288.1	479129328	COG0761	3Fe4S
UPF0004	Arthrospira_platensis_NIES_39_uid197171	YP_005067473.1	479127513	COG0621	Unknown
UPF0004	Arthrospira_platensis_NIES_39_uid197171	YP_005071042.1	479131082	COG0621	Unknown
Fer4_14	Arthrospira_platensis_NIES_39_uid197171	YP_005071702.1	479131742	COG0602	4Fe4S
Fer4_14	Arthrospira_platensis_NIES_39_uid197171	YP_005072452.1	479132492	COG0535	4Fe4S
Mob_synth_C	Arthrospira_platensis_NIES_39_uid197171	YP_005072304.1	479132344	COG2896	4Fe4S
Fer4_16	Arthrospira_platensis_NIES_39_uid197171	YP_005072499.1	479132539	COG1600	4Fe4S
Fer4_15	Arthrospira_platensis_NIES_39_uid197171	YP_005067380.1	479127420	COG1141	4Fe4S
Glu_synthase	Arthrospira_platensis_NIES_39_uid197171	YP_005070138.1	479130178	COG0067	3Fe4S
Glu_synthase	Arthrospira_platensis_NIES_39_uid197171	YP_005070138.1	479130178	COG0069	3Fe4S
Glu_synthase	Arthrospira_platensis_NIES_39_uid197171	YP_005070138.1	479130178	COG0070	3Fe4S
NifU	Arthrospira_platensis_NIES_39_uid197171	YP_005067121.1	479127161	COG0694	2Fe2S/4Fe4S
PDDEXK_1	Arthrospira_platensis_NIES_39_uid197171	YP_005072182.1	479132222	COG1074	4Fe4S
PDDEXK_1	Arthrospira_platensis_NIES_39_uid197171	YP_005072183.1	479132223	COG3857	4Fe4S
BATS	Arthrospira_platensis_NIES_39_uid197171	YP_005066640.1	479126680	COG0502	2Fe2S
HypD	Arthrospira_platensis_NIES_39_uid197171	YP_005072656.1	479132696	COG0409	4Fe4S
Fer2_3	Arthrospira_platensis_NIES_39_uid197171	YP_005072242.1	479132282	COG0479	2Fe2S
Fer4_NifH	Arthrospira_platensis_NIES_39_uid197171	YP_005071256.1	479131296	COG1348	4Fe4S
NADH-G_4Fe-4S_3	Arthrospira_platensis_NIES_39_uid197171	YP_005071099.1	479131139	COG3383	4Fe4S
NADH_4Fe-4S	Arthrospira_platensis_NIES_39_uid197171	YP_005071101.1	479131141	COG1894	4Fe4S
NADH_4Fe-4S	Arthrospira_platensis_NIES_39_uid197171	YP_005071101.1	479131141	COG3411	4Fe4S
UPF0051	Arthrospira_platensis_NIES_39_uid197171	YP_005067940.1	479127980	COG0719	Unknown
UPF0051	Arthrospira_platensis_NIES_39_uid197171	YP_005067942.1	479127982	COG0719	Unknown
Rubredoxin	Arthrospira_platensis_NIES_39_uid197171	YP_005067187.1	479127227	COG1773	Fe
Fer4_12	Arthrospira_platensis_NIES_39_uid197171	YP_005072068.1	479132108	COG0602	4Fe4S
Aconitase	Arthrospira_platensis_NIES_39_uid197171	YP_005067760.1	479127800	COG1049	4Fe4S
Aconitase	Arthrospira_platensis_NIES_39_uid197171	YP_005072983.1	479133023	COG0065	4Fe4S
Fer2_4	Arthrospira_platensis_NIES_39_uid197171	YP_005071099.1	479131139	COG3383	2Fe2S
Fer4_17	Arthrospira_platensis_NIES_39_uid197171	YP_005068556.1	479128596	COG1453	4Fe4S
Fer4_17	Arthrospira_platensis_NIES_39_uid197171	YP_005072754.1	479132794	COG0247	4Fe4S
NIR_SIR	Arthrospira_platensis_NIES_39_uid197171	YP_005067101.1	479127141	COG0155	4Fe4S
NIR_SIR	Arthrospira_platensis_NIES_39_uid197171	YP_005069408.1	479129448	COG0155	4Fe4S
NIR_SIR	Arthrospira_platensis_NIES_39_uid197171	YP_005069482.1	479129522	COG0155	4Fe4S
NIR_SIR_ferr	Arthrospira_platensis_NIES_39_uid197171	YP_005067101.1	479127141	COG0155	4Fe4S
NIR_SIR_ferr	Arthrospira_platensis_NIES_39_uid197171	YP_005069408.1	479129448	COG0155	4Fe4S
NIR_SIR_ferr	Arthrospira_platensis_NIES_39_uid197171	YP_005069482.1	479129522	COG0155	4Fe4S
Rieske	Arthrospira_platensis_NIES_39_uid197171	YP_005068150.1	479128190	COG0723	2Fe2S
Rieske	Arthrospira_platensis_NIES_39_uid197171	YP_005068150.1	479128190	COG1232	2Fe2S
Rieske	Arthrospira_platensis_NIES_39_uid197171	YP_005068150.1	479128190	COG3349	2Fe2S
Rieske	Arthrospira_platensis_NIES_39_uid197171	YP_005070886.1	479130926	COG0723	2Fe2S
Rieske	Arthrospira_platensis_NIES_39_uid197171	YP_005072477.1	479132517	COG4638	2Fe2S
Fer2	Arthrospira_platensis_NIES_39_uid197171	YP_005067307.1	479127347	COG0633	2Fe2S
Fer2	Arthrospira_platensis_NIES_39_uid197171	YP_005068697.1	479128737	COG0633	2Fe2S
Fer2	Arthrospira_platensis_NIES_39_uid197171	YP_005068726.1	479128766	COG0633	2Fe2S
Fer2	Arthrospira_platensis_NIES_39_uid197171	YP_005068935.1	479128975	COG0633	2Fe2S
Fer2	Arthrospira_platensis_NIES_39_uid197171	YP_005072616.1	479132656	COG1018	2Fe2S
Fer2	Arthrospira_platensis_NIES_39_uid197171	YP_005072749.1	479132789	COG0633	2Fe2S
Fe-S_biosyn	Arthrospira_platensis_NIES_39_uid197171	YP_005067107.1	479127147	COG0316	2Fe2S
Fe-S_biosyn	Arthrospira_platensis_NIES_39_uid197171	YP_005070134.1	479130174	COG0316	2Fe2S
BolA	Arthrospira_platensis_NIES_39_uid197171	YP_005067005.1	479127045	COG0271	2Fe2S
Fer2_BFD	Arthrospira_platensis_NIES_39_uid197171	YP_005068954.1	479128994	COG0579	2Fe2S
Fer2_BFD	Arthrospira_platensis_NIES_39_uid197171	YP_005068954.1	479128994	COG1251	2Fe2S
Prismane	Arthrospira_platensis_NIES_39_uid197171	YP_005071100.1	479131140	COG1151	4Fe4S + hybrid 4Fe-2S-2O
Fer4_5	Arthrospira_platensis_NIES_39_uid197171	YP_005070710.1	479130750	COG0348	4Fe4S
Fer4_5	Arthrospira_platensis_NIES_39_uid197171	YP_005070710.1	479130750	COG0664	4Fe4S
Fer4_5	Arthrospira_platensis_NIES_39_uid197171	YP_005070710.1	479130750	COG1221	4Fe4S
FrhB_FdhB_C	Arthrospira_platensis_NIES_39_uid197171	YP_005067386.1	479127426	COG1035	4Fe4S
2Fe-2S_thioredx	Arthrospira_platensis_NIES_39_uid197171	YP_005066558.1	479126598	COG3411	2Fe2S
2Fe-2S_thioredx	Arthrospira_platensis_NIES_39_uid197171	YP_005069787.1	479129827	COG3411	2Fe2S
2Fe-2S_thioredx	Arthrospira_platensis_NIES_39_uid197171	YP_005071044.1	479131084	COG3411	2Fe2S
2Fe-2S_thioredx	Arthrospira_platensis_NIES_39_uid197171	YP_005071101.1	479131141	COG1894	2Fe2S
2Fe-2S_thioredx	Arthrospira_platensis_NIES_39_uid197171	YP_005071101.1	479131141	COG3411	2Fe2S
2Fe-2S_thioredx	Arthrospira_platensis_NIES_39_uid197171	YP_005071102.1	479131142	COG1905	2Fe2S
Oxidored_q6	Arthrospira_platensis_NIES_39_uid197171	YP_005067189.1	479127229	COG0377	4Fe4S
Oxidored_q6	Arthrospira_platensis_NIES_39_uid197171	YP_005071098.1	479131138	COG1941	4Fe4S
Fer4_21	Arthrospira_platensis_NIES_39_uid197171	YP_005071016.1	479131056	COG1135	4Fe4S
Fer4_21	Arthrospira_platensis_NIES_39_uid197171	YP_005071016.1	479131056	COG1145	4Fe4S
Oxidored_nitro	Arthrospira_platensis_NIES_39_uid197171	YP_005070829.1	479130869	COG2710	8Fe8S / 8Fe7S
Oxidored_nitro	Arthrospira_platensis_NIES_39_uid197171	YP_005071258.1	479131298	COG2710	8Fe8S / 8Fe7S
CCG	Arthrospira_platensis_NIES_39_uid197171	YP_005072754.1	479132794	COG0247	4Fe4S
CCG	Arthrospira_platensis_NIES_39_uid197171	YP_005072776.1	479132816	COG2048	4Fe4S
Molybdop_Fe4S4	Arthrospira_platensis_NIES_39_uid197171	YP_005067893.1	479127933	COG0243	4Fe4S
Fer4_8	Arthrospira_platensis_NIES_39_uid197171	YP_005068215.1	479128255	COG0247	4Fe4S
Fer4_8	Arthrospira_platensis_NIES_39_uid197171	YP_005068215.1	479128255	COG0277	4Fe4S
Fer4_8	Arthrospira_platensis_NIES_39_uid197171	YP_005071099.1	479131139	COG3383	4Fe4S
Fer4_8	Arthrospira_platensis_NIES_39_uid197171	YP_005072242.1	479132282	COG0479	4Fe4S
Rubrerythrin	Arthrospira_platensis_NIES_39_uid197171	YP_005067372.1	479127412	COG1633	Fe
Fer4_10	Arthrospira_platensis_NIES_39_uid197171	YP_005069050.1	479129090	COG1143	4Fe4S
Fer4_7	Arthrospira_platensis_NIES_39_uid197171	YP_005069495.1	479129535	COG1142	4Fe4S
Fer4_7	Arthrospira_platensis_NIES_39_uid197171	YP_005070566.1	479130606	COG1146	4Fe4S
Fer4_7	Arthrospira_platensis_NIES_39_uid197171	YP_005071104.1	479131144	COG0674	4Fe4S
Fer4_7	Arthrospira_platensis_NIES_39_uid197171	YP_005071104.1	479131144	COG1013	4Fe4S
Fer4_7	Arthrospira_platensis_NIES_39_uid197171	YP_005071104.1	479131144	COG1014	4Fe4S
Fer4_7	Arthrospira_platensis_NIES_39_uid197171	YP_005071104.1	479131144	COG1145	4Fe4S
Fer4_7	Arthrospira_platensis_NIES_39_uid197171	YP_005072775.1	479132815	COG1143	4Fe4S
Radical_SAM	Arthrospira_platensis_NIES_39_uid197171	YP_005066640.1	479126680	COG0502	4Fe4S
Radical_SAM	Arthrospira_platensis_NIES_39_uid197171	YP_005066727.1	479126767	COG1032	4Fe4S
Radical_SAM	Arthrospira_platensis_NIES_39_uid197171	YP_005066788.1	479126828	COG1180	4Fe4S
Radical_SAM	Arthrospira_platensis_NIES_39_uid197171	YP_005067180.1	479127220	COG1032	4Fe4S
Radical_SAM	Arthrospira_platensis_NIES_39_uid197171	YP_005067473.1	479127513	COG0621	4Fe4S
Radical_SAM	Arthrospira_platensis_NIES_39_uid197171	YP_005067537.1	479127577	COG1032	4Fe4S
Radical_SAM	Arthrospira_platensis_NIES_39_uid197171	YP_005067838.1	479127878	COG1032	4Fe4S
Radical_SAM	Arthrospira_platensis_NIES_39_uid197171	YP_005069106.1	479129146	COG0635	4Fe4S
Radical_SAM	Arthrospira_platensis_NIES_39_uid197171	YP_005069184.1	479129224	COG0320	4Fe4S
Radical_SAM	Arthrospira_platensis_NIES_39_uid197171	YP_005070121.1	479130161	COG1032	4Fe4S
Radical_SAM	Arthrospira_platensis_NIES_39_uid197171	YP_005070121.1	479130161	COG5011	4Fe4S
Radical_SAM	Arthrospira_platensis_NIES_39_uid197171	YP_005070336.1	479130376	COG0320	4Fe4S
Radical_SAM	Arthrospira_platensis_NIES_39_uid197171	YP_005070494.1	479130534	COG1060	4Fe4S
Radical_SAM	Arthrospira_platensis_NIES_39_uid197171	YP_005070995.1	479131035	COG1060	4Fe4S
Radical_SAM	Arthrospira_platensis_NIES_39_uid197171	YP_005071042.1	479131082	COG0621	4Fe4S
Radical_SAM	Arthrospira_platensis_NIES_39_uid197171	YP_005071500.1	479131540	COG0820	4Fe4S
Radical_SAM	Arthrospira_platensis_NIES_39_uid197171	YP_005071942.1	479131982	COG0535	4Fe4S
Radical_SAM	Arthrospira_platensis_NIES_39_uid197171	YP_005072304.1	479132344	COG2896	4Fe4S
Radical_SAM	Arthrospira_platensis_NIES_39_uid197171	YP_005072856.1	479132896	COG0641	4Fe4S
Radical_SAM	Arthrospira_platensis_NIES_39_uid197171	YP_005072857.1	479132897	COG0641	4Fe4S
Radical_SAM	Arthrospira_platensis_NIES_39_uid197171	YP_005072952.1	479132992	COG0731	4Fe4S
Glutaredoxin	Arthrospira_platensis_NIES_39_uid197171	479127046	479127046	COG0278	2Fe2S
Aminotran_5	Arthrospira_platensis_NIES_39_uid197171	479127159	479127159	COG1104	2Fe2S
Aminotran_5	Arthrospira_platensis_NIES_39_uid197171	479127251	479127251	COG1104	2Fe2S
Aminotran_5	Arthrospira_platensis_NIES_39_uid197171	479130659	479130659	COG1104	2Fe2S
Aminotran_5	Arthrospira_platensis_NIES_39_uid197171	479130676	479130676	COG1104	2Fe2S
NadA	Asticcacaulis_excentricus_CB_48_uid55641	YP_004086693.1	315497889	COG0379	4Fe4S
EndIII_4Fe-2S	Asticcacaulis_excentricus_CB_48_uid55641	YP_004086606.1	315497802	COG0177	4Fe4S
TSCPD	Asticcacaulis_excentricus_CB_48_uid55641	YP_004088799.1	315499996	COG0209	Unknown
GcpE	Asticcacaulis_excentricus_CB_48_uid55641	YP_004086743.1	315497939	COG0821	4Fe4S
PAPS_reduct	Asticcacaulis_excentricus_CB_48_uid55641	YP_004087915.1	315499111	COG0175	4Fe4S
LYTB	Asticcacaulis_excentricus_CB_48_uid55641	YP_004087384.1	315498580	COG0761	3Fe4S
UPF0004	Asticcacaulis_excentricus_CB_48_uid55641	YP_004085963.1	315497159	COG0621	Unknown
UPF0004	Asticcacaulis_excentricus_CB_48_uid55641	YP_004086018.1	315497214	COG0621	Unknown
UPF0004	Asticcacaulis_excentricus_CB_48_uid55641	YP_004086117.1	315497313	COG0621	Unknown
Fer4_14	Asticcacaulis_excentricus_CB_48_uid55641	YP_004088431.1	315499628	COG0602	4Fe4S
Mob_synth_C	Asticcacaulis_excentricus_CB_48_uid55641	YP_004086236.1	315497432	COG2896	4Fe4S
Fer4_18	Asticcacaulis_excentricus_CB_48_uid55641	YP_004089221.1	315500418	COG0348	4Fe4S
Fer4_16	Asticcacaulis_excentricus_CB_48_uid55641	YP_004087900.1	315499096	COG1600	4Fe4S
ETF_QO	Asticcacaulis_excentricus_CB_48_uid55641	YP_004088912.1	315500109	COG0644	4Fe4S
ETF_QO	Asticcacaulis_excentricus_CB_48_uid55641	YP_004088912.1	315500109	COG2440	4Fe4S
Glu_synthase	Asticcacaulis_excentricus_CB_48_uid55641	YP_004087903.1	315499099	COG0067	3Fe4S
Glu_synthase	Asticcacaulis_excentricus_CB_48_uid55641	YP_004087903.1	315499099	COG0069	3Fe4S
Glu_synthase	Asticcacaulis_excentricus_CB_48_uid55641	YP_004087903.1	315499099	COG0070	3Fe4S
NifU	Asticcacaulis_excentricus_CB_48_uid55641	YP_004086013.1	315497209	COG0694	2Fe2S/4Fe4S
BATS	Asticcacaulis_excentricus_CB_48_uid55641	YP_004088058.1	315499254	COG0502	2Fe2S
Fer2_3	Asticcacaulis_excentricus_CB_48_uid55641	YP_004086062.1	315497258	COG0479	2Fe2S
NADH-G_4Fe-4S_3	Asticcacaulis_excentricus_CB_48_uid55641	YP_004088599.1	315499796	COG1034	4Fe4S
SDH_alpha	Asticcacaulis_excentricus_CB_48_uid55641	YP_004087792.1	315498988	COG1760	4Fe4S
NADH_4Fe-4S	Asticcacaulis_excentricus_CB_48_uid55641	YP_004088597.1	315499794	COG1894	4Fe4S
UPF0051	Asticcacaulis_excentricus_CB_48_uid55641	YP_004088551.1	315499748	COG0719	Unknown
UPF0051	Asticcacaulis_excentricus_CB_48_uid55641	YP_004088554.1	315499751	COG0719	Unknown
Aconitase	Asticcacaulis_excentricus_CB_48_uid55641	YP_004086291.1	315497487	COG1048	4Fe4S
Aconitase	Asticcacaulis_excentricus_CB_48_uid55641	YP_004086294.1	315497490	COG1049	4Fe4S
Aconitase	Asticcacaulis_excentricus_CB_48_uid55641	YP_004086546.1	315497742	COG0065	4Fe4S
Fer4_6	Asticcacaulis_excentricus_CB_48_uid55641	YP_004086925.1	315498121	COG1146	4Fe4S
Fer2_4	Asticcacaulis_excentricus_CB_48_uid55641	YP_004088599.1	315499796	COG1034	2Fe2S
Fer4_17	Asticcacaulis_excentricus_CB_48_uid55641	YP_004086062.1	315497258	COG0479	4Fe4S
NIR_SIR	Asticcacaulis_excentricus_CB_48_uid55641	YP_004087913.1	315499109	COG0155	4Fe4S
NIR_SIR	Asticcacaulis_excentricus_CB_48_uid55641	YP_004088395.1	315499592	COG1251	4Fe4S
NIR_SIR_ferr	Asticcacaulis_excentricus_CB_48_uid55641	YP_004087913.1	315499109	COG0155	4Fe4S
NIR_SIR_ferr	Asticcacaulis_excentricus_CB_48_uid55641	YP_004088395.1	315499592	COG1251	4Fe4S
Rieske	Asticcacaulis_excentricus_CB_48_uid55641	YP_004086338.1	315497534	COG4638	2Fe2S
Rieske	Asticcacaulis_excentricus_CB_48_uid55641	YP_004086584.1	315497780	COG2146	2Fe2S
Rieske	Asticcacaulis_excentricus_CB_48_uid55641	YP_004086968.1	315498164	COG0723	2Fe2S
Rieske	Asticcacaulis_excentricus_CB_48_uid55641	YP_004087854.1	315499050	COG4638	2Fe2S
Rieske	Asticcacaulis_excentricus_CB_48_uid55641	YP_004087956.1	315499152	COG4638	2Fe2S
Rieske	Asticcacaulis_excentricus_CB_48_uid55641	YP_004088273.1	315499470	COG4638	2Fe2S
Rieske	Asticcacaulis_excentricus_CB_48_uid55641	YP_004088396.1	315499593	COG2146	2Fe2S
Rieske	Asticcacaulis_excentricus_CB_48_uid55641	YP_004089083.1	315500280	COG2146	2Fe2S
Fer2	Asticcacaulis_excentricus_CB_48_uid55641	YP_004086063.1	315497259	COG0633	2Fe2S
Fer2	Asticcacaulis_excentricus_CB_48_uid55641	YP_004086898.1	315498094	COG0633	2Fe2S
Fer2	Asticcacaulis_excentricus_CB_48_uid55641	YP_004088279.1	315499476	COG1018	2Fe2S
Fer2	Asticcacaulis_excentricus_CB_48_uid55641	YP_004089071.1	315500268	COG2080	2Fe2S
Fe-S_biosyn	Asticcacaulis_excentricus_CB_48_uid55641	YP_004088338.1	315499535	COG0316	2Fe2S
Fe-S_biosyn	Asticcacaulis_excentricus_CB_48_uid55641	YP_004088557.1	315499754	COG0316	2Fe2S
Fer2_2	Asticcacaulis_excentricus_CB_48_uid55641	YP_004088333.1	315499530	COG4630	2Fe2S
Fer2_2	Asticcacaulis_excentricus_CB_48_uid55641	YP_004089071.1	315500268	COG2080	2Fe2S
BolA	Asticcacaulis_excentricus_CB_48_uid55641	YP_004086910.1	315498106	COG0271	2Fe2S
BolA	Asticcacaulis_excentricus_CB_48_uid55641	YP_004088860.1	315500057	COG0271	2Fe2S
Fer2_BFD	Asticcacaulis_excentricus_CB_48_uid55641	YP_004087415.1	315498611	COG2906	2Fe2S
Fer2_BFD	Asticcacaulis_excentricus_CB_48_uid55641	YP_004088395.1	315499592	COG1251	2Fe2S
Fer2_BFD	Asticcacaulis_excentricus_CB_48_uid55641	YP_004088397.1	315499594	COG0243	2Fe2S
Fer2_BFD	Asticcacaulis_excentricus_CB_48_uid55641	YP_004088397.1	315499594	COG1251	2Fe2S
Fer4_5	Asticcacaulis_excentricus_CB_48_uid55641	YP_004089221.1	315500418	COG0348	4Fe4S
2Fe-2S_thioredx	Asticcacaulis_excentricus_CB_48_uid55641	YP_004088596.1	315499793	COG1905	2Fe2S
Fer4_20	Asticcacaulis_excentricus_CB_48_uid55641	YP_004087904.1	315499100	COG0493	4Fe4S
BcrAD_BadFG	Asticcacaulis_excentricus_CB_48_uid55641	YP_004088509.1	315499706	COG2971	4Fe4S
Oxidored_q6	Asticcacaulis_excentricus_CB_48_uid55641	YP_004088592.1	315499789	COG0377	4Fe4S
Molybdop_Fe4S4	Asticcacaulis_excentricus_CB_48_uid55641	YP_004088397.1	315499594	COG0243	4Fe4S
Molybdop_Fe4S4	Asticcacaulis_excentricus_CB_48_uid55641	YP_004088397.1	315499594	COG1251	4Fe4S
Fer4	Asticcacaulis_excentricus_CB_48_uid55641	YP_004086925.1	315498121	COG1146	4Fe4S
Fer4_7	Asticcacaulis_excentricus_CB_48_uid55641	YP_004088601.1	315499798	COG1143	4Fe4S
Fer4_7	Asticcacaulis_excentricus_CB_48_uid55641	YP_004089221.1	315500418	COG0348	4Fe4S
Radical_SAM	Asticcacaulis_excentricus_CB_48_uid55641	YP_004085901.1	315497097	COG0635	4Fe4S
Radical_SAM	Asticcacaulis_excentricus_CB_48_uid55641	YP_004085963.1	315497159	COG0621	4Fe4S
Radical_SAM	Asticcacaulis_excentricus_CB_48_uid55641	YP_004086018.1	315497214	COG0621	4Fe4S
Radical_SAM	Asticcacaulis_excentricus_CB_48_uid55641	YP_004086117.1	315497313	COG0621	4Fe4S
Radical_SAM	Asticcacaulis_excentricus_CB_48_uid55641	YP_004086236.1	315497432	COG2896	4Fe4S
Radical_SAM	Asticcacaulis_excentricus_CB_48_uid55641	YP_004086562.1	315497758	COG1964	4Fe4S
Radical_SAM	Asticcacaulis_excentricus_CB_48_uid55641	YP_004086592.1	315497788	COG0820	4Fe4S
Radical_SAM	Asticcacaulis_excentricus_CB_48_uid55641	YP_004087106.1	315498302	COG1533	4Fe4S
Radical_SAM	Asticcacaulis_excentricus_CB_48_uid55641	YP_004087270.1	315498466	COG0635	4Fe4S
Radical_SAM	Asticcacaulis_excentricus_CB_48_uid55641	YP_004088058.1	315499254	COG0502	4Fe4S
Radical_SAM	Asticcacaulis_excentricus_CB_48_uid55641	YP_004088061.1	315499257	COG4277	4Fe4S
Radical_SAM	Asticcacaulis_excentricus_CB_48_uid55641	YP_004088699.1	315499896	COG0320	4Fe4S
Glutaredoxin	Asticcacaulis_excentricus_CB_48_uid55641	315500059	315500059	COG0278	2Fe2S
NoConservedDomain	Asticcacaulis_excentricus_CB_48_uid55641	315498146	315498146	COG1194	4Fe4S
NoConservedDomain	Asticcacaulis_excentricus_CB_48_uid55641	315497193	315497193	COG0276	2Fe2S
Aminotran_5	Asticcacaulis_excentricus_CB_48_uid55641	315499747	315499747	COG1104	2Fe2S
Aminotran_5	Asticcacaulis_excentricus_CB_48_uid55641	315500769	315500769	COG1104	2Fe2S
Complex1_49kDa	Asticcacaulis_excentricus_CB_48_uid55641	315499791	315499791	COG0649	4Fe4S
NadA	Azotobacter_vinelandii_DJ_uid57597	YP_002800663.1	226945590	COG0379	4Fe4S
Aminotran_3	Azotobacter_vinelandii_DJ_uid57597	YP_002801960.1	226946887	COG0161	2Fe2S
GcpE	Azotobacter_vinelandii_DJ_uid57597	YP_002801140.1	226946067	COG0821	4Fe4S
PAPS_reduct	Azotobacter_vinelandii_DJ_uid57597	YP_002799478.1	226944405	COG0175	4Fe4S
LYTB	Azotobacter_vinelandii_DJ_uid57597	YP_002798385.1	226943312	COG0761	3Fe4S
Rieske_2	Azotobacter_vinelandii_DJ_uid57597	YP_002799499.1	226944426	COG2146	2Fe2S
FdhE	Azotobacter_vinelandii_DJ_uid57597	YP_002797619.1	226942546	COG3058	Fe
UPF0004	Azotobacter_vinelandii_DJ_uid57597	YP_002798122.1	226943049	COG0621	Unknown
UPF0004	Azotobacter_vinelandii_DJ_uid57597	YP_002800884.1	226945811	COG0621	Unknown
Fer4_14	Azotobacter_vinelandii_DJ_uid57597	YP_002801286.1	226946213	COG1509	4Fe4S
Mob_synth_C	Azotobacter_vinelandii_DJ_uid57597	YP_002797620.1	226942547	COG2896	4Fe4S
Mob_synth_C	Azotobacter_vinelandii_DJ_uid57597	YP_002800173.1	226945100	COG2896	4Fe4S
Mob_synth_C	Azotobacter_vinelandii_DJ_uid57597	YP_002800676.1	226945603	COG2896	4Fe4S
Fer4_18	Azotobacter_vinelandii_DJ_uid57597	YP_002799179.1	226944106	COG0348	4Fe4S
Fer4_16	Azotobacter_vinelandii_DJ_uid57597	YP_002797969.1	226942896	COG1600	4Fe4S
ETF_QO	Azotobacter_vinelandii_DJ_uid57597	YP_002798706.1	226943633	COG0644	4Fe4S
ETF_QO	Azotobacter_vinelandii_DJ_uid57597	YP_002798706.1	226943633	COG2440	4Fe4S
ETF_QO	Azotobacter_vinelandii_DJ_uid57597	YP_002798833.1	226943760	COG0644	4Fe4S
ETF_QO	Azotobacter_vinelandii_DJ_uid57597	YP_002798833.1	226943760	COG2440	4Fe4S
ETF_QO	Azotobacter_vinelandii_DJ_uid57597	YP_002798928.1	226943855	COG0644	4Fe4S
ETF_QO	Azotobacter_vinelandii_DJ_uid57597	YP_002798928.1	226943855	COG2440	4Fe4S
Fe-S_assembly	Azotobacter_vinelandii_DJ_uid57597	YP_002801145.1	226946072	COG2975	Unknown
Glu_synthase	Azotobacter_vinelandii_DJ_uid57597	YP_002799722.1	226944649	COG0069	3Fe4S
Glu_synthase	Azotobacter_vinelandii_DJ_uid57597	YP_002801611.1	226946538	COG0067	3Fe4S
Glu_synthase	Azotobacter_vinelandii_DJ_uid57597	YP_002801611.1	226946538	COG0069	3Fe4S
Glu_synthase	Azotobacter_vinelandii_DJ_uid57597	YP_002801611.1	226946538	COG0070	3Fe4S
Cas_Cas4	Azotobacter_vinelandii_DJ_uid57597	YP_002800297.1	226945224	COG1468	2Fe2S
NifU	Azotobacter_vinelandii_DJ_uid57597	YP_002797400.1	226942327	COG0694	2Fe2S/4Fe4S
NifU	Azotobacter_vinelandii_DJ_uid57597	YP_002797400.1	226942327	COG0822	2Fe2S/4Fe4S
NifU	Azotobacter_vinelandii_DJ_uid57597	YP_002797514.1	226942441	COG0694	2Fe2S/4Fe4S
NifU	Azotobacter_vinelandii_DJ_uid57597	YP_002800022.1	226944949	COG0316	2Fe2S/4Fe4S
NifU	Azotobacter_vinelandii_DJ_uid57597	YP_002800022.1	226944949	COG0694	2Fe2S/4Fe4S
NifU	Azotobacter_vinelandii_DJ_uid57597	YP_002801977.1	226946904	COG0694	2Fe2S/4Fe4S
ParA	Azotobacter_vinelandii_DJ_uid57597	YP_002799115.1	226944042	COG0489	4Fe4S
ParA	Azotobacter_vinelandii_DJ_uid57597	YP_002799115.1	226944042	COG2151	4Fe4S
BATS	Azotobacter_vinelandii_DJ_uid57597	YP_002797826.1	226942753	COG0502	2Fe2S
NiFe_hyd_SSU_C	Azotobacter_vinelandii_DJ_uid57597	YP_002802122.1	226947049	COG1740	4Fe4S
HypD	Azotobacter_vinelandii_DJ_uid57597	YP_002802108.1	226947035	COG0409	4Fe4S
NifU_N	Azotobacter_vinelandii_DJ_uid57597	YP_002797400.1	226942327	COG0694	2Fe2S
NifU_N	Azotobacter_vinelandii_DJ_uid57597	YP_002797400.1	226942327	COG0822	2Fe2S
NifU_N	Azotobacter_vinelandii_DJ_uid57597	YP_002801150.1	226946077	COG0822	2Fe2S
Fer2_3	Azotobacter_vinelandii_DJ_uid57597	YP_002800119.1	226945046	COG0479	2Fe2S
Fer4_NifH	Azotobacter_vinelandii_DJ_uid57597	YP_002797378.1	226942305	COG1348	4Fe4S
Fer4_NifH	Azotobacter_vinelandii_DJ_uid57597	YP_002797502.1	226942429	COG1348	4Fe4S
Fer4_NifH	Azotobacter_vinelandii_DJ_uid57597	YP_002801975.1	226946902	COG1348	4Fe4S
NADH-G_4Fe-4S_3	Azotobacter_vinelandii_DJ_uid57597	YP_002799996.1	226944923	COG1034	4Fe4S
SDH_alpha	Azotobacter_vinelandii_DJ_uid57597	YP_002799756.1	226944683	COG1760	4Fe4S
NADH_4Fe-4S	Azotobacter_vinelandii_DJ_uid57597	YP_002799995.1	226944922	COG1894	4Fe4S
Rubredoxin	Azotobacter_vinelandii_DJ_uid57597	YP_002801925.1	226946852	COG1773	Fe
Rubredoxin	Azotobacter_vinelandii_DJ_uid57597	YP_002802115.1	226947042	COG1773	Fe
Aconitase	Azotobacter_vinelandii_DJ_uid57597	YP_002798188.1	226943115	COG0065	4Fe4S
Aconitase	Azotobacter_vinelandii_DJ_uid57597	YP_002799186.1	226944113	COG1048	4Fe4S
Aconitase	Azotobacter_vinelandii_DJ_uid57597	YP_002799486.1	226944413	COG1048	4Fe4S
Aconitase	Azotobacter_vinelandii_DJ_uid57597	YP_002799510.1	226944437	COG1049	4Fe4S
Aconitase	Azotobacter_vinelandii_DJ_uid57597	YP_002800552.1	226945479	COG0065	4Fe4S
Fer4_6	Azotobacter_vinelandii_DJ_uid57597	YP_002800980.1	226945907	COG1146	4Fe4S
Fer4_17	Azotobacter_vinelandii_DJ_uid57597	YP_002797580.1	226942507	COG0247	4Fe4S
Fer4_17	Azotobacter_vinelandii_DJ_uid57597	YP_002800119.1	226945046	COG0479	4Fe4S
Fer4_17	Azotobacter_vinelandii_DJ_uid57597	YP_002801407.1	226946334	COG0247	4Fe4S
Fer4_17	Azotobacter_vinelandii_DJ_uid57597	YP_002801407.1	226946334	COG0277	4Fe4S
Fer4_17	Azotobacter_vinelandii_DJ_uid57597	YP_002801407.1	226946334	COG0479	4Fe4S
NIR_SIR	Azotobacter_vinelandii_DJ_uid57597	YP_002799500.1	226944427	COG1251	4Fe4S
NIR_SIR	Azotobacter_vinelandii_DJ_uid57597	YP_002799901.1	226944828	COG0155	4Fe4S
NIR_SIR_ferr	Azotobacter_vinelandii_DJ_uid57597	YP_002799500.1	226944427	COG1251	4Fe4S
NIR_SIR_ferr	Azotobacter_vinelandii_DJ_uid57597	YP_002799901.1	226944828	COG0155	4Fe4S
Rieske	Azotobacter_vinelandii_DJ_uid57597	YP_002798077.1	226943004	COG4638	2Fe2S
Rieske	Azotobacter_vinelandii_DJ_uid57597	YP_002798507.1	226943434	COG0723	2Fe2S
Rieske	Azotobacter_vinelandii_DJ_uid57597	YP_002801321.1	226946248	COG4638	2Fe2S
Rieske	Azotobacter_vinelandii_DJ_uid57597	YP_002801322.1	226946249	COG2146	2Fe2S
Rieske	Azotobacter_vinelandii_DJ_uid57597	YP_002801359.1	226946286	COG2146	2Fe2S
Fer2	Azotobacter_vinelandii_DJ_uid57597	YP_002798079.1	226943006	COG0543	2Fe2S
Fer2	Azotobacter_vinelandii_DJ_uid57597	YP_002798079.1	226943006	COG0633	2Fe2S
Fer2	Azotobacter_vinelandii_DJ_uid57597	YP_002798097.1	226943024	COG0543	2Fe2S
Fer2	Azotobacter_vinelandii_DJ_uid57597	YP_002798097.1	226943024	COG1018	2Fe2S
Fer2	Azotobacter_vinelandii_DJ_uid57597	YP_002798655.1	226943582	COG2871	2Fe2S
Fer2	Azotobacter_vinelandii_DJ_uid57597	YP_002799395.1	226944322	COG4630	2Fe2S
Fer2	Azotobacter_vinelandii_DJ_uid57597	YP_002799739.1	226944666	COG2080	2Fe2S
Fer2	Azotobacter_vinelandii_DJ_uid57597	YP_002799758.1	226944685	COG2080	2Fe2S
Fer2	Azotobacter_vinelandii_DJ_uid57597	YP_002799996.1	226944923	COG1034	2Fe2S
Fer2	Azotobacter_vinelandii_DJ_uid57597	YP_002800211.1	226945138	COG2871	2Fe2S
Fer2	Azotobacter_vinelandii_DJ_uid57597	YP_002800678.1	226945605	COG2080	2Fe2S
Fer2	Azotobacter_vinelandii_DJ_uid57597	YP_002801084.1	226946011	COG0633	2Fe2S
Fer2	Azotobacter_vinelandii_DJ_uid57597	YP_002801146.1	226946073	COG0633	2Fe2S
Fer2	Azotobacter_vinelandii_DJ_uid57597	YP_002801312.1	226946239	COG0543	2Fe2S
Fer2	Azotobacter_vinelandii_DJ_uid57597	YP_002801312.1	226946239	COG1018	2Fe2S
Fer2	Azotobacter_vinelandii_DJ_uid57597	YP_002801819.1	226946746	COG0543	2Fe2S
Fer2	Azotobacter_vinelandii_DJ_uid57597	YP_002801819.1	226946746	COG1018	2Fe2S
Fe-S_biosyn	Azotobacter_vinelandii_DJ_uid57597	YP_002797399.1	226942326	COG0316	2Fe2S
Fe-S_biosyn	Azotobacter_vinelandii_DJ_uid57597	YP_002801149.1	226946076	COG0316	2Fe2S
Fe-S_biosyn	Azotobacter_vinelandii_DJ_uid57597	YP_002801687.1	226946614	COG0316	2Fe2S
Fer2_2	Azotobacter_vinelandii_DJ_uid57597	YP_002799395.1	226944322	COG4630	2Fe2S
Fer2_2	Azotobacter_vinelandii_DJ_uid57597	YP_002799739.1	226944666	COG2080	2Fe2S
Fer2_2	Azotobacter_vinelandii_DJ_uid57597	YP_002799758.1	226944685	COG2080	2Fe2S
Fer2_2	Azotobacter_vinelandii_DJ_uid57597	YP_002800678.1	226945605	COG2080	2Fe2S
BolA	Azotobacter_vinelandii_DJ_uid57597	YP_002798491.1	226943418	COG5007	2Fe2S
BolA	Azotobacter_vinelandii_DJ_uid57597	YP_002800610.1	226945537	COG0271	2Fe2S
Fer2_BFD	Azotobacter_vinelandii_DJ_uid57597	YP_002797400.1	226942327	COG0694	2Fe2S
Fer2_BFD	Azotobacter_vinelandii_DJ_uid57597	YP_002797400.1	226942327	COG0822	2Fe2S
Fer2_BFD	Azotobacter_vinelandii_DJ_uid57597	YP_002799498.1	226944425	COG0243	2Fe2S
Fer2_BFD	Azotobacter_vinelandii_DJ_uid57597	YP_002799498.1	226944425	COG1251	2Fe2S
Fer2_BFD	Azotobacter_vinelandii_DJ_uid57597	YP_002799500.1	226944427	COG1251	2Fe2S
Rnf-Nqr	Azotobacter_vinelandii_DJ_uid57597	YP_002798653.1	226943580	COG1347	Fe
Rnf-Nqr	Azotobacter_vinelandii_DJ_uid57597	YP_002798654.1	226943581	COG2209	Fe
Rnf-Nqr	Azotobacter_vinelandii_DJ_uid57597	YP_002799108.1	226944035	COG4660	Fe
Rnf-Nqr	Azotobacter_vinelandii_DJ_uid57597	YP_002799113.1	226944040	COG4657	Fe
Rnf-Nqr	Azotobacter_vinelandii_DJ_uid57597	YP_002802155.1	226947082	COG4660	Fe
Rnf-Nqr	Azotobacter_vinelandii_DJ_uid57597	YP_002802160.1	226947087	COG4657	Fe
Prismane	Azotobacter_vinelandii_DJ_uid57597	YP_002797680.1	226942607	COG1151	4Fe4S + hybrid 4Fe-2S-2O
Fer4_5	Azotobacter_vinelandii_DJ_uid57597	YP_002799179.1	226944106	COG0348	4Fe4S
2Fe-2S_thioredx	Azotobacter_vinelandii_DJ_uid57597	YP_002799994.1	226944921	COG1905	2Fe2S
Fer4_20	Azotobacter_vinelandii_DJ_uid57597	YP_002801610.1	226946537	COG0493	4Fe4S
Oxidored_q6	Azotobacter_vinelandii_DJ_uid57597	YP_002797670.1	226942597	COG1941	4Fe4S
Oxidored_q6	Azotobacter_vinelandii_DJ_uid57597	YP_002799992.1	226944919	COG0377	4Fe4S
Oxidored_q6	Azotobacter_vinelandii_DJ_uid57597	YP_002802122.1	226947049	COG1740	4Fe4S
FeS	Azotobacter_vinelandii_DJ_uid57597	YP_002799112.1	226944039	COG2878	4Fe4S
FeS	Azotobacter_vinelandii_DJ_uid57597	YP_002802159.1	226947086	COG2878	4Fe4S
Fer4_21	Azotobacter_vinelandii_DJ_uid57597	YP_002799112.1	226944039	COG2878	4Fe4S
Fer4_21	Azotobacter_vinelandii_DJ_uid57597	YP_002802159.1	226947086	COG2878	4Fe4S
Oxidored_nitro	Azotobacter_vinelandii_DJ_uid57597	YP_002797379.1	226942306	COG2710	8Fe8S / 8Fe7S
Oxidored_nitro	Azotobacter_vinelandii_DJ_uid57597	YP_002797380.1	226942307	COG2710	8Fe8S / 8Fe7S
Oxidored_nitro	Azotobacter_vinelandii_DJ_uid57597	YP_002797385.1	226942312	COG2710	8Fe8S / 8Fe7S
Oxidored_nitro	Azotobacter_vinelandii_DJ_uid57597	YP_002797386.1	226942313	COG2710	8Fe8S / 8Fe7S
Oxidored_nitro	Azotobacter_vinelandii_DJ_uid57597	YP_002797495.1	226942422	COG2710	8Fe8S / 8Fe7S
Oxidored_nitro	Azotobacter_vinelandii_DJ_uid57597	YP_002797497.1	226942424	COG2710	8Fe8S / 8Fe7S
Oxidored_nitro	Azotobacter_vinelandii_DJ_uid57597	YP_002797511.1	226942438	COG2710	8Fe8S / 8Fe7S
Oxidored_nitro	Azotobacter_vinelandii_DJ_uid57597	YP_002797512.1	226942439	COG2710	8Fe8S / 8Fe7S
Oxidored_nitro	Azotobacter_vinelandii_DJ_uid57597	YP_002801101.1	226946028	COG2710	8Fe8S / 8Fe7S
Oxidored_nitro	Azotobacter_vinelandii_DJ_uid57597	YP_002801972.1	226946899	COG2710	8Fe8S / 8Fe7S
Oxidored_nitro	Azotobacter_vinelandii_DJ_uid57597	YP_002801974.1	226946901	COG2710	8Fe8S / 8Fe7S
CCG	Azotobacter_vinelandii_DJ_uid57597	YP_002797580.1	226942507	COG0247	4Fe4S
CCG	Azotobacter_vinelandii_DJ_uid57597	YP_002801404.1	226946331	COG0247	4Fe4S
CCG	Azotobacter_vinelandii_DJ_uid57597	YP_002801407.1	226946334	COG0247	4Fe4S
CCG	Azotobacter_vinelandii_DJ_uid57597	YP_002801407.1	226946334	COG0277	4Fe4S
CCG	Azotobacter_vinelandii_DJ_uid57597	YP_002801407.1	226946334	COG0479	4Fe4S
CCG	Azotobacter_vinelandii_DJ_uid57597	YP_002801427.1	226946354	COG0247	4Fe4S
SPASM	Azotobacter_vinelandii_DJ_uid57597	YP_002801269.1	226946196	COG0535	4Fe4S
Molybdop_Fe4S4	Azotobacter_vinelandii_DJ_uid57597	YP_002797616.1	226942543	COG0243	4Fe4S
Molybdop_Fe4S4	Azotobacter_vinelandii_DJ_uid57597	YP_002797616.1	226942543	COG3383	4Fe4S
Molybdop_Fe4S4	Azotobacter_vinelandii_DJ_uid57597	YP_002799498.1	226944425	COG0243	4Fe4S
Molybdop_Fe4S4	Azotobacter_vinelandii_DJ_uid57597	YP_002799498.1	226944425	COG1251	4Fe4S
Molybdop_Fe4S4	Azotobacter_vinelandii_DJ_uid57597	YP_002799996.1	226944923	COG1034	4Fe4S
Fer4_8	Azotobacter_vinelandii_DJ_uid57597	YP_002799111.1	226944038	COG3064	4Fe4S
Fer4_8	Azotobacter_vinelandii_DJ_uid57597	YP_002799111.1	226944038	COG4656	4Fe4S
Fer4_8	Azotobacter_vinelandii_DJ_uid57597	YP_002801405.1	226946332	COG1139	4Fe4S
Fer4_2	Azotobacter_vinelandii_DJ_uid57597	YP_002797617.1	226942544	COG0437	4Fe4S
Fer4_2	Azotobacter_vinelandii_DJ_uid57597	YP_002797681.1	226942608	COG1142	4Fe4S
Rubrerythrin	Azotobacter_vinelandii_DJ_uid57597	YP_002798247.1	226943174	COG1633	Fe
Fer4	Azotobacter_vinelandii_DJ_uid57597	YP_002800980.1	226945907	COG1146	4Fe4S
Fer4_11	Azotobacter_vinelandii_DJ_uid57597	YP_002797617.1	226942544	COG0437	4Fe4S
Fer4_11	Azotobacter_vinelandii_DJ_uid57597	YP_002797681.1	226942608	COG1142	4Fe4S
Fer4_10	Azotobacter_vinelandii_DJ_uid57597	YP_002797582.1	226942509	COG1145	4Fe4S
Fer4_10	Azotobacter_vinelandii_DJ_uid57597	YP_002798257.1	226943184	COG1145	4Fe4S
Fer4_10	Azotobacter_vinelandii_DJ_uid57597	YP_002799358.1	226944285	COG1146	4Fe4S
Fer4_10	Azotobacter_vinelandii_DJ_uid57597	YP_002802158.1	226947085	COG4656	4Fe4S
Fer4_10	Azotobacter_vinelandii_DJ_uid57597	YP_002802164.1	226947091	COG1145	4Fe4S
Fer4_7	Azotobacter_vinelandii_DJ_uid57597	YP_002797501.1	226942428	COG2768	4Fe4S
Fer4_7	Azotobacter_vinelandii_DJ_uid57597	YP_002799179.1	226944106	COG0348	4Fe4S
Fer4_7	Azotobacter_vinelandii_DJ_uid57597	YP_002799998.1	226944925	COG1143	4Fe4S
Fer4_7	Azotobacter_vinelandii_DJ_uid57597	YP_002801427.1	226946354	COG0247	4Fe4S
Radical_SAM	Azotobacter_vinelandii_DJ_uid57597	YP_002797535.1	226942462	COG0635	4Fe4S
Radical_SAM	Azotobacter_vinelandii_DJ_uid57597	YP_002797620.1	226942547	COG2896	4Fe4S
Radical_SAM	Azotobacter_vinelandii_DJ_uid57597	YP_002797826.1	226942753	COG0502	4Fe4S
Radical_SAM	Azotobacter_vinelandii_DJ_uid57597	YP_002797991.1	226942918	COG1032	4Fe4S
Radical_SAM	Azotobacter_vinelandii_DJ_uid57597	YP_002798066.1	226942993	COG0320	4Fe4S
Radical_SAM	Azotobacter_vinelandii_DJ_uid57597	YP_002798122.1	226943049	COG0621	4Fe4S
Radical_SAM	Azotobacter_vinelandii_DJ_uid57597	YP_002799174.1	226944101	COG0635	4Fe4S
Radical_SAM	Azotobacter_vinelandii_DJ_uid57597	YP_002799241.1	226944168	COG0535	4Fe4S
Radical_SAM	Azotobacter_vinelandii_DJ_uid57597	YP_002799244.1	226944171	COG1032	4Fe4S
Radical_SAM	Azotobacter_vinelandii_DJ_uid57597	YP_002800079.1	226945006	COG0820	4Fe4S
Radical_SAM	Azotobacter_vinelandii_DJ_uid57597	YP_002800173.1	226945100	COG2896	4Fe4S
Radical_SAM	Azotobacter_vinelandii_DJ_uid57597	YP_002800783.1	226945710	COG0602	4Fe4S
Radical_SAM	Azotobacter_vinelandii_DJ_uid57597	YP_002800884.1	226945811	COG0621	4Fe4S
Radical_SAM	Azotobacter_vinelandii_DJ_uid57597	YP_002801143.1	226946070	COG0820	4Fe4S
Radical_SAM	Azotobacter_vinelandii_DJ_uid57597	YP_002801269.1	226946196	COG0535	4Fe4S
Radical_SAM	Azotobacter_vinelandii_DJ_uid57597	YP_002802163.1	226947090	COG0535	4Fe4S
Radical_SAM	Azotobacter_vinelandii_DJ_uid57597	YP_002802163.1	226947090	COG1433	4Fe4S
Glutaredoxin	Azotobacter_vinelandii_DJ_uid57597	226943523	226943523	COG0278	2Fe2S
Glutaredoxin	Azotobacter_vinelandii_DJ_uid57597	226947095	226947095	COG0278	2Fe2S
NoConservedDomain	Azotobacter_vinelandii_DJ_uid57597	226942610	226942610	COG1194	4Fe4S
Aminotran_5	Azotobacter_vinelandii_DJ_uid57597	226942328	226942328	COG1104	2Fe2S
Aminotran_5	Azotobacter_vinelandii_DJ_uid57597	226946078	226946078	COG1104	2Fe2S
NadA	Bacillus_anthracis_Ames_uid57909	NP_846875.1	30264498	COG0379	4Fe4S
Aminotran_3	Bacillus_anthracis_Ames_uid57909	NP_844679.1	30262302	COG0161	2Fe2S
GcpE	Bacillus_anthracis_Ames_uid57909	NP_846727.1	30264350	COG0821	4Fe4S
Fer4_13	Bacillus_anthracis_Ames_uid57909	NP_843955.1	30261578	COG1141	4Fe4S
PAPS_reduct	Bacillus_anthracis_Ames_uid57909	NP_843896.1	30261519	COG0175	4Fe4S
LYTB	Bacillus_anthracis_Ames_uid57909	NP_846735.1	30264358	COG0761	3Fe4S
Rieske_2	Bacillus_anthracis_Ames_uid57909	NP_844543.1	30262166	COG2146	2Fe2S
zf-CDGSH	Bacillus_anthracis_Ames_uid57909	NP_846563.1	30264186	COG3369	2Fe2S
UPF0004	Bacillus_anthracis_Ames_uid57909	NP_846155.1	30263778	COG0621	Unknown
UPF0004	Bacillus_anthracis_Ames_uid57909	NP_846758.1	30264381	COG0621	Unknown
Mob_synth_C	Bacillus_anthracis_Ames_uid57909	NP_844531.1	30262154	COG2896	4Fe4S
Mob_synth_C	Bacillus_anthracis_Ames_uid57909	NP_845895.1	30263518	COG2896	4Fe4S
Fer4_16	Bacillus_anthracis_Ames_uid57909	NP_843080.1	30260703	COG1600	4Fe4S
Glu_synthase	Bacillus_anthracis_Ames_uid57909	NP_843065.1	30260688	COG0067	3Fe4S
Glu_synthase	Bacillus_anthracis_Ames_uid57909	NP_843065.1	30260688	COG0069	3Fe4S
Glu_synthase	Bacillus_anthracis_Ames_uid57909	NP_843065.1	30260688	COG0070	3Fe4S
Glu_synthase	Bacillus_anthracis_Ames_uid57909	NP_845969.1	30263592	COG0069	3Fe4S
NifU	Bacillus_anthracis_Ames_uid57909	NP_847369.1	30264992	COG0694	2Fe2S/4Fe4S
PDDEXK_1	Bacillus_anthracis_Ames_uid57909	NP_843625.1	30261248	COG3857	4Fe4S
BATS	Bacillus_anthracis_Ames_uid57909	NP_846569.1	30264192	COG0502	2Fe2S
DHODB_Fe-S_bind	Bacillus_anthracis_Ames_uid57909	NP_846265.1	30263888	COG0543	2Fe2S
Fer2_3	Bacillus_anthracis_Ames_uid57909	NP_846959.1	30264582	COG0479	2Fe2S
NADH-G_4Fe-4S_3	Bacillus_anthracis_Ames_uid57909	NP_843123.1	30260746	COG3383	4Fe4S
NADH-G_4Fe-4S_3	Bacillus_anthracis_Ames_uid57909	NP_845899.1	30263522	COG3383	4Fe4S
SDH_alpha	Bacillus_anthracis_Ames_uid57909	NP_845596.1	30263219	COG1760	4Fe4S
SDH_alpha	Bacillus_anthracis_Ames_uid57909	NP_846591.1	30264214	COG1760	4Fe4S
UPF0051	Bacillus_anthracis_Ames_uid57909	NP_847395.1	30265018	COG0719	Unknown
UPF0051	Bacillus_anthracis_Ames_uid57909	NP_847398.1	30265021	COG0719	Unknown
Aconitase	Bacillus_anthracis_Ames_uid57909	NP_843879.1	30261502	COG0065	4Fe4S
[truncated: 19,180 more rows]

## Sheet: Facultative anaerobes
Domain	Organism	NCBI code	Gi code	COG code	Cofactor type
GcpE	Actinobacillus_suis_H91_0380_uid176363	YP_006816545.1	407691756	COG0821	4Fe4S
UDG	Actinobacillus_suis_H91_0380_uid176363	YP_006816841.1	407692052	COG0692	4Fe4S
PAPS_reduct	Actinobacillus_suis_H91_0380_uid176363	YP_006817900.1	407693111	COG0175	4Fe4S
PAPS_reduct	Actinobacillus_suis_H91_0380_uid176363	YP_006817901.1	407693112	COG0175	4Fe4S
LYTB	Actinobacillus_suis_H91_0380_uid176363	YP_006818119.1	407693330	COG0761	3Fe4S
FdhE	Actinobacillus_suis_H91_0380_uid176363	YP_006817435.1	407692646	COG3058	Fe
UPF0004	Actinobacillus_suis_H91_0380_uid176363	YP_006817819.1	407693030	COG0621	Unknown
UPF0004	Actinobacillus_suis_H91_0380_uid176363	YP_006818250.1	407693461	COG0621	Unknown
Mob_synth_C	Actinobacillus_suis_H91_0380_uid176363	YP_006817101.1	407692312	COG2896	4Fe4S
Fe-S_assembly	Actinobacillus_suis_H91_0380_uid176363	YP_006816784.1	407691995	COG2975	Unknown
NifU	Actinobacillus_suis_H91_0380_uid176363	YP_006817650.1	407692861	COG0316	2Fe2S/4Fe4S
NifU	Actinobacillus_suis_H91_0380_uid176363	YP_006817650.1	407692861	COG0694	2Fe2S/4Fe4S
ParA	Actinobacillus_suis_H91_0380_uid176363	YP_006816695.1	407691906	COG0489	4Fe4S
BATS	Actinobacillus_suis_H91_0380_uid176363	YP_006817685.1	407692896	COG0502	2Fe2S
NifU_N	Actinobacillus_suis_H91_0380_uid176363	YP_006816777.1	407691988	COG0822	2Fe2S
Fer2_3	Actinobacillus_suis_H91_0380_uid176363	YP_006818417.1	407693628	COG0479	2Fe2S
SDH_alpha	Actinobacillus_suis_H91_0380_uid176363	YP_006817363.1	407692574	COG1760	4Fe4S
Fer4_12	Actinobacillus_suis_H91_0380_uid176363	YP_006817634.1	407692845	COG1180	4Fe4S
Aconitase	Actinobacillus_suis_H91_0380_uid176363	YP_006817211.1	407692422	COG1049	4Fe4S
Aconitase	Actinobacillus_suis_H91_0380_uid176363	YP_006817662.1	407692873	COG0065	4Fe4S
Fer4_6	Actinobacillus_suis_H91_0380_uid176363	YP_006818425.1	407693636	COG0348	4Fe4S
NIR_SIR	Actinobacillus_suis_H91_0380_uid176363	YP_006817999.1	407693210	COG0155	4Fe4S
NIR_SIR_ferr	Actinobacillus_suis_H91_0380_uid176363	YP_006817999.1	407693210	COG0155	4Fe4S
Fer2	Actinobacillus_suis_H91_0380_uid176363	YP_006816783.1	407691994	COG0633	2Fe2S
Fer2	Actinobacillus_suis_H91_0380_uid176363	YP_006817644.1	407692855	COG2871	2Fe2S
Fer2	Actinobacillus_suis_H91_0380_uid176363	YP_006818346.1	407693557	COG1018	2Fe2S
Fe-S_biosyn	Actinobacillus_suis_H91_0380_uid176363	YP_006816778.1	407691989	COG0316	2Fe2S
Fe-S_biosyn	Actinobacillus_suis_H91_0380_uid176363	YP_006818473.1	407693684	COG0316	2Fe2S
BolA	Actinobacillus_suis_H91_0380_uid176363	YP_006816447.1	407691658	COG5007	2Fe2S
BolA	Actinobacillus_suis_H91_0380_uid176363	YP_006817501.1	407692712	COG0271	2Fe2S
Rnf-Nqr	Actinobacillus_suis_H91_0380_uid176363	YP_006817624.1	407692835	COG4660	Fe
Rnf-Nqr	Actinobacillus_suis_H91_0380_uid176363	YP_006817630.1	407692841	COG4657	Fe
Rnf-Nqr	Actinobacillus_suis_H91_0380_uid176363	YP_006817645.1	407692856	COG2209	Fe
Rnf-Nqr	Actinobacillus_suis_H91_0380_uid176363	YP_006817646.1	407692857	COG1347	Fe
Fer4_5	Actinobacillus_suis_H91_0380_uid176363	YP_006818425.1	407693636	COG0348	4Fe4S
FeS	Actinobacillus_suis_H91_0380_uid176363	YP_006817629.1	407692840	COG2878	4Fe4S
Fer4_21	Actinobacillus_suis_H91_0380_uid176363	YP_006817629.1	407692840	COG2878	4Fe4S
CCG	Actinobacillus_suis_H91_0380_uid176363	YP_006817324.1	407692535	COG0247	4Fe4S
CCG	Actinobacillus_suis_H91_0380_uid176363	YP_006817395.1	407692606	COG0247	4Fe4S
Molybdop_Fe4S4	Actinobacillus_suis_H91_0380_uid176363	YP_006817431.1	407692642	COG0243	4Fe4S
Molybdop_Fe4S4	Actinobacillus_suis_H91_0380_uid176363	YP_006818423.1	407693634	COG0243	4Fe4S
Fer4_9	Actinobacillus_suis_H91_0380_uid176363	YP_006818421.1	407693632	COG1145	4Fe4S
Fer4_9	Actinobacillus_suis_H91_0380_uid176363	YP_006818421.1	407693632	COG1149	4Fe4S
Fer4_9	Actinobacillus_suis_H91_0380_uid176363	YP_006818425.1	407693636	COG0348	4Fe4S
Fer4_8	Actinobacillus_suis_H91_0380_uid176363	YP_006817325.1	407692536	COG1139	4Fe4S
Fer4_8	Actinobacillus_suis_H91_0380_uid176363	YP_006817395.1	407692606	COG0247	4Fe4S
Fer4_8	Actinobacillus_suis_H91_0380_uid176363	YP_006818356.1	407693567	COG0247	4Fe4S
Fer4_8	Actinobacillus_suis_H91_0380_uid176363	YP_006818356.1	407693567	COG0277	4Fe4S
Fer4_8	Actinobacillus_suis_H91_0380_uid176363	YP_006818417.1	407693628	COG0479	4Fe4S
Fer4_2	Actinobacillus_suis_H91_0380_uid176363	YP_006817433.1	407692644	COG0437	4Fe4S
Fer4_2	Actinobacillus_suis_H91_0380_uid176363	YP_006817708.1	407692919	COG0437	4Fe4S
Fer4_11	Actinobacillus_suis_H91_0380_uid176363	YP_006817433.1	407692644	COG0437	4Fe4S
Fer4_11	Actinobacillus_suis_H91_0380_uid176363	YP_006817708.1	407692919	COG0437	4Fe4S
Fer4_10	Actinobacillus_suis_H91_0380_uid176363	YP_006817756.1	407692967	COG1145	4Fe4S
Fer4_7	Actinobacillus_suis_H91_0380_uid176363	YP_006817628.1	407692839	COG4656	4Fe4S
Fer4_7	Actinobacillus_suis_H91_0380_uid176363	YP_006818421.1	407693632	COG1145	4Fe4S
Fer4_7	Actinobacillus_suis_H91_0380_uid176363	YP_006818421.1	407693632	COG1149	4Fe4S
Fer4_7	Actinobacillus_suis_H91_0380_uid176363	YP_006818424.1	407693635	COG1145	4Fe4S
Fer4_7	Actinobacillus_suis_H91_0380_uid176363	YP_006818424.1	407693635	COG1245	4Fe4S
Radical_SAM	Actinobacillus_suis_H91_0380_uid176363	YP_006816470.1	407691681	COG0820	4Fe4S
Radical_SAM	Actinobacillus_suis_H91_0380_uid176363	YP_006816604.1	407691815	COG1180	4Fe4S
Radical_SAM	Actinobacillus_suis_H91_0380_uid176363	YP_006816752.1	407691963	COG0635	4Fe4S
Radical_SAM	Actinobacillus_suis_H91_0380_uid176363	YP_006816853.1	407692064	COG1180	4Fe4S
Radical_SAM	Actinobacillus_suis_H91_0380_uid176363	YP_006817101.1	407692312	COG2896	4Fe4S
Radical_SAM	Actinobacillus_suis_H91_0380_uid176363	YP_006817115.1	407692326	COG1509	4Fe4S
Radical_SAM	Actinobacillus_suis_H91_0380_uid176363	YP_006817354.1	407692565	COG0635	4Fe4S
Radical_SAM	Actinobacillus_suis_H91_0380_uid176363	YP_006817540.1	407692751	COG0602	4Fe4S
Radical_SAM	Actinobacillus_suis_H91_0380_uid176363	YP_006817685.1	407692896	COG0502	4Fe4S
Radical_SAM	Actinobacillus_suis_H91_0380_uid176363	YP_006817819.1	407693030	COG0621	4Fe4S
Radical_SAM	Actinobacillus_suis_H91_0380_uid176363	YP_006818200.1	407693411	COG0320	4Fe4S
Radical_SAM	Actinobacillus_suis_H91_0380_uid176363	YP_006818250.1	407693461	COG0621	4Fe4S
Radical_SAM	Actinobacillus_suis_H91_0380_uid176363	YP_006818378.1	407693589	COG0635	4Fe4S
Radical_SAM	Actinobacillus_suis_H91_0380_uid176363	YP_006818378.1	407693589	COG3721	4Fe4S
Aminotran_5	Actinobacillus_suis_H91_0380_uid176363	407691987	407691987	COG1104	2Fe2S
NoConservedDomain	Actinobacillus_suis_H91_0380_uid176363	407693616	407693616	COG1194	4Fe4S
Glutaredoxin	Actinobacillus_suis_H91_0380_uid176363	407692951	407692951	COG0278	2Fe2S
NadA	Aeromonas_salmonicida_A449_uid58631	YP_001140659.1	145297818	COG0379	4Fe4S
Aminotran_3	Aeromonas_salmonicida_A449_uid58631	YP_001140117.1	145297276	COG0161	2Fe2S
Aminotran_3	Aeromonas_salmonicida_A449_uid58631	YP_001140699.1	145297858	COG0001	2Fe2S
Aminotran_3	Aeromonas_salmonicida_A449_uid58631	YP_001142638.1	145299797	COG0161	2Fe2S
GcpE	Aeromonas_salmonicida_A449_uid58631	YP_001142372.1	145299531	COG0821	4Fe4S
UDG	Aeromonas_salmonicida_A449_uid58631	YP_001140467.1	145297626	COG1573	4Fe4S
LYTB	Aeromonas_salmonicida_A449_uid58631	YP_001140598.1	145297757	COG0761	3Fe4S
Rieske_2	Aeromonas_salmonicida_A449_uid58631	YP_001140136.1	145297295	COG2146	2Fe2S
UPF0004	Aeromonas_salmonicida_A449_uid58631	YP_001140944.1	145298103	COG0621	Unknown
UPF0004	Aeromonas_salmonicida_A449_uid58631	YP_001141177.1	145298336	COG0621	Unknown
NRDD	Aeromonas_salmonicida_A449_uid58631	YP_001141078.1	145298237	COG1327	Fe
NRDD	Aeromonas_salmonicida_A449_uid58631	YP_001141078.1	145298237	COG1328	Fe
Fer4_14	Aeromonas_salmonicida_A449_uid58631	YP_001141603.1	145298762	COG0602	4Fe4S
Mob_synth_C	Aeromonas_salmonicida_A449_uid58631	YP_001142540.1	145299699	COG2896	4Fe4S
Fer4_18	Aeromonas_salmonicida_A449_uid58631	YP_001140054.1	145297213	COG0348	4Fe4S
Fer4_16	Aeromonas_salmonicida_A449_uid58631	YP_001143100.1	145300259	COG1600	4Fe4S
ETF_QO	Aeromonas_salmonicida_A449_uid58631	YP_001141679.1	145298838	COG0644	4Fe4S
ETF_QO	Aeromonas_salmonicida_A449_uid58631	YP_001141679.1	145298838	COG2440	4Fe4S
Glu_synthase	Aeromonas_salmonicida_A449_uid58631	YP_001141496.1	145298655	COG0067	3Fe4S
Glu_synthase	Aeromonas_salmonicida_A449_uid58631	YP_001141496.1	145298655	COG0069	3Fe4S
Glu_synthase	Aeromonas_salmonicida_A449_uid58631	YP_001141496.1	145298655	COG0070	3Fe4S
NifU	Aeromonas_salmonicida_A449_uid58631	YP_001143789.1	145300948	COG0316	2Fe2S/4Fe4S
NifU	Aeromonas_salmonicida_A449_uid58631	YP_001143789.1	145300948	COG0694	2Fe2S/4Fe4S
ParA	Aeromonas_salmonicida_A449_uid58631	YP_001141884.1	145299043	COG0489	4Fe4S
BATS	Aeromonas_salmonicida_A449_uid58631	YP_001142637.1	145299796	COG0502	2Fe2S
BATS	Aeromonas_salmonicida_A449_uid58631	YP_001143601.1	145300760	COG0502	2Fe2S
NiFe_hyd_SSU_C	Aeromonas_salmonicida_A449_uid58631	YP_001141614.1	145298773	COG1740	4Fe4S
HypD	Aeromonas_salmonicida_A449_uid58631	YP_001141628.1	145298787	COG0409	4Fe4S
NifU_N	Aeromonas_salmonicida_A449_uid58631	YP_001142383.1	145299542	COG0822	2Fe2S
Fer2_3	Aeromonas_salmonicida_A449_uid58631	YP_001140974.1	145298133	COG0479	2Fe2S
Fer2_3	Aeromonas_salmonicida_A449_uid58631	YP_001142155.1	145299314	COG0479	2Fe2S
NADH-G_4Fe-4S_3	Aeromonas_salmonicida_A449_uid58631	YP_001141559.1	145298718	COG1034	4Fe4S
SDH_alpha	Aeromonas_salmonicida_A449_uid58631	YP_001141976.1	145299135	COG1760	4Fe4S
SDH_alpha	Aeromonas_salmonicida_A449_uid58631	YP_001141977.1	145299136	COG1760	4Fe4S
NADH_4Fe-4S	Aeromonas_salmonicida_A449_uid58631	YP_001141560.1	145298719	COG1894	4Fe4S
Rubredoxin	Aeromonas_salmonicida_A449_uid58631	YP_001143944.1	145301103	COG0426	Fe
Rubredoxin	Aeromonas_salmonicida_A449_uid58631	YP_001143944.1	145301103	COG1773	Fe
Fer4_12	Aeromonas_salmonicida_A449_uid58631	YP_001141080.1	145298239	COG0602	4Fe4S
Aconitase	Aeromonas_salmonicida_A449_uid58631	YP_001140353.1	145297512	COG1049	4Fe4S
Aconitase	Aeromonas_salmonicida_A449_uid58631	YP_001143134.1	145300293	COG0065	4Fe4S
Fer4_6	Aeromonas_salmonicida_A449_uid58631	YP_001141640.1	145298799	COG1142	4Fe4S
Fer4_6	Aeromonas_salmonicida_A449_uid58631	YP_001141644.1	145298803	COG1142	4Fe4S
Fer2_4	Aeromonas_salmonicida_A449_uid58631	YP_001141559.1	145298718	COG1034	2Fe2S
Fer4_17	Aeromonas_salmonicida_A449_uid58631	YP_001142155.1	145299314	COG0479	4Fe4S
NIR_SIR	Aeromonas_salmonicida_A449_uid58631	YP_001140138.1	145297297	COG1251	4Fe4S
NIR_SIR_ferr	Aeromonas_salmonicida_A449_uid58631	YP_001140138.1	145297297	COG1251	4Fe4S
Rieske	Aeromonas_salmonicida_A449_uid58631	YP_001140266.1	145297425	COG0723	2Fe2S
Fer2	Aeromonas_salmonicida_A449_uid58631	YP_001141765.1	145298924	COG1018	2Fe2S
Fer2	Aeromonas_salmonicida_A449_uid58631	YP_001142378.1	145299537	COG0633	2Fe2S
Fer2	Aeromonas_salmonicida_A449_uid58631	YP_001142631.1	145299790	COG1018	2Fe2S
Fer2	Aeromonas_salmonicida_A449_uid58631	YP_001142631.1	145299790	COG3217	2Fe2S
Fer2	Aeromonas_salmonicida_A449_uid58631	YP_001142935.1	145300094	COG2871	2Fe2S
Fer2	Aeromonas_salmonicida_A449_uid58631	YP_001142957.1	145300116	COG1018	2Fe2S
Fer2	Aeromonas_salmonicida_A449_uid58631	YP_001144188.1	145301348	COG1018	2Fe2S
Fe-S_biosyn	Aeromonas_salmonicida_A449_uid58631	YP_001140702.1	145297861	COG0316	2Fe2S
Fe-S_biosyn	Aeromonas_salmonicida_A449_uid58631	YP_001142382.1	145299541	COG0316	2Fe2S
BolA	Aeromonas_salmonicida_A449_uid58631	YP_001140236.1	145297395	COG5007	2Fe2S
BolA	Aeromonas_salmonicida_A449_uid58631	YP_001142941.1	145300100	COG0271	2Fe2S
Fer2_BFD	Aeromonas_salmonicida_A449_uid58631	YP_001140138.1	145297297	COG1251	2Fe2S
Fer2_BFD	Aeromonas_salmonicida_A449_uid58631	YP_001140386.1	145297545	COG2906	2Fe2S
Rnf-Nqr	Aeromonas_salmonicida_A449_uid58631	YP_001142265.1	145299424	COG4657	Fe
Rnf-Nqr	Aeromonas_salmonicida_A449_uid58631	YP_001142270.1	145299429	COG4660	Fe
Rnf-Nqr	Aeromonas_salmonicida_A449_uid58631	YP_001142936.1	145300095	COG2209	Fe
Rnf-Nqr	Aeromonas_salmonicida_A449_uid58631	YP_001142937.1	145300096	COG1347	Fe
Fer4_5	Aeromonas_salmonicida_A449_uid58631	YP_001140054.1	145297213	COG0348	4Fe4S
Fer4_5	Aeromonas_salmonicida_A449_uid58631	YP_001142535.1	145299694	COG0348	4Fe4S
Fer4_5	Aeromonas_salmonicida_A449_uid58631	YP_001143941.1	145301100	COG0348	4Fe4S
2Fe-2S_thioredx	Aeromonas_salmonicida_A449_uid58631	YP_001141561.1	145298720	COG1905	2Fe2S
Fer4_20	Aeromonas_salmonicida_A449_uid58631	YP_001141495.1	145298654	COG0493	4Fe4S
Fer4_20	Aeromonas_salmonicida_A449_uid58631	YP_001142630.1	145299789	COG0493	4Fe4S
Fer4_20	Aeromonas_salmonicida_A449_uid58631	YP_001142630.1	145299789	COG1143	4Fe4S
BcrAD_BadFG	Aeromonas_salmonicida_A449_uid58631	YP_001142848.1	145300007	COG2971	4Fe4S
Oxidored_q6	Aeromonas_salmonicida_A449_uid58631	YP_001141563.1	145298722	COG0377	4Fe4S
Oxidored_q6	Aeromonas_salmonicida_A449_uid58631	YP_001141614.1	145298773	COG1740	4Fe4S
Oxidored_q6	Aeromonas_salmonicida_A449_uid58631	YP_001141635.1	145298794	COG3260	4Fe4S
FeS	Aeromonas_salmonicida_A449_uid58631	YP_001142266.1	145299425	COG2878	4Fe4S
Fer4_21	Aeromonas_salmonicida_A449_uid58631	YP_001142266.1	145299425	COG2878	4Fe4S
CCG	Aeromonas_salmonicida_A449_uid58631	YP_001142117.1	145299276	COG0247	4Fe4S
Molybdop_Fe4S4	Aeromonas_salmonicida_A449_uid58631	YP_001141559.1	145298718	COG1034	4Fe4S
Molybdop_Fe4S4	Aeromonas_salmonicida_A449_uid58631	YP_001141645.1	145298804	COG3383	4Fe4S
Molybdop_Fe4S4	Aeromonas_salmonicida_A449_uid58631	YP_001142537.1	145299696	COG0243	4Fe4S
Fer4_8	Aeromonas_salmonicida_A449_uid58631	YP_001140974.1	145298133	COG0479	4Fe4S
Fer4_8	Aeromonas_salmonicida_A449_uid58631	YP_001142117.1	145299276	COG0247	4Fe4S
Fer4_8	Aeromonas_salmonicida_A449_uid58631	YP_001142267.1	145299426	COG4656	4Fe4S
Fer4_8	Aeromonas_salmonicida_A449_uid58631	YP_001142282.1	145299441	COG0247	4Fe4S
Fer4_8	Aeromonas_salmonicida_A449_uid58631	YP_001142282.1	145299441	COG0277	4Fe4S
Fer4_2	Aeromonas_salmonicida_A449_uid58631	YP_001141615.1	145298774	COG0437	4Fe4S
Fer4_2	Aeromonas_salmonicida_A449_uid58631	YP_001142120.1	145299279	COG0437	4Fe4S
Fer4	Aeromonas_salmonicida_A449_uid58631	YP_001142630.1	145299789	COG0493	4Fe4S
Fer4	Aeromonas_salmonicida_A449_uid58631	YP_001142630.1	145299789	COG1143	4Fe4S
Fer4_11	Aeromonas_salmonicida_A449_uid58631	YP_001141615.1	145298774	COG0437	4Fe4S
Fer4_11	Aeromonas_salmonicida_A449_uid58631	YP_001141640.1	145298799	COG1142	4Fe4S
Fer4_11	Aeromonas_salmonicida_A449_uid58631	YP_001141644.1	145298803	COG1142	4Fe4S
Fer4_11	Aeromonas_salmonicida_A449_uid58631	YP_001142120.1	145299279	COG0437	4Fe4S
Fer4_10	Aeromonas_salmonicida_A449_uid58631	YP_001142539.1	145299698	COG1143	4Fe4S
Fer4_10	Aeromonas_salmonicida_A449_uid58631	YP_001142539.1	145299698	COG1152	4Fe4S
Fer4_10	Aeromonas_salmonicida_A449_uid58631	YP_001143016.1	145300175	COG1145	4Fe4S
Fer4_10	Aeromonas_salmonicida_A449_uid58631	YP_001143834.1	145300993	COG1142	4Fe4S
Fer4_7	Aeromonas_salmonicida_A449_uid58631	YP_001140054.1	145297213	COG0348	4Fe4S
Fer4_7	Aeromonas_salmonicida_A449_uid58631	YP_001141009.1	145298168	COG0674	4Fe4S
Fer4_7	Aeromonas_salmonicida_A449_uid58631	YP_001141009.1	145298168	COG1013	4Fe4S
Fer4_7	Aeromonas_salmonicida_A449_uid58631	YP_001141009.1	145298168	COG1014	4Fe4S
Fer4_7	Aeromonas_salmonicida_A449_uid58631	YP_001141009.1	145298168	COG1146	4Fe4S
Fer4_7	Aeromonas_salmonicida_A449_uid58631	YP_001141557.1	145298716	COG1143	4Fe4S
Fer4_7	Aeromonas_salmonicida_A449_uid58631	YP_001141636.1	145298795	COG1143	4Fe4S
Fer4_7	Aeromonas_salmonicida_A449_uid58631	YP_001142535.1	145299694	COG0348	4Fe4S
Fer4_7	Aeromonas_salmonicida_A449_uid58631	YP_001142536.1	145299695	COG0437	4Fe4S
Fer4_7	Aeromonas_salmonicida_A449_uid58631	YP_001142539.1	145299698	COG1143	4Fe4S
Fer4_7	Aeromonas_salmonicida_A449_uid58631	YP_001142539.1	145299698	COG1152	4Fe4S
Fer4_7	Aeromonas_salmonicida_A449_uid58631	YP_001143834.1	145300993	COG1142	4Fe4S
Radical_SAM	Aeromonas_salmonicida_A449_uid58631	YP_001140532.1	145297691	COG1180	4Fe4S
Radical_SAM	Aeromonas_salmonicida_A449_uid58631	YP_001140925.1	145298084	COG0320	4Fe4S
Radical_SAM	Aeromonas_salmonicida_A449_uid58631	YP_001140944.1	145298103	COG0621	4Fe4S
Radical_SAM	Aeromonas_salmonicida_A449_uid58631	YP_001141131.1	145298290	COG1032	4Fe4S
Radical_SAM	Aeromonas_salmonicida_A449_uid58631	YP_001141131.1	145298290	COG3767	4Fe4S
Radical_SAM	Aeromonas_salmonicida_A449_uid58631	YP_001141177.1	145298336	COG0621	4Fe4S
Radical_SAM	Aeromonas_salmonicida_A449_uid58631	YP_001141686.1	145298845	COG0635	4Fe4S
Radical_SAM	Aeromonas_salmonicida_A449_uid58631	YP_001141772.1	145298931	COG1533	4Fe4S
Radical_SAM	Aeromonas_salmonicida_A449_uid58631	YP_001142374.1	145299533	COG0820	4Fe4S
Radical_SAM	Aeromonas_salmonicida_A449_uid58631	YP_001142438.1	145299597	COG1180	4Fe4S
Radical_SAM	Aeromonas_salmonicida_A449_uid58631	YP_001142540.1	145299699	COG2896	4Fe4S
Radical_SAM	Aeromonas_salmonicida_A449_uid58631	YP_001142637.1	145299796	COG0502	4Fe4S
Radical_SAM	Aeromonas_salmonicida_A449_uid58631	YP_001143164.1	145300323	COG0635	4Fe4S
Radical_SAM	Aeromonas_salmonicida_A449_uid58631	YP_001143601.1	145300760	COG0502	4Fe4S
Radical_SAM	Aeromonas_salmonicida_A449_uid58631	YP_001143813.1	145300972	COG0635	4Fe4S
Radical_SAM	Aeromonas_salmonicida_A449_uid58631	YP_001144069.1	145301229	COG0535	4Fe4S
Radical_SAM	Aeromonas_salmonicida_A449_uid58631	YP_001144070.1	145301230	COG0641	4Fe4S
Aminotran_5	Aeromonas_salmonicida_A449_uid58631	145299543	145299543	COG1104	2Fe2S
NoConservedDomain	Aeromonas_salmonicida_A449_uid58631	145297587	145297587	COG1194	4Fe4S
Glutaredoxin	Aeromonas_salmonicida_A449_uid58631	145298385	145298385	COG0278	2Fe2S
EndIII_4Fe-2S	Aggregatibacter_actinomycetemcomitans_D7S_1_uid46989	YP_006285917.1	387120034	COG0177	4Fe4S
GcpE	Aggregatibacter_actinomycetemcomitans_D7S_1_uid46989	YP_006287445.1	387121562	COG0821	4Fe4S
UDG	Aggregatibacter_actinomycetemcomitans_D7S_1_uid46989	YP_006287521.1	387121638	COG0692	4Fe4S
LYTB	Aggregatibacter_actinomycetemcomitans_D7S_1_uid46989	YP_006287415.1	387121532	COG0761	3Fe4S
FdhE	Aggregatibacter_actinomycetemcomitans_D7S_1_uid46989	YP_006285907.1	387120024	COG3058	Fe
UPF0004	Aggregatibacter_actinomycetemcomitans_D7S_1_uid46989	YP_006286312.1	387120429	COG0621	Unknown
UPF0004	Aggregatibacter_actinomycetemcomitans_D7S_1_uid46989	YP_006287354.1	387121471	COG0621	Unknown
NRDD	Aggregatibacter_actinomycetemcomitans_D7S_1_uid46989	YP_006286389.1	387120506	COG1327	Fe
NRDD	Aggregatibacter_actinomycetemcomitans_D7S_1_uid46989	YP_006286389.1	387120506	COG1328	Fe
Mob_synth_C	Aggregatibacter_actinomycetemcomitans_D7S_1_uid46989	YP_006285718.1	387119835	COG2896	4Fe4S
Fe-S_assembly	Aggregatibacter_actinomycetemcomitans_D7S_1_uid46989	YP_006286360.1	387120477	COG2975	Unknown
Cas_Cas4	Aggregatibacter_actinomycetemcomitans_D7S_1_uid46989	YP_006285890.1	387120007	COG1468	2Fe2S
Cas_Cas4	Aggregatibacter_actinomycetemcomitans_D7S_1_uid46989	YP_006287672.1	387121789	COG1468	2Fe2S
NifU	Aggregatibacter_actinomycetemcomitans_D7S_1_uid46989	YP_006286964.1	387121081	COG0316	2Fe2S/4Fe4S
NifU	Aggregatibacter_actinomycetemcomitans_D7S_1_uid46989	YP_006286964.1	387121081	COG0694	2Fe2S/4Fe4S
ParA	Aggregatibacter_actinomycetemcomitans_D7S_1_uid46989	YP_006286362.1	387120479	COG0489	4Fe4S
BATS	Aggregatibacter_actinomycetemcomitans_D7S_1_uid46989	YP_006287678.1	387121795	COG0502	2Fe2S
HypD	Aggregatibacter_actinomycetemcomitans_D7S_1_uid46989	YP_006285951.1	387120068	COG0409	4Fe4S
NifU_N	Aggregatibacter_actinomycetemcomitans_D7S_1_uid46989	YP_006286355.1	387120472	COG0822	2Fe2S
Fer2_3	Aggregatibacter_actinomycetemcomitans_D7S_1_uid46989	YP_006287087.1	387121204	COG0479	2Fe2S
SDH_alpha	Aggregatibacter_actinomycetemcomitans_D7S_1_uid46989	YP_006287451.1	387121568	COG1760	4Fe4S
Fer4_12	Aggregatibacter_actinomycetemcomitans_D7S_1_uid46989	YP_006286390.1	387120507	COG0602	4Fe4S
Fer4_6	Aggregatibacter_actinomycetemcomitans_D7S_1_uid46989	YP_006286921.1	387121038	COG0348	4Fe4S
Fer2	Aggregatibacter_actinomycetemcomitans_D7S_1_uid46989	YP_006286359.1	387120476	COG0633	2Fe2S
Fer2	Aggregatibacter_actinomycetemcomitans_D7S_1_uid46989	YP_006286655.1	387120772	COG2871	2Fe2S
Fer2	Aggregatibacter_actinomycetemcomitans_D7S_1_uid46989	YP_006287916.1	387122033	COG0633	2Fe2S
Fe-S_biosyn	Aggregatibacter_actinomycetemcomitans_D7S_1_uid46989	YP_006286056.1	387120173	COG0316	2Fe2S
Fe-S_biosyn	Aggregatibacter_actinomycetemcomitans_D7S_1_uid46989	YP_006286356.1	387120473	COG0316	2Fe2S
BolA	Aggregatibacter_actinomycetemcomitans_D7S_1_uid46989	YP_006286663.1	387120780	COG0271	2Fe2S
BolA	Aggregatibacter_actinomycetemcomitans_D7S_1_uid46989	YP_006287574.1	387121691	COG5007	2Fe2S
Rnf-Nqr	Aggregatibacter_actinomycetemcomitans_D7S_1_uid46989	YP_006285919.1	387120036	COG4660	Fe
Rnf-Nqr	Aggregatibacter_actinomycetemcomitans_D7S_1_uid46989	YP_006285924.1	387120041	COG4657	Fe
Rnf-Nqr	Aggregatibacter_actinomycetemcomitans_D7S_1_uid46989	YP_006286656.1	387120773	COG2209	Fe
Rnf-Nqr	Aggregatibacter_actinomycetemcomitans_D7S_1_uid46989	YP_006286657.1	387120774	COG1347	Fe
Fer4_5	Aggregatibacter_actinomycetemcomitans_D7S_1_uid46989	YP_006286921.1	387121038	COG0348	4Fe4S
Oxidored_q6	Aggregatibacter_actinomycetemcomitans_D7S_1_uid46989	YP_006287711.1	387121828	COG3260	4Fe4S
FeS	Aggregatibacter_actinomycetemcomitans_D7S_1_uid46989	YP_006285923.1	387120040	COG2878	4Fe4S
Fer4_21	Aggregatibacter_actinomycetemcomitans_D7S_1_uid46989	YP_006285923.1	387120040	COG2878	4Fe4S
Molybdop_Fe4S4	Aggregatibacter_actinomycetemcomitans_D7S_1_uid46989	YP_006286919.1	387121036	COG0243	4Fe4S
Molybdop_Fe4S4	Aggregatibacter_actinomycetemcomitans_D7S_1_uid46989	YP_006287707.1	387121824	COG3383	4Fe4S
Fer4_8	Aggregatibacter_actinomycetemcomitans_D7S_1_uid46989	YP_006286076.1	387120193	COG0247	4Fe4S
Fer4_8	Aggregatibacter_actinomycetemcomitans_D7S_1_uid46989	YP_006286076.1	387120193	COG0277	4Fe4S
Fer4_8	Aggregatibacter_actinomycetemcomitans_D7S_1_uid46989	YP_006287087.1	387121204	COG0479	4Fe4S
Fer4_2	Aggregatibacter_actinomycetemcomitans_D7S_1_uid46989	YP_006286978.1	387121095	COG0437	4Fe4S
Fer4_2	Aggregatibacter_actinomycetemcomitans_D7S_1_uid46989	YP_006287501.1	387121618	COG0437	4Fe4S
Fer4_2	Aggregatibacter_actinomycetemcomitans_D7S_1_uid46989	YP_006287719.1	387121836	COG1142	4Fe4S
Fer4_2	Aggregatibacter_actinomycetemcomitans_D7S_1_uid46989	YP_006287723.1	387121840	COG0437	4Fe4S
Fer4_11	Aggregatibacter_actinomycetemcomitans_D7S_1_uid46989	YP_006286978.1	387121095	COG0437	4Fe4S
Fer4_11	Aggregatibacter_actinomycetemcomitans_D7S_1_uid46989	YP_006287501.1	387121618	COG0437	4Fe4S
Fer4_11	Aggregatibacter_actinomycetemcomitans_D7S_1_uid46989	YP_006287719.1	387121836	COG1142	4Fe4S
Fer4_11	Aggregatibacter_actinomycetemcomitans_D7S_1_uid46989	YP_006287723.1	387121840	COG0437	4Fe4S
Fer4_10	Aggregatibacter_actinomycetemcomitans_D7S_1_uid46989	YP_006286499.1	387120616	COG1145	4Fe4S
Fer4_7	Aggregatibacter_actinomycetemcomitans_D7S_1_uid46989	YP_006285922.1	387120039	COG3064	4Fe4S
Fer4_7	Aggregatibacter_actinomycetemcomitans_D7S_1_uid46989	YP_006285922.1	387120039	COG4656	4Fe4S
Fer4_7	Aggregatibacter_actinomycetemcomitans_D7S_1_uid46989	YP_006286920.1	387121037	COG1145	4Fe4S
Fer4_7	Aggregatibacter_actinomycetemcomitans_D7S_1_uid46989	YP_006286920.1	387121037	COG1245	4Fe4S
Fer4_7	Aggregatibacter_actinomycetemcomitans_D7S_1_uid46989	YP_006286921.1	387121038	COG0348	4Fe4S
Fer4_7	Aggregatibacter_actinomycetemcomitans_D7S_1_uid46989	YP_006287712.1	387121829	COG1143	4Fe4S
Radical_SAM	Aggregatibacter_actinomycetemcomitans_D7S_1_uid46989	YP_006285718.1	387119835	COG2896	4Fe4S
Radical_SAM	Aggregatibacter_actinomycetemcomitans_D7S_1_uid46989	YP_006286217.1	387120334	COG0602	4Fe4S
Radical_SAM	Aggregatibacter_actinomycetemcomitans_D7S_1_uid46989	YP_006286312.1	387120429	COG0621	4Fe4S
Radical_SAM	Aggregatibacter_actinomycetemcomitans_D7S_1_uid46989	YP_006286808.1	387120925	COG0320	4Fe4S
Radical_SAM	Aggregatibacter_actinomycetemcomitans_D7S_1_uid46989	YP_006287229.1	387121346	COG0635	4Fe4S
Radical_SAM	Aggregatibacter_actinomycetemcomitans_D7S_1_uid46989	YP_006287354.1	387121471	COG0621	4Fe4S
Radical_SAM	Aggregatibacter_actinomycetemcomitans_D7S_1_uid46989	YP_006287419.1	387121536	COG0635	4Fe4S
Radical_SAM	Aggregatibacter_actinomycetemcomitans_D7S_1_uid46989	YP_006287448.1	387121565	COG0820	4Fe4S
Radical_SAM	Aggregatibacter_actinomycetemcomitans_D7S_1_uid46989	YP_006287532.1	387121649	COG1180	4Fe4S
Radical_SAM	Aggregatibacter_actinomycetemcomitans_D7S_1_uid46989	YP_006287542.1	387121659	COG1509	4Fe4S
Radical_SAM	Aggregatibacter_actinomycetemcomitans_D7S_1_uid46989	YP_006287678.1	387121795	COG0502	4Fe4S
Aminotran_5	Aggregatibacter_actinomycetemcomitans_D7S_1_uid46989	387120471	387120471	COG1104	2Fe2S
NoConservedDomain	Aggregatibacter_actinomycetemcomitans_D7S_1_uid46989	387120785	387120785	COG1194	4Fe4S
Glutaredoxin	Aggregatibacter_actinomycetemcomitans_D7S_1_uid46989	387120191	387120191	COG0278	2Fe2S
NadA	Alicycliphilus_denitrificans_K601_uid66307	YP_004386935.1	330823632	COG0379	4Fe4S
GcpE	Alicycliphilus_denitrificans_K601_uid66307	YP_004387327.1	330824024	COG0821	4Fe4S
UDG	Alicycliphilus_denitrificans_K601_uid66307	YP_004389548.1	330826245	COG1573	4Fe4S
UDG	Alicycliphilus_denitrificans_K601_uid66307	YP_004389583.1	330826280	COG3663	4Fe4S
PAPS_reduct	Alicycliphilus_denitrificans_K601_uid66307	YP_004387790.1	330824487	COG0175	4Fe4S
PAPS_reduct	Alicycliphilus_denitrificans_K601_uid66307	YP_004388958.1	330825655	COG0175	4Fe4S
LYTB	Alicycliphilus_denitrificans_K601_uid66307	YP_004386995.1	330823692	COG0761	3Fe4S
UPF0004	Alicycliphilus_denitrificans_K601_uid66307	YP_004389451.1	330826148	COG0621	Unknown
UPF0004	Alicycliphilus_denitrificans_K601_uid66307	YP_004389685.1	330826382	COG0621	Unknown
Mob_synth_C	Alicycliphilus_denitrificans_K601_uid66307	YP_004389006.1	330825703	COG2896	4Fe4S
Fer4_18	Alicycliphilus_denitrificans_K601_uid66307	YP_004387045.1	330823742	COG0348	4Fe4S
Fer4_18	Alicycliphilus_denitrificans_K601_uid66307	YP_004388212.1	330824909	COG0348	4Fe4S
Fer4_16	Alicycliphilus_denitrificans_K601_uid66307	YP_004389874.1	330826571	COG1600	4Fe4S
ETF_QO	Alicycliphilus_denitrificans_K601_uid66307	YP_004388397.1	330825094	COG0644	4Fe4S
ETF_QO	Alicycliphilus_denitrificans_K601_uid66307	YP_004388397.1	330825094	COG2440	4Fe4S
Glu_synthase	Alicycliphilus_denitrificans_K601_uid66307	YP_004386741.1	330823438	COG0067	3Fe4S
Glu_synthase	Alicycliphilus_denitrificans_K601_uid66307	YP_004386741.1	330823438	COG0069	3Fe4S
Glu_synthase	Alicycliphilus_denitrificans_K601_uid66307	YP_004386741.1	330823438	COG0070	3Fe4S
PDDEXK_1	Alicycliphilus_denitrificans_K601_uid66307	YP_004388528.1	330825225	COG2887	4Fe4S
PDDEXK_1	Alicycliphilus_denitrificans_K601_uid66307	YP_004388629.1	330825326	COG1468	4Fe4S
PDDEXK_1	Alicycliphilus_denitrificans_K601_uid66307	YP_004389137.1	330825834	COG2887	4Fe4S
ParA	Alicycliphilus_denitrificans_K601_uid66307	YP_004386959.1	330823656	COG0489	4Fe4S
ParA	Alicycliphilus_denitrificans_K601_uid66307	YP_004386959.1	330823656	COG2151	4Fe4S
BATS	Alicycliphilus_denitrificans_K601_uid66307	YP_004388361.1	330825058	COG0502	2Fe2S
NifU_N	Alicycliphilus_denitrificans_K601_uid66307	YP_004388278.1	330824975	COG0822	2Fe2S
Fer2_3	Alicycliphilus_denitrificans_K601_uid66307	YP_004388096.1	330824793	COG0479	2Fe2S
NADH-G_4Fe-4S_3	Alicycliphilus_denitrificans_K601_uid66307	YP_004389851.1	330826548	COG1034	4Fe4S
SDH_alpha	Alicycliphilus_denitrificans_K601_uid66307	YP_004386076.1	330822773	COG1760	4Fe4S
NADH_4Fe-4S	Alicycliphilus_denitrificans_K601_uid66307	YP_004386968.1	330823665	COG1894	4Fe4S
NADH_4Fe-4S	Alicycliphilus_denitrificans_K601_uid66307	YP_004386968.1	330823665	COG1905	4Fe4S
NADH_4Fe-4S	Alicycliphilus_denitrificans_K601_uid66307	YP_004389850.1	330826547	COG1894	4Fe4S
UPF0051	Alicycliphilus_denitrificans_K601_uid66307	YP_004388472.1	330825169	COG0719	Unknown
UPF0051	Alicycliphilus_denitrificans_K601_uid66307	YP_004388474.1	330825171	COG0719	Unknown
Aconitase	Alicycliphilus_denitrificans_K601_uid66307	YP_004386277.1	330822974	COG0065	4Fe4S
Aconitase	Alicycliphilus_denitrificans_K601_uid66307	YP_004386277.1	330822974	COG0066	4Fe4S
Aconitase	Alicycliphilus_denitrificans_K601_uid66307	YP_004386899.1	330823596	COG1048	4Fe4S
Aconitase	Alicycliphilus_denitrificans_K601_uid66307	YP_004386989.1	330823686	COG0065	4Fe4S
Aconitase	Alicycliphilus_denitrificans_K601_uid66307	YP_004387228.1	330823925	COG0065	4Fe4S
Aconitase	Alicycliphilus_denitrificans_K601_uid66307	YP_004387294.1	330823991	COG1048	4Fe4S
Aconitase	Alicycliphilus_denitrificans_K601_uid66307	YP_004387990.1	330824687	COG1048	4Fe4S
Aconitase	Alicycliphilus_denitrificans_K601_uid66307	YP_004388104.1	330824801	COG1049	4Fe4S
Aconitase	Alicycliphilus_denitrificans_K601_uid66307	YP_004389778.1	330826475	COG0065	4Fe4S
Fer2_4	Alicycliphilus_denitrificans_K601_uid66307	YP_004386969.1	330823666	COG3383	2Fe2S
Fer2_4	Alicycliphilus_denitrificans_K601_uid66307	YP_004389851.1	330826548	COG1034	2Fe2S
NIR_SIR	Alicycliphilus_denitrificans_K601_uid66307	YP_004388458.1	330825155	COG1251	4Fe4S
NIR_SIR	Alicycliphilus_denitrificans_K601_uid66307	YP_004388955.1	330825652	COG0155	4Fe4S
NIR_SIR_ferr	Alicycliphilus_denitrificans_K601_uid66307	YP_004388458.1	330825155	COG1251	4Fe4S
NIR_SIR_ferr	Alicycliphilus_denitrificans_K601_uid66307	YP_004388955.1	330825652	COG0155	4Fe4S
Rieske	Alicycliphilus_denitrificans_K601_uid66307	YP_004386788.1	330823485	COG0723	2Fe2S
Rieske	Alicycliphilus_denitrificans_K601_uid66307	YP_004387174.1	330823871	COG2146	2Fe2S
Rieske	Alicycliphilus_denitrificans_K601_uid66307	YP_004388459.1	330825156	COG2146	2Fe2S
Rieske	Alicycliphilus_denitrificans_K601_uid66307	YP_004389615.1	330826312	COG4638	2Fe2S
Rieske	Alicycliphilus_denitrificans_K601_uid66307	YP_004389707.1	330826404	COG2146	2Fe2S
Fer2	Alicycliphilus_denitrificans_K601_uid66307	YP_004386219.1	330822916	COG1018	2Fe2S
Fer2	Alicycliphilus_denitrificans_K601_uid66307	YP_004386220.1	330822917	COG1018	2Fe2S
Fer2	Alicycliphilus_denitrificans_K601_uid66307	YP_004388110.1	330824807	COG2080	2Fe2S
Fer2	Alicycliphilus_denitrificans_K601_uid66307	YP_004388143.1	330824840	COG1018	2Fe2S
Fer2	Alicycliphilus_denitrificans_K601_uid66307	YP_004388282.1	330824979	COG0633	2Fe2S
Fer2	Alicycliphilus_denitrificans_K601_uid66307	YP_004389346.1	330826043	COG0543	2Fe2S
Fer2	Alicycliphilus_denitrificans_K601_uid66307	YP_004389346.1	330826043	COG1018	2Fe2S
Fer2	Alicycliphilus_denitrificans_K601_uid66307	YP_004389739.1	330826436	COG0543	2Fe2S
Fer2	Alicycliphilus_denitrificans_K601_uid66307	YP_004389739.1	330826436	COG1018	2Fe2S
Fer2	Alicycliphilus_denitrificans_K601_uid66307	YP_004389739.1	330826436	COG1290	2Fe2S
Fer2	Alicycliphilus_denitrificans_K601_uid66307	YP_004390149.1	330826846	COG2080	2Fe2S
Fe-S_biosyn	Alicycliphilus_denitrificans_K601_uid66307	YP_004386597.1	330823294	COG0316	2Fe2S
Fe-S_biosyn	Alicycliphilus_denitrificans_K601_uid66307	YP_004388279.1	330824976	COG0316	2Fe2S
Fer2_2	Alicycliphilus_denitrificans_K601_uid66307	YP_004388110.1	330824807	COG2080	2Fe2S
Fer2_2	Alicycliphilus_denitrificans_K601_uid66307	YP_004389870.1	330826567	COG4630	2Fe2S
Fer2_2	Alicycliphilus_denitrificans_K601_uid66307	YP_004390149.1	330826846	COG2080	2Fe2S
BolA	Alicycliphilus_denitrificans_K601_uid66307	YP_004386758.1	330823455	COG5007	2Fe2S
BolA	Alicycliphilus_denitrificans_K601_uid66307	YP_004389113.1	330825810	COG0271	2Fe2S
Fer2_BFD	Alicycliphilus_denitrificans_K601_uid66307	YP_004388458.1	330825155	COG1251	2Fe2S
Fer2_BFD	Alicycliphilus_denitrificans_K601_uid66307	YP_004388460.1	330825157	COG0243	2Fe2S
Fer2_BFD	Alicycliphilus_denitrificans_K601_uid66307	YP_004388460.1	330825157	COG1251	2Fe2S
Fer2_BFD	Alicycliphilus_denitrificans_K601_uid66307	YP_004388699.1	330825396	COG2906	2Fe2S
Fer4_5	Alicycliphilus_denitrificans_K601_uid66307	YP_004387045.1	330823742	COG0348	4Fe4S
Fer4_5	Alicycliphilus_denitrificans_K601_uid66307	YP_004387287.1	330823984	COG0348	4Fe4S
Fer4_5	Alicycliphilus_denitrificans_K601_uid66307	YP_004387287.1	330823984	COG3901	4Fe4S
Fer4_5	Alicycliphilus_denitrificans_K601_uid66307	YP_004388212.1	330824909	COG0348	4Fe4S
2Fe-2S_thioredx	Alicycliphilus_denitrificans_K601_uid66307	YP_004386968.1	330823665	COG1894	2Fe2S
2Fe-2S_thioredx	Alicycliphilus_denitrificans_K601_uid66307	YP_004386968.1	330823665	COG1905	2Fe2S
2Fe-2S_thioredx	Alicycliphilus_denitrificans_K601_uid66307	YP_004389849.1	330826546	COG1905	2Fe2S
Fer4_20	Alicycliphilus_denitrificans_K601_uid66307	YP_004386742.1	330823439	COG0493	4Fe4S
Oxidored_q6	Alicycliphilus_denitrificans_K601_uid66307	YP_004389846.1	330826543	COG0377	4Fe4S
FeS	Alicycliphilus_denitrificans_K601_uid66307	YP_004388343.1	330825040	COG2878	4Fe4S
Fer4_21	Alicycliphilus_denitrificans_K601_uid66307	YP_004385975.1	330822672	COG1145	4Fe4S
Fer4_21	Alicycliphilus_denitrificans_K601_uid66307	YP_004388343.1	330825040	COG2878	4Fe4S
CCG	Alicycliphilus_denitrificans_K601_uid66307	YP_004386179.1	330822876	COG0247	4Fe4S
CCG	Alicycliphilus_denitrificans_K601_uid66307	YP_004386840.1	330823537	COG0247	4Fe4S
CCG	Alicycliphilus_denitrificans_K601_uid66307	YP_004386840.1	330823537	COG0277	4Fe4S
CCG	Alicycliphilus_denitrificans_K601_uid66307	YP_004386840.1	330823537	COG1146	4Fe4S
Molybdop_Fe4S4	Alicycliphilus_denitrificans_K601_uid66307	YP_004386413.1	330823110	COG0243	4Fe4S
Molybdop_Fe4S4	Alicycliphilus_denitrificans_K601_uid66307	YP_004386969.1	330823666	COG3383	4Fe4S
Molybdop_Fe4S4	Alicycliphilus_denitrificans_K601_uid66307	YP_004386975.1	330823672	COG0243	4Fe4S
Molybdop_Fe4S4	Alicycliphilus_denitrificans_K601_uid66307	YP_004386975.1	330823672	COG3383	4Fe4S
Molybdop_Fe4S4	Alicycliphilus_denitrificans_K601_uid66307	YP_004388460.1	330825157	COG0243	4Fe4S
Molybdop_Fe4S4	Alicycliphilus_denitrificans_K601_uid66307	YP_004388460.1	330825157	COG1251	4Fe4S
Fer4_9	Alicycliphilus_denitrificans_K601_uid66307	YP_004386969.1	330823666	COG3383	4Fe4S
Fer4_8	Alicycliphilus_denitrificans_K601_uid66307	YP_004386179.1	330822876	COG0247	4Fe4S
Fer4_8	Alicycliphilus_denitrificans_K601_uid66307	YP_004386840.1	330823537	COG0247	4Fe4S
Fer4_8	Alicycliphilus_denitrificans_K601_uid66307	YP_004386840.1	330823537	COG0277	4Fe4S
Fer4_8	Alicycliphilus_denitrificans_K601_uid66307	YP_004386840.1	330823537	COG1146	4Fe4S
Fer4_8	Alicycliphilus_denitrificans_K601_uid66307	YP_004388096.1	330824793	COG0479	4Fe4S
Fer4_2	Alicycliphilus_denitrificans_K601_uid66307	YP_004386976.1	330823673	COG0437	4Fe4S
Fer4_2	Alicycliphilus_denitrificans_K601_uid66307	YP_004388960.1	330825657	COG1146	4Fe4S
Fer4	Alicycliphilus_denitrificans_K601_uid66307	YP_004388960.1	330825657	COG1146	4Fe4S
Fer4_11	Alicycliphilus_denitrificans_K601_uid66307	YP_004386401.1	330823098	COG1140	4Fe4S
Fer4_11	Alicycliphilus_denitrificans_K601_uid66307	YP_004386976.1	330823673	COG0437	4Fe4S
Fer4_10	Alicycliphilus_denitrificans_K601_uid66307	YP_004386869.1	330823566	COG1145	4Fe4S
Fer4_10	Alicycliphilus_denitrificans_K601_uid66307	YP_004386972.1	330823669	COG1145	4Fe4S
Fer4_10	Alicycliphilus_denitrificans_K601_uid66307	YP_004386972.1	330823669	COG1148	4Fe4S
Fer4_7	Alicycliphilus_denitrificans_K601_uid66307	YP_004386972.1	330823669	COG1145	4Fe4S
Fer4_7	Alicycliphilus_denitrificans_K601_uid66307	YP_004386972.1	330823669	COG1148	4Fe4S
Fer4_7	Alicycliphilus_denitrificans_K601_uid66307	YP_004389742.1	330826439	COG1145	4Fe4S
Fer4_7	Alicycliphilus_denitrificans_K601_uid66307	YP_004389742.1	330826439	COG1290	4Fe4S
Fer4_7	Alicycliphilus_denitrificans_K601_uid66307	YP_004389742.1	330826439	COG1908	4Fe4S
Fer4_7	Alicycliphilus_denitrificans_K601_uid66307	YP_004389853.1	330826550	COG1143	4Fe4S
Radical_SAM	Alicycliphilus_denitrificans_K601_uid66307	YP_004386068.1	330822765	COG1180	4Fe4S
Radical_SAM	Alicycliphilus_denitrificans_K601_uid66307	YP_004386317.1	330823014	COG0320	4Fe4S
Radical_SAM	Alicycliphilus_denitrificans_K601_uid66307	YP_004387049.1	330823746	COG0635	4Fe4S
Radical_SAM	Alicycliphilus_denitrificans_K601_uid66307	YP_004387324.1	330824021	COG0820	4Fe4S
Radical_SAM	Alicycliphilus_denitrificans_K601_uid66307	YP_004388229.1	330824926	COG0535	4Fe4S
Radical_SAM	Alicycliphilus_denitrificans_K601_uid66307	YP_004388273.1	330824970	COG1032	4Fe4S
Radical_SAM	Alicycliphilus_denitrificans_K601_uid66307	YP_004388361.1	330825058	COG0502	4Fe4S
Radical_SAM	Alicycliphilus_denitrificans_K601_uid66307	YP_004388423.1	330825120	COG1533	4Fe4S
Radical_SAM	Alicycliphilus_denitrificans_K601_uid66307	YP_004389006.1	330825703	COG2896	4Fe4S
Radical_SAM	Alicycliphilus_denitrificans_K601_uid66307	YP_004389451.1	330826148	COG0621	4Fe4S
Radical_SAM	Alicycliphilus_denitrificans_K601_uid66307	YP_004389685.1	330826382	COG0621	4Fe4S
Radical_SAM	Alicycliphilus_denitrificans_K601_uid66307	YP_004389810.1	330826507	COG0635	4Fe4S
Aminotran_5	Alicycliphilus_denitrificans_K601_uid66307	330824974	330824974	COG1104	2Fe2S
NoConservedDomain	Alicycliphilus_denitrificans_K601_uid66307	330823575	330823575	COG1194	4Fe4S
Glutaredoxin	Alicycliphilus_denitrificans_K601_uid66307	330823522	330823522	COG0278	2Fe2S
NadA	Aliivibrio_salmonicida_LFI1238_uid59251	YP_002263297.1	209695368	COG0379	4Fe4S
EndIII_4Fe-2S	Aliivibrio_salmonicida_LFI1238_uid59251	YP_002262055.1	209694127	COG1194	4Fe4S
Aminotran_3	Aliivibrio_salmonicida_LFI1238_uid59251	YP_002264069.1	209696139	COG4992	2Fe2S
GcpE	Aliivibrio_salmonicida_LFI1238_uid59251	YP_002262246.1	209694318	COG0821	4Fe4S
LYTB	Aliivibrio_salmonicida_LFI1238_uid59251	YP_002262103.1	209694175	COG0761	3Fe4S
UPF0004	Aliivibrio_salmonicida_LFI1238_uid59251	YP_002262487.1	209694559	COG0621	Unknown
NRDD	Aliivibrio_salmonicida_LFI1238_uid59251	YP_002265099.1	209809560	COG1327	Fe
NRDD	Aliivibrio_salmonicida_LFI1238_uid59251	YP_002265099.1	209809560	COG1328	Fe
Fer4_14	Aliivibrio_salmonicida_LFI1238_uid59251	YP_002264905.1	209809367	COG0602	4Fe4S
Mob_synth_C	Aliivibrio_salmonicida_LFI1238_uid59251	YP_002263273.1	209695344	COG2896	4Fe4S
Fer4_18	Aliivibrio_salmonicida_LFI1238_uid59251	YP_002261604.1	209693676	COG0348	4Fe4S
Fer4_16	Aliivibrio_salmonicida_LFI1238_uid59251	YP_002264118.1	209696188	COG1600	4Fe4S
Fe-S_assembly	Aliivibrio_salmonicida_LFI1238_uid59251	YP_002262240.1	209694312	COG2975	Unknown
Glu_synthase	Aliivibrio_salmonicida_LFI1238_uid59251	YP_002263909.1	209695979	COG0067	3Fe4S
Glu_synthase	Aliivibrio_salmonicida_LFI1238_uid59251	YP_002263909.1	209695979	COG0069	3Fe4S
Glu_synthase	Aliivibrio_salmonicida_LFI1238_uid59251	YP_002263909.1	209695979	COG0070	3Fe4S
NifU	Aliivibrio_salmonicida_LFI1238_uid59251	YP_002264240.1	209696309	COG0316	2Fe2S/4Fe4S
NifU	Aliivibrio_salmonicida_LFI1238_uid59251	YP_002264240.1	209696309	COG0694	2Fe2S/4Fe4S
ParA	Aliivibrio_salmonicida_LFI1238_uid59251	YP_002263592.1	209695663	COG0489	4Fe4S
BATS	Aliivibrio_salmonicida_LFI1238_uid59251	YP_002264313.1	209696382	COG0502	2Fe2S
BATS	Aliivibrio_salmonicida_LFI1238_uid59251	YP_002265162.1	209809623	COG0502	2Fe2S
NifU_N	Aliivibrio_salmonicida_LFI1238_uid59251	YP_002262235.1	209694307	COG0822	2Fe2S
Fer2_3	Aliivibrio_salmonicida_LFI1238_uid59251	YP_002262352.1	209694424	COG0479	2Fe2S
Fer2_3	Aliivibrio_salmonicida_LFI1238_uid59251	YP_002264125.1	209696195	COG0479	2Fe2S
SDH_alpha	Aliivibrio_salmonicida_LFI1238_uid59251	YP_002262800.1	209694872	COG1760	4Fe4S
SDH_alpha	Aliivibrio_salmonicida_LFI1238_uid59251	YP_002265349.1	209809810	COG1760	4Fe4S
Rubredoxin	Aliivibrio_salmonicida_LFI1238_uid59251	YP_002263565.1	209695636	COG0426	Fe
Rubredoxin	Aliivibrio_salmonicida_LFI1238_uid59251	YP_002263565.1	209695636	COG1773	Fe
Fer4_12	Aliivibrio_salmonicida_LFI1238_uid59251	YP_002265098.1	209809559	COG0602	4Fe4S
Aconitase	Aliivibrio_salmonicida_LFI1238_uid59251	YP_002261906.1	209693978	COG0065	4Fe4S
Aconitase	Aliivibrio_salmonicida_LFI1238_uid59251	YP_002263941.1	209696011	COG1049	4Fe4S
Fer2_4	Aliivibrio_salmonicida_LFI1238_uid59251	YP_002264735.1	209809197	COG0493	2Fe2S
Fer2_4	Aliivibrio_salmonicida_LFI1238_uid59251	YP_002264735.1	209809197	COG3383	2Fe2S
Fer4_17	Aliivibrio_salmonicida_LFI1238_uid59251	YP_002262352.1	209694424	COG0479	4Fe4S
NIR_SIR	Aliivibrio_salmonicida_LFI1238_uid59251	YP_002261932.1	209694004	COG0155	4Fe4S
NIR_SIR	Aliivibrio_salmonicida_LFI1238_uid59251	YP_002262308.1	209694380	COG1251	4Fe4S
NIR_SIR	Aliivibrio_salmonicida_LFI1238_uid59251	YP_002264594.1	209809056	COG1251	4Fe4S
NIR_SIR_ferr	Aliivibrio_salmonicida_LFI1238_uid59251	YP_002261932.1	209694004	COG0155	4Fe4S
NIR_SIR_ferr	Aliivibrio_salmonicida_LFI1238_uid59251	YP_002262308.1	209694380	COG1251	4Fe4S
NIR_SIR_ferr	Aliivibrio_salmonicida_LFI1238_uid59251	YP_002264594.1	209809056	COG1251	4Fe4S
Rieske	Aliivibrio_salmonicida_LFI1238_uid59251	YP_002264000.1	209696070	COG0723	2Fe2S
Fer2	Aliivibrio_salmonicida_LFI1238_uid59251	YP_002261700.1	209693772	COG1018	2Fe2S
Fer2	Aliivibrio_salmonicida_LFI1238_uid59251	YP_002262239.1	209694311	COG0633	2Fe2S
Fer2	Aliivibrio_salmonicida_LFI1238_uid59251	YP_002262449.1	209694521	COG2871	2Fe2S
Fer2	Aliivibrio_salmonicida_LFI1238_uid59251	YP_002263179.1	209695250	COG0633	2Fe2S
Fer2	Aliivibrio_salmonicida_LFI1238_uid59251	YP_002264751.1	209809213	COG1018	2Fe2S
Fer2	Aliivibrio_salmonicida_LFI1238_uid59251	YP_002264751.1	209809213	COG3217	2Fe2S
Fe-S_biosyn	Aliivibrio_salmonicida_LFI1238_uid59251	YP_002262236.1	209694308	COG0316	2Fe2S
Fe-S_biosyn	Aliivibrio_salmonicida_LFI1238_uid59251	YP_002263918.1	209695988	COG0316	2Fe2S
BolA	Aliivibrio_salmonicida_LFI1238_uid59251	YP_002262033.1	209694105	COG5007	2Fe2S
BolA	Aliivibrio_salmonicida_LFI1238_uid59251	YP_002262443.1	209694515	COG0271	2Fe2S
Fer2_BFD	Aliivibrio_salmonicida_LFI1238_uid59251	YP_002262308.1	209694380	COG1251	2Fe2S
Fer2_BFD	Aliivibrio_salmonicida_LFI1238_uid59251	YP_002264594.1	209809056	COG1251	2Fe2S
Rnf-Nqr	Aliivibrio_salmonicida_LFI1238_uid59251	YP_002262447.1	209694519	COG1347	Fe
Rnf-Nqr	Aliivibrio_salmonicida_LFI1238_uid59251	YP_002262448.1	209694520	COG2209	Fe
Rnf-Nqr	Aliivibrio_salmonicida_LFI1238_uid59251	YP_002263263.1	209695334	COG4660	Fe
Rnf-Nqr	Aliivibrio_salmonicida_LFI1238_uid59251	YP_002263268.1	209695339	COG4657	Fe
Fer4_5	Aliivibrio_salmonicida_LFI1238_uid59251	YP_002261604.1	209693676	COG0348	4Fe4S
Fer4_20	Aliivibrio_salmonicida_LFI1238_uid59251	YP_002263910.1	209695980	COG0493	4Fe4S
Fer4_20	Aliivibrio_salmonicida_LFI1238_uid59251	YP_002264735.1	209809197	COG0493	4Fe4S
Fer4_20	Aliivibrio_salmonicida_LFI1238_uid59251	YP_002264735.1	209809197	COG3383	4Fe4S
FeS	Aliivibrio_salmonicida_LFI1238_uid59251	YP_002263267.1	209695338	COG2878	4Fe4S
Fer4_21	Aliivibrio_salmonicida_LFI1238_uid59251	YP_002263267.1	209695338	COG2878	4Fe4S
CCG	Aliivibrio_salmonicida_LFI1238_uid59251	YP_002264732.1	209809194	COG0247	4Fe4S
Molybdop_Fe4S4	Aliivibrio_salmonicida_LFI1238_uid59251	YP_002262899.1	209694970	COG0243	4Fe4S
Molybdop_Fe4S4	Aliivibrio_salmonicida_LFI1238_uid59251	YP_002262899.1	209694970	COG3383	4Fe4S
Molybdop_Fe4S4	Aliivibrio_salmonicida_LFI1238_uid59251	YP_002264735.1	209809197	COG0493	4Fe4S
Molybdop_Fe4S4	Aliivibrio_salmonicida_LFI1238_uid59251	YP_002264735.1	209809197	COG3383	4Fe4S
Fer4_9	Aliivibrio_salmonicida_LFI1238_uid59251	YP_002262896.1	209694967	COG1145	4Fe4S
Fer4_8	Aliivibrio_salmonicida_LFI1238_uid59251	YP_002263438.1	209695509	COG0247	4Fe4S
Fer4_8	Aliivibrio_salmonicida_LFI1238_uid59251	YP_002263438.1	209695509	COG0277	4Fe4S
Fer4_8	Aliivibrio_salmonicida_LFI1238_uid59251	YP_002264125.1	209696195	COG0479	4Fe4S
Fer4_8	Aliivibrio_salmonicida_LFI1238_uid59251	YP_002264732.1	209809194	COG0247	4Fe4S
Fer4_2	Aliivibrio_salmonicida_LFI1238_uid59251	YP_002263385.1	209695456	COG0437	4Fe4S
Fer4	Aliivibrio_salmonicida_LFI1238_uid59251	YP_002262896.1	209694967	COG1145	4Fe4S
Fer4	Aliivibrio_salmonicida_LFI1238_uid59251	YP_002263723.1	209695793	COG1143	4Fe4S
Fer4	Aliivibrio_salmonicida_LFI1238_uid59251	YP_002263723.1	209695793	COG1145	4Fe4S
Fer4_11	Aliivibrio_salmonicida_LFI1238_uid59251	YP_002262900.1	209694971	COG0437	4Fe4S
Fer4_11	Aliivibrio_salmonicida_LFI1238_uid59251	YP_002263385.1	209695456	COG0437	4Fe4S
Fer4_10	Aliivibrio_salmonicida_LFI1238_uid59251	YP_002263818.1	209695888	COG1145	4Fe4S
Fer4_7	Aliivibrio_salmonicida_LFI1238_uid59251	YP_002261604.1	209693676	COG0348	4Fe4S
Fer4_7	Aliivibrio_salmonicida_LFI1238_uid59251	YP_002262896.1	209694967	COG1145	4Fe4S
Fer4_7	Aliivibrio_salmonicida_LFI1238_uid59251	YP_002263266.1	209695337	COG4656	4Fe4S
Fer4_7	Aliivibrio_salmonicida_LFI1238_uid59251	YP_002263723.1	209695793	COG1143	4Fe4S
Fer4_7	Aliivibrio_salmonicida_LFI1238_uid59251	YP_002263723.1	209695793	COG1145	4Fe4S
Fer4_7	Aliivibrio_salmonicida_LFI1238_uid59251	YP_002264735.1	209809197	COG0493	4Fe4S
Fer4_7	Aliivibrio_salmonicida_LFI1238_uid59251	YP_002264735.1	209809197	COG3383	4Fe4S
Radical_SAM	Aliivibrio_salmonicida_LFI1238_uid59251	YP_002261773.1	209693845	COG0635	4Fe4S
Radical_SAM	Aliivibrio_salmonicida_LFI1238_uid59251	YP_002262058.1	209694130	COG0635	4Fe4S
Radical_SAM	Aliivibrio_salmonicida_LFI1238_uid59251	YP_002262243.1	209694315	COG0820	4Fe4S
Radical_SAM	Aliivibrio_salmonicida_LFI1238_uid59251	YP_002262363.1	209694435	COG1032	4Fe4S
Radical_SAM	Aliivibrio_salmonicida_LFI1238_uid59251	YP_002262470.1	209694542	COG0320	4Fe4S
Radical_SAM	Aliivibrio_salmonicida_LFI1238_uid59251	YP_002262487.1	209694559	COG0621	4Fe4S
Radical_SAM	Aliivibrio_salmonicida_LFI1238_uid59251	YP_002263058.1	209695129	COG0535	4Fe4S
Radical_SAM	Aliivibrio_salmonicida_LFI1238_uid59251	YP_002263159.1	209695230	COG0635	4Fe4S
Radical_SAM	Aliivibrio_salmonicida_LFI1238_uid59251	YP_002263273.1	209695344	COG2896	4Fe4S
Radical_SAM	Aliivibrio_salmonicida_LFI1238_uid59251	YP_002263342.1	209695413	COG1180	4Fe4S
Radical_SAM	Aliivibrio_salmonicida_LFI1238_uid59251	YP_002264129.1	209696199	COG1509	4Fe4S
Radical_SAM	Aliivibrio_salmonicida_LFI1238_uid59251	YP_002264313.1	209696382	COG0502	4Fe4S
Radical_SAM	Aliivibrio_salmonicida_LFI1238_uid59251	YP_002265162.1	209809623	COG0502	4Fe4S
Radical_SAM	Aliivibrio_salmonicida_LFI1238_uid59251	YP_002265355.1	209809816	COG1180	4Fe4S
Aminotran_5	Aliivibrio_salmonicida_LFI1238_uid59251	209694306	209694306	COG1104	2Fe2S
NoConservedDomain	Aliivibrio_salmonicida_LFI1238_uid59251	209694127	209694127	COG1194	4Fe4S
Glutaredoxin	Aliivibrio_salmonicida_LFI1238_uid59251	209695326	209695326	COG0278	2Fe2S
FAD_binding_5	Aromatoleum_aromaticum_EbN1_uid58231	YP_159061.1	56477472	COG1319	4Fe4S
NadA	Aromatoleum_aromaticum_EbN1_uid58231	YP_159361.1	56477772	COG0379	4Fe4S
Aminotran_3	Aromatoleum_aromaticum_EbN1_uid58231	YP_159066.1	56477477	COG0010	2Fe2S
Aminotran_3	Aromatoleum_aromaticum_EbN1_uid58231	YP_159066.1	56477477	COG4992	2Fe2S
Aminotran_3	Aromatoleum_aromaticum_EbN1_uid58231	YP_159916.1	56478327	COG4992	2Fe2S
GcpE	Aromatoleum_aromaticum_EbN1_uid58231	YP_157699.1	56476110	COG0821	4Fe4S
UDG	Aromatoleum_aromaticum_EbN1_uid58231	YP_160733.1	56479144	COG1573	4Fe4S
UDG	Aromatoleum_aromaticum_EbN1_uid58231	YP_195540.1	58616410	COG1573	4Fe4S
PAPS_reduct	Aromatoleum_aromaticum_EbN1_uid58231	YP_158500.1	56476911	COG0175	4Fe4S
LYTB	Aromatoleum_aromaticum_EbN1_uid58231	YP_159541.1	56477952	COG0761	3Fe4S
Rieske_2	Aromatoleum_aromaticum_EbN1_uid58231	YP_157670.1	56476081	COG2146	2Fe2S
UPF0004	Aromatoleum_aromaticum_EbN1_uid58231	YP_157752.1	56476163	COG0621	Unknown
UPF0004	Aromatoleum_aromaticum_EbN1_uid58231	YP_159702.1	56478113	COG0621	Unknown
Mob_synth_C	Aromatoleum_aromaticum_EbN1_uid58231	YP_160111.1	56478522	COG2896	4Fe4S
Fer4_18	Aromatoleum_aromaticum_EbN1_uid58231	YP_159943.1	56478354	COG0348	4Fe4S
Fer4_16	Aromatoleum_aromaticum_EbN1_uid58231	YP_159548.1	56477959	COG1600	4Fe4S
ETF_QO	Aromatoleum_aromaticum_EbN1_uid58231	YP_158054.1	56476465	COG0644	4Fe4S
ETF_QO	Aromatoleum_aromaticum_EbN1_uid58231	YP_158054.1	56476465	COG2440	4Fe4S
ETF_QO	Aromatoleum_aromaticum_EbN1_uid58231	YP_158327.1	56476738	COG2440	4Fe4S
ETF_QO	Aromatoleum_aromaticum_EbN1_uid58231	YP_160541.1	56478952	COG0644	4Fe4S
ETF_QO	Aromatoleum_aromaticum_EbN1_uid58231	YP_160541.1	56478952	COG2440	4Fe4S
Fe-S_assembly	Aromatoleum_aromaticum_EbN1_uid58231	YP_160682.1	56479093	COG2975	Unknown
Glu_synthase	Aromatoleum_aromaticum_EbN1_uid58231	YP_158268.1	56476679	COG0067	3Fe4S
Glu_synthase	Aromatoleum_aromaticum_EbN1_uid58231	YP_158268.1	56476679	COG0069	3Fe4S
Glu_synthase	Aromatoleum_aromaticum_EbN1_uid58231	YP_158268.1	56476679	COG0070	3Fe4S
Cas_Cas4	Aromatoleum_aromaticum_EbN1_uid58231	YP_158874.1	56477285	COG1468	2Fe2S
ParA	Aromatoleum_aromaticum_EbN1_uid58231	YP_159528.1	56477939	COG0489	4Fe4S
ParA	Aromatoleum_aromaticum_EbN1_uid58231	YP_159528.1	56477939	COG2151	4Fe4S
BATS	Aromatoleum_aromaticum_EbN1_uid58231	YP_157586.1	56475997	COG0502	2Fe2S
NifU_N	Aromatoleum_aromaticum_EbN1_uid58231	YP_160687.1	56479098	COG0822	2Fe2S
Fer2_3	Aromatoleum_aromaticum_EbN1_uid58231	YP_159617.1	56478028	COG0479	2Fe2S
Fer2_3	Aromatoleum_aromaticum_EbN1_uid58231	YP_160850.1	56479261	COG0479	2Fe2S
tRNA-synt_1b	Aromatoleum_aromaticum_EbN1_uid58231	YP_160528.1	56478939	COG0180	4Fe4S
NADH-G_4Fe-4S_3	Aromatoleum_aromaticum_EbN1_uid58231	YP_159771.1	56478182	COG1034	4Fe4S
NADH_4Fe-4S	Aromatoleum_aromaticum_EbN1_uid58231	YP_158570.1	56476981	COG1894	4Fe4S
NADH_4Fe-4S	Aromatoleum_aromaticum_EbN1_uid58231	YP_158570.1	56476981	COG1905	4Fe4S
NADH_4Fe-4S	Aromatoleum_aromaticum_EbN1_uid58231	YP_159770.1	56478181	COG1894	4Fe4S
Rubredoxin	Aromatoleum_aromaticum_EbN1_uid58231	YP_157300.1	56475711	COG0426	Fe
Rubredoxin	Aromatoleum_aromaticum_EbN1_uid58231	YP_157300.1	56475711	COG1251	Fe
Rubredoxin	Aromatoleum_aromaticum_EbN1_uid58231	YP_157300.1	56475711	COG1773	Fe
Aconitase	Aromatoleum_aromaticum_EbN1_uid58231	YP_159717.1	56478128	COG0065	4Fe4S
Aconitase	Aromatoleum_aromaticum_EbN1_uid58231	YP_160013.1	56478424	COG1048	4Fe4S
Aconitase	Aromatoleum_aromaticum_EbN1_uid58231	YP_160014.1	56478425	COG1049	4Fe4S
Aconitase	Aromatoleum_aromaticum_EbN1_uid58231	YP_160900.1	56479311	COG1048	4Fe4S
Fer4_6	Aromatoleum_aromaticum_EbN1_uid58231	YP_160092.1	56478503	COG0437	4Fe4S
Fer4_6	Aromatoleum_aromaticum_EbN1_uid58231	YP_160092.1	56478503	COG1013	4Fe4S
Fer2_4	Aromatoleum_aromaticum_EbN1_uid58231	YP_158569.1	56476980	COG3383	2Fe2S
Fer2_4	Aromatoleum_aromaticum_EbN1_uid58231	YP_159771.1	56478182	COG1034	2Fe2S
NIR_SIR	Aromatoleum_aromaticum_EbN1_uid58231	YP_157671.1	56476082	COG1251	4Fe4S
NIR_SIR	Aromatoleum_aromaticum_EbN1_uid58231	YP_158498.1	56476909	COG0155	4Fe4S
NIR_SIR_ferr	Aromatoleum_aromaticum_EbN1_uid58231	YP_157671.1	56476082	COG1251	4Fe4S
NIR_SIR_ferr	Aromatoleum_aromaticum_EbN1_uid58231	YP_158498.1	56476909	COG0155	4Fe4S
Rieske	Aromatoleum_aromaticum_EbN1_uid58231	YP_157660.1	56476071	COG0723	2Fe2S
Rieske	Aromatoleum_aromaticum_EbN1_uid58231	YP_159540.1	56477951	COG4638	2Fe2S
Fer2	Aromatoleum_aromaticum_EbN1_uid58231	YP_157989.1	56476400	COG0543	2Fe2S
Fer2	Aromatoleum_aromaticum_EbN1_uid58231	YP_157989.1	56476400	COG1018	2Fe2S
Fer2	Aromatoleum_aromaticum_EbN1_uid58231	YP_158167.1	56476578	COG2080	2Fe2S
Fer2	Aromatoleum_aromaticum_EbN1_uid58231	YP_159030.1	56477441	COG1018	2Fe2S
Fer2	Aromatoleum_aromaticum_EbN1_uid58231	YP_159063.1	56477474	COG2080	2Fe2S
Fer2	Aromatoleum_aromaticum_EbN1_uid58231	YP_160277.1	56478688	COG1018	2Fe2S
Fer2	Aromatoleum_aromaticum_EbN1_uid58231	YP_160683.1	56479094	COG0633	2Fe2S
Fe-S_biosyn	Aromatoleum_aromaticum_EbN1_uid58231	YP_157522.1	56475933	COG0316	2Fe2S
Fe-S_biosyn	Aromatoleum_aromaticum_EbN1_uid58231	YP_160686.1	56479097	COG0316	2Fe2S
Fer2_2	Aromatoleum_aromaticum_EbN1_uid58231	YP_158167.1	56476578	COG2080	2Fe2S
Fer2_2	Aromatoleum_aromaticum_EbN1_uid58231	YP_159063.1	56477474	COG2080	2Fe2S
BolA	Aromatoleum_aromaticum_EbN1_uid58231	YP_157726.1	56476137	COG5007	2Fe2S
BolA	Aromatoleum_aromaticum_EbN1_uid58231	YP_160741.1	56479152	COG0271	2Fe2S
Fer2_BFD	Aromatoleum_aromaticum_EbN1_uid58231	YP_157667.1	56476078	COG0243	2Fe2S
Fer2_BFD	Aromatoleum_aromaticum_EbN1_uid58231	YP_157667.1	56476078	COG1251	2Fe2S
Fer2_BFD	Aromatoleum_aromaticum_EbN1_uid58231	YP_157671.1	56476082	COG1251	2Fe2S
Fer2_BFD	Aromatoleum_aromaticum_EbN1_uid58231	YP_158021.1	56476432	COG2906	2Fe2S
Rnf-Nqr	Aromatoleum_aromaticum_EbN1_uid58231	YP_158474.1	56476885	COG4657	Fe
Rnf-Nqr	Aromatoleum_aromaticum_EbN1_uid58231	YP_158479.1	56476890	COG4660	Fe
Rnf-Nqr	Aromatoleum_aromaticum_EbN1_uid58231	YP_159800.1	56478211	COG4660	Fe
Rnf-Nqr	Aromatoleum_aromaticum_EbN1_uid58231	YP_159805.1	56478216	COG4657	Fe
Fer4_5	Aromatoleum_aromaticum_EbN1_uid58231	YP_157131.1	56475542	COG0348	4Fe4S
Fer4_5	Aromatoleum_aromaticum_EbN1_uid58231	YP_158041.1	56476452	COG0348	4Fe4S
Fer4_5	Aromatoleum_aromaticum_EbN1_uid58231	YP_159943.1	56478354	COG0348	4Fe4S
Fer4_5	Aromatoleum_aromaticum_EbN1_uid58231	YP_160613.1	56479024	COG0348	4Fe4S
Fer4_5	Aromatoleum_aromaticum_EbN1_uid58231	YP_160613.1	56479024	COG3901	4Fe4S
2Fe-2S_thioredx	Aromatoleum_aromaticum_EbN1_uid58231	YP_158570.1	56476981	COG1894	2Fe2S
2Fe-2S_thioredx	Aromatoleum_aromaticum_EbN1_uid58231	YP_158570.1	56476981	COG1905	2Fe2S
2Fe-2S_thioredx	Aromatoleum_aromaticum_EbN1_uid58231	YP_159769.1	56478180	COG1905	2Fe2S
Fer4_20	Aromatoleum_aromaticum_EbN1_uid58231	YP_158267.1	56476678	COG0493	4Fe4S
Fer4_20	Aromatoleum_aromaticum_EbN1_uid58231	YP_159622.1	56478033	COG0493	4Fe4S
Fer4_20	Aromatoleum_aromaticum_EbN1_uid58231	YP_159622.1	56478033	COG1143	4Fe4S
Fer4_20	Aromatoleum_aromaticum_EbN1_uid58231	YP_160033.1	56478444	COG0493	4Fe4S
Fer4_20	Aromatoleum_aromaticum_EbN1_uid58231	YP_160033.1	56478444	COG3383	4Fe4S
Fer4_20	Aromatoleum_aromaticum_EbN1_uid58231	YP_195556.1	58616427	COG0493	4Fe4S
Fer4_20	Aromatoleum_aromaticum_EbN1_uid58231	YP_195556.1	58616427	COG1143	4Fe4S
BcrAD_BadFG	Aromatoleum_aromaticum_EbN1_uid58231	YP_157401.1	56475812	COG1924	4Fe4S
BcrAD_BadFG	Aromatoleum_aromaticum_EbN1_uid58231	YP_157402.1	56475813	COG1924	4Fe4S
BcrAD_BadFG	Aromatoleum_aromaticum_EbN1_uid58231	YP_160027.1	56478438	COG1924	4Fe4S
BcrAD_BadFG	Aromatoleum_aromaticum_EbN1_uid58231	YP_160028.1	56478439	COG1924	4Fe4S
Oxidored_q6	Aromatoleum_aromaticum_EbN1_uid58231	YP_159394.1	56477805	COG3260	4Fe4S
Oxidored_q6	Aromatoleum_aromaticum_EbN1_uid58231	YP_159766.1	56478177	COG0377	4Fe4S
HGD-D	Aromatoleum_aromaticum_EbN1_uid58231	YP_157403.1	56475814	COG1775	4Fe4S
HGD-D	Aromatoleum_aromaticum_EbN1_uid58231	YP_157404.1	56475815	COG1775	4Fe4S
HGD-D	Aromatoleum_aromaticum_EbN1_uid58231	YP_160025.1	56478436	COG1775	4Fe4S
HGD-D	Aromatoleum_aromaticum_EbN1_uid58231	YP_160026.1	56478437	COG1775	4Fe4S
FeS	Aromatoleum_aromaticum_EbN1_uid58231	YP_158475.1	56476886	COG2878	4Fe4S
FeS	Aromatoleum_aromaticum_EbN1_uid58231	YP_159804.1	56478215	COG2878	4Fe4S
Fer4_21	Aromatoleum_aromaticum_EbN1_uid58231	YP_158475.1	56476886	COG2878	4Fe4S
Fer4_21	Aromatoleum_aromaticum_EbN1_uid58231	YP_159804.1	56478215	COG2878	4Fe4S
CCG	Aromatoleum_aromaticum_EbN1_uid58231	YP_158925.1	56477336	COG0247	4Fe4S
CCG	Aromatoleum_aromaticum_EbN1_uid58231	YP_158925.1	56477336	COG0277	4Fe4S
CCG	Aromatoleum_aromaticum_EbN1_uid58231	YP_158925.1	56477336	COG1145	4Fe4S
CCG	Aromatoleum_aromaticum_EbN1_uid58231	YP_159249.1	56477660	COG0247	4Fe4S
CCG	Aromatoleum_aromaticum_EbN1_uid58231	YP_159323.1	56477734	COG0247	4Fe4S
CCG	Aromatoleum_aromaticum_EbN1_uid58231	YP_159573.1	56477984	COG0247	4Fe4S
Molybdop_Fe4S4	Aromatoleum_aromaticum_EbN1_uid58231	YP_157558.1	56475969	COG0243	4Fe4S
Molybdop_Fe4S4	Aromatoleum_aromaticum_EbN1_uid58231	YP_157667.1	56476078	COG0243	4Fe4S
Molybdop_Fe4S4	Aromatoleum_aromaticum_EbN1_uid58231	YP_157667.1	56476078	COG1251	4Fe4S
Molybdop_Fe4S4	Aromatoleum_aromaticum_EbN1_uid58231	YP_158569.1	56476980	COG3383	4Fe4S
Molybdop_Fe4S4	Aromatoleum_aromaticum_EbN1_uid58231	YP_158676.1	56477087	COG0243	4Fe4S
Molybdop_Fe4S4	Aromatoleum_aromaticum_EbN1_uid58231	YP_158676.1	56477087	COG3383	4Fe4S
Molybdop_Fe4S4	Aromatoleum_aromaticum_EbN1_uid58231	YP_158902.1	56477313	COG0243	4Fe4S
Molybdop_Fe4S4	Aromatoleum_aromaticum_EbN1_uid58231	YP_160228.1	56478639	COG0243	4Fe4S
Molybdop_Fe4S4	Aromatoleum_aromaticum_EbN1_uid58231	YP_160885.1	56479296	COG0243	4Fe4S
AFOR_C	Aromatoleum_aromaticum_EbN1_uid58231	YP_159872.1	56478283	COG2414	4Fe4S
AFOR_C	Aromatoleum_aromaticum_EbN1_uid58231	YP_160067.1	56478478	COG1977	4Fe4S
AFOR_C	Aromatoleum_aromaticum_EbN1_uid58231	YP_160067.1	56478478	COG2414	4Fe4S
Fer4_8	Aromatoleum_aromaticum_EbN1_uid58231	YP_158925.1	56477336	COG0247	4Fe4S
Fer4_8	Aromatoleum_aromaticum_EbN1_uid58231	YP_158925.1	56477336	COG0277	4Fe4S
Fer4_8	Aromatoleum_aromaticum_EbN1_uid58231	YP_158925.1	56477336	COG1145	4Fe4S
Fer4_8	Aromatoleum_aromaticum_EbN1_uid58231	YP_159248.1	56477659	COG1139	4Fe4S
Fer4_8	Aromatoleum_aromaticum_EbN1_uid58231	YP_159324.1	56477735	COG1139	4Fe4S
Fer4_8	Aromatoleum_aromaticum_EbN1_uid58231	YP_159573.1	56477984	COG0247	4Fe4S
Fer4_8	Aromatoleum_aromaticum_EbN1_uid58231	YP_159617.1	56478028	COG0479	4Fe4S
Fer4_8	Aromatoleum_aromaticum_EbN1_uid58231	YP_160850.1	56479261	COG0479	4Fe4S
Fer4_2	Aromatoleum_aromaticum_EbN1_uid58231	YP_157556.1	56475967	COG0437	4Fe4S
Fer4_2	Aromatoleum_aromaticum_EbN1_uid58231	YP_158332.1	56476743	COG1140	4Fe4S
Fer4_2	Aromatoleum_aromaticum_EbN1_uid58231	YP_158675.1	56477086	COG0437	4Fe4S
Fer4_2	Aromatoleum_aromaticum_EbN1_uid58231	YP_158749.1	56477160	COG0437	4Fe4S
Fer4_2	Aromatoleum_aromaticum_EbN1_uid58231	YP_160086.1	56478497	COG0437	4Fe4S
Fer4_2	Aromatoleum_aromaticum_EbN1_uid58231	YP_160229.1	56478640	COG0437	4Fe4S
Fer4_2	Aromatoleum_aromaticum_EbN1_uid58231	YP_160314.1	56478725	COG1140	4Fe4S
Fer4_2	Aromatoleum_aromaticum_EbN1_uid58231	YP_160620.1	56479031	COG1140	4Fe4S
Fer4_2	Aromatoleum_aromaticum_EbN1_uid58231	YP_160705.1	56479116	COG0437	4Fe4S
Rubrerythrin	Aromatoleum_aromaticum_EbN1_uid58231	YP_160475.1	56478886	COG1592	Fe
Fer4	Aromatoleum_aromaticum_EbN1_uid58231	YP_159871.1	56478282	COG1142	4Fe4S
Fer4	Aromatoleum_aromaticum_EbN1_uid58231	YP_160089.1	56478500	COG1144	4Fe4S
Fer4_11	Aromatoleum_aromaticum_EbN1_uid58231	YP_157556.1	56475967	COG0437	4Fe4S
Fer4_11	Aromatoleum_aromaticum_EbN1_uid58231	YP_158332.1	56476743	COG1140	4Fe4S
Fer4_11	Aromatoleum_aromaticum_EbN1_uid58231	YP_158675.1	56477086	COG0437	4Fe4S
Fer4_11	Aromatoleum_aromaticum_EbN1_uid58231	YP_158749.1	56477160	COG0437	4Fe4S
Fer4_11	Aromatoleum_aromaticum_EbN1_uid58231	YP_159871.1	56478282	COG1142	4Fe4S
Fer4_11	Aromatoleum_aromaticum_EbN1_uid58231	YP_160086.1	56478497	COG0437	4Fe4S
Fer4_11	Aromatoleum_aromaticum_EbN1_uid58231	YP_160092.1	56478503	COG0437	4Fe4S
Fer4_11	Aromatoleum_aromaticum_EbN1_uid58231	YP_160092.1	56478503	COG1013	4Fe4S
Fer4_11	Aromatoleum_aromaticum_EbN1_uid58231	YP_160229.1	56478640	COG0437	4Fe4S
Fer4_11	Aromatoleum_aromaticum_EbN1_uid58231	YP_160314.1	56478725	COG1140	4Fe4S
Fer4_11	Aromatoleum_aromaticum_EbN1_uid58231	YP_160620.1	56479031	COG1140	4Fe4S
Fer4_11	Aromatoleum_aromaticum_EbN1_uid58231	YP_160705.1	56479116	COG0437	4Fe4S
Fer4_10	Aromatoleum_aromaticum_EbN1_uid58231	YP_157090.1	56475501	COG4231	4Fe4S
Fer4_10	Aromatoleum_aromaticum_EbN1_uid58231	YP_158476.1	56476887	COG4656	4Fe4S
Fer4_10	Aromatoleum_aromaticum_EbN1_uid58231	YP_159620.1	56478031	COG1146	4Fe4S
Fer4_10	Aromatoleum_aromaticum_EbN1_uid58231	YP_159709.1	56478120	COG1146	4Fe4S
Fer4_10	Aromatoleum_aromaticum_EbN1_uid58231	YP_159803.1	56478214	COG4656	4Fe4S
Fer4_7	Aromatoleum_aromaticum_EbN1_uid58231	YP_158569.1	56476980	COG3383	4Fe4S
Fer4_7	Aromatoleum_aromaticum_EbN1_uid58231	YP_158581.1	56476992	COG0369	4Fe4S
Fer4_7	Aromatoleum_aromaticum_EbN1_uid58231	YP_158581.1	56476992	COG1149	4Fe4S
Fer4_7	Aromatoleum_aromaticum_EbN1_uid58231	YP_158679.1	56477090	COG1145	4Fe4S
Fer4_7	Aromatoleum_aromaticum_EbN1_uid58231	YP_158679.1	56477090	COG1148	4Fe4S
Fer4_7	Aromatoleum_aromaticum_EbN1_uid58231	YP_159622.1	56478033	COG0493	4Fe4S
Fer4_7	Aromatoleum_aromaticum_EbN1_uid58231	YP_159622.1	56478033	COG1143	4Fe4S
Fer4_7	Aromatoleum_aromaticum_EbN1_uid58231	YP_159773.1	56478184	COG1143	4Fe4S
Fer4_7	Aromatoleum_aromaticum_EbN1_uid58231	YP_160033.1	56478444	COG0493	4Fe4S
Fer4_7	Aromatoleum_aromaticum_EbN1_uid58231	YP_160033.1	56478444	COG3383	4Fe4S
Fer4_7	Aromatoleum_aromaticum_EbN1_uid58231	YP_160698.1	56479109	COG1144	4Fe4S
Fer4_7	Aromatoleum_aromaticum_EbN1_uid58231	YP_160698.1	56479109	COG1145	4Fe4S
Fer4_7	Aromatoleum_aromaticum_EbN1_uid58231	YP_195556.1	58616427	COG0493	4Fe4S
Fer4_7	Aromatoleum_aromaticum_EbN1_uid58231	YP_195556.1	58616427	COG1143	4Fe4S
Radical_SAM	Aromatoleum_aromaticum_EbN1_uid58231	YP_157356.1	56475767	COG0731	4Fe4S
Radical_SAM	Aromatoleum_aromaticum_EbN1_uid58231	YP_157491.1	56475902	COG0535	4Fe4S
Radical_SAM	Aromatoleum_aromaticum_EbN1_uid58231	YP_157586.1	56475997	COG0502	4Fe4S
Radical_SAM	Aromatoleum_aromaticum_EbN1_uid58231	YP_157702.1	56476113	COG0820	4Fe4S
Radical_SAM	Aromatoleum_aromaticum_EbN1_uid58231	YP_157752.1	56476163	COG0621	4Fe4S
Radical_SAM	Aromatoleum_aromaticum_EbN1_uid58231	YP_157924.1	56476335	COG0535	4Fe4S
Radical_SAM	Aromatoleum_aromaticum_EbN1_uid58231	YP_158058.1	56476469	COG1180	4Fe4S
Radical_SAM	Aromatoleum_aromaticum_EbN1_uid58231	YP_158256.1	56476667	COG0641	4Fe4S
Radical_SAM	Aromatoleum_aromaticum_EbN1_uid58231	YP_158319.1	56476730	COG0635	4Fe4S
Radical_SAM	Aromatoleum_aromaticum_EbN1_uid58231	YP_158520.1	56476931	COG0602	4Fe4S
Radical_SAM	Aromatoleum_aromaticum_EbN1_uid58231	YP_158746.1	56477157	COG0320	4Fe4S
Radical_SAM	Aromatoleum_aromaticum_EbN1_uid58231	YP_159254.1	56477665	COG1032	4Fe4S
Radical_SAM	Aromatoleum_aromaticum_EbN1_uid58231	YP_159497.1	56477908	COG0535	4Fe4S
Radical_SAM	Aromatoleum_aromaticum_EbN1_uid58231	YP_159702.1	56478113	COG0621	4Fe4S
Radical_SAM	Aromatoleum_aromaticum_EbN1_uid58231	YP_159896.1	56478307	COG0820	4Fe4S
Radical_SAM	Aromatoleum_aromaticum_EbN1_uid58231	YP_159954.1	56478365	COG0635	4Fe4S
Radical_SAM	Aromatoleum_aromaticum_EbN1_uid58231	YP_159967.1	56478378	COG0641	4Fe4S
Radical_SAM	Aromatoleum_aromaticum_EbN1_uid58231	YP_160055.1	56478466	COG1032	4Fe4S
Radical_SAM	Aromatoleum_aromaticum_EbN1_uid58231	YP_160111.1	56478522	COG2896	4Fe4S
Radical_SAM	Aromatoleum_aromaticum_EbN1_uid58231	YP_160772.1	56479183	COG1180	4Fe4S
Radical_SAM	Aromatoleum_aromaticum_EbN1_uid58231	YP_195721.1	58616590	COG1060	4Fe4S
Aminotran_5	Aromatoleum_aromaticum_EbN1_uid58231	56479099	56479099	COG1104	2Fe2S
Aminotran_5	Aromatoleum_aromaticum_EbN1_uid58231	56479100	56479100	COG1104	2Fe2S
Complex1_49kDa	Aromatoleum_aromaticum_EbN1_uid58231	56478179	56478179	COG0649	4Fe4S
NoConservedDomain	Aromatoleum_aromaticum_EbN1_uid58231	56476954	56476954	COG1194	4Fe4S
Glutaredoxin	Aromatoleum_aromaticum_EbN1_uid58231	56476054	56476054	COG0278	2Fe2S
NadA	Azospirillum_brasilense_Sp245_uid162161	YP_004985297.1	392378138	COG0379	4Fe4S
EndIII_4Fe-2S	Azospirillum_brasilense_Sp245_uid162161	YP_004985636.1	392378476	COG1194	4Fe4S
TSCPD	Azospirillum_brasilense_Sp245_uid162161	YP_004985561.1	392378401	COG0209	Unknown
TSCPD	Azospirillum_brasilense_Sp245_uid162161	YP_005030853.1	392381656	COG0209	Unknown
GcpE	Azospirillum_brasilense_Sp245_uid162161	YP_004985342.1	392378183	COG0821	4Fe4S
UDG	Azospirillum_brasilense_Sp245_uid162161	YP_005029830.1	392380634	COG1573	4Fe4S
PAPS_reduct	Azospirillum_brasilense_Sp245_uid162161	YP_005031924.1	392382727	COG0175	4Fe4S
LYTB	Azospirillum_brasilense_Sp245_uid162161	YP_005032003.1	392382806	COG0761	3Fe4S
Rieske_2	Azospirillum_brasilense_Sp245_uid162161	YP_004985266.1	392378107	COG2146	2Fe2S
zf-CDGSH	Azospirillum_brasilense_Sp245_uid162161	YP_005031999.1	392382802	COG3369	2Fe2S
FdhE	Azospirillum_brasilense_Sp245_uid162161	YP_004985241.1	392378082	COG3058	Fe
UPF0004	Azospirillum_brasilense_Sp245_uid162161	YP_004984454.1	392377295	COG0621	Unknown
UPF0004	Azospirillum_brasilense_Sp245_uid162161	YP_005030024.1	392380828	COG0621	Unknown
UPF0004	Azospirillum_brasilense_Sp245_uid162161	YP_005032827.1	392383630	COG0621	Unknown
Fer4_14	Azospirillum_brasilense_Sp245_uid162161	YP_005030632.1	392381435	COG0602	4Fe4S
Mob_synth_C	Azospirillum_brasilense_Sp245_uid162161	YP_005032445.1	392383248	COG2896	4Fe4S
Fer4_18	Azospirillum_brasilense_Sp245_uid162161	YP_004987149.1	392379991	COG0348	4Fe4S
Fer4_18	Azospirillum_brasilense_Sp245_uid162161	YP_004987160.1	392380002	COG0348	4Fe4S
Fer4_18	Azospirillum_brasilense_Sp245_uid162161	YP_005029952.1	392380756	COG0348	4Fe4S
Fer4_18	Azospirillum_brasilense_Sp245_uid162161	YP_005031216.1	392382019	COG0348	4Fe4S
Fer4_18	Azospirillum_brasilense_Sp245_uid162161	YP_005032123.1	392382926	COG0348	4Fe4S
Fer4_16	Azospirillum_brasilense_Sp245_uid162161	YP_005031102.1	392381905	COG1600	4Fe4S
ETF_QO	Azospirillum_brasilense_Sp245_uid162161	YP_004984981.1	392377822	COG0644	4Fe4S
ETF_QO	Azospirillum_brasilense_Sp245_uid162161	YP_004984981.1	392377822	COG2440	4Fe4S
ETF_QO	Azospirillum_brasilense_Sp245_uid162161	YP_005032871.1	392383675	COG0644	4Fe4S
ETF_QO	Azospirillum_brasilense_Sp245_uid162161	YP_005032871.1	392383675	COG2440	4Fe4S
NifU	Azospirillum_brasilense_Sp245_uid162161	YP_004986792.1	392379633	COG0694	2Fe2S/4Fe4S
NifU	Azospirillum_brasilense_Sp245_uid162161	YP_005030035.1	392380839	COG0694	2Fe2S/4Fe4S
NifU	Azospirillum_brasilense_Sp245_uid162161	YP_005030936.1	392381739	COG0694	2Fe2S/4Fe4S
NifU	Azospirillum_brasilense_Sp245_uid162161	YP_005030936.1	392381739	COG0822	2Fe2S/4Fe4S
NifU	Azospirillum_brasilense_Sp245_uid162161	YP_005030936.1	392381739	COG2906	2Fe2S/4Fe4S
ParA	Azospirillum_brasilense_Sp245_uid162161	YP_005031152.1	392381955	COG0489	4Fe4S
ParA	Azospirillum_brasilense_Sp245_uid162161	YP_005031152.1	392381955	COG2151	4Fe4S
BATS	Azospirillum_brasilense_Sp245_uid162161	YP_004987205.1	392380047	COG0502	2Fe2S
NiFe_hyd_SSU_C	Azospirillum_brasilense_Sp245_uid162161	YP_004985664.1	392378504	COG1740	4Fe4S
HypD	Azospirillum_brasilense_Sp245_uid162161	YP_004985545.1	392378385	COG0409	4Fe4S
NifU_N	Azospirillum_brasilense_Sp245_uid162161	YP_005030936.1	392381739	COG0694	2Fe2S
NifU_N	Azospirillum_brasilense_Sp245_uid162161	YP_005030936.1	392381739	COG0822	2Fe2S
NifU_N	Azospirillum_brasilense_Sp245_uid162161	YP_005030936.1	392381739	COG2906	2Fe2S
Fer2_3	Azospirillum_brasilense_Sp245_uid162161	YP_005032775.1	392383578	COG0479	2Fe2S
Fer4_NifH	Azospirillum_brasilense_Sp245_uid162161	YP_005030951.1	392381754	COG1348	4Fe4S
NADH-G_4Fe-4S_3	Azospirillum_brasilense_Sp245_uid162161	YP_004984449.1	392377290	COG3383	4Fe4S
NADH-G_4Fe-4S_3	Azospirillum_brasilense_Sp245_uid162161	YP_005031294.1	392382097	COG1034	4Fe4S
NADH_4Fe-4S	Azospirillum_brasilense_Sp245_uid162161	YP_004984448.1	392377289	COG1894	4Fe4S
NADH_4Fe-4S	Azospirillum_brasilense_Sp245_uid162161	YP_004987394.1	392380236	COG1894	4Fe4S
NADH_4Fe-4S	Azospirillum_brasilense_Sp245_uid162161	YP_004987394.1	392380236	COG1905	4Fe4S
NADH_4Fe-4S	Azospirillum_brasilense_Sp245_uid162161	YP_005031293.1	392382096	COG1894	4Fe4S
UPF0051	Azospirillum_brasilense_Sp245_uid162161	YP_004984417.1	392377258	COG0719	Unknown
UPF0051	Azospirillum_brasilense_Sp245_uid162161	YP_004984419.1	392377260	COG0719	Unknown
Rubredoxin	Azospirillum_brasilense_Sp245_uid162161	YP_004985654.1	392378494	COG1773	Fe
Aconitase	Azospirillum_brasilense_Sp245_uid162161	YP_004984594.1	392377435	COG0065	4Fe4S
Aconitase	Azospirillum_brasilense_Sp245_uid162161	YP_004984927.1	392377768	COG1049	4Fe4S
Aconitase	Azospirillum_brasilense_Sp245_uid162161	YP_004986464.1	392379305	COG0065	4Fe4S
Aconitase	Azospirillum_brasilense_Sp245_uid162161	YP_005030377.1	392381180	COG1048	4Fe4S
Aconitase	Azospirillum_brasilense_Sp245_uid162161	YP_005030494.1	392381297	COG0065	4Fe4S
Aconitase	Azospirillum_brasilense_Sp245_uid162161	YP_005033350.1	392384154	COG1048	4Fe4S
Fer2_4	Azospirillum_brasilense_Sp245_uid162161	YP_004984449.1	392377290	COG3383	2Fe2S
Fer2_4	Azospirillum_brasilense_Sp245_uid162161	YP_005031294.1	392382097	COG1034	2Fe2S
Fer4_17	Azospirillum_brasilense_Sp245_uid162161	YP_005033540.1	392384344	COG0247	4Fe4S
Fer4_17	Azospirillum_brasilense_Sp245_uid162161	YP_005033540.1	392384344	COG0277	4Fe4S
Fer4_17	Azospirillum_brasilense_Sp245_uid162161	YP_005033540.1	392384344	COG0479	4Fe4S
NIR_SIR	Azospirillum_brasilense_Sp245_uid162161	YP_004984842.1	392377683	COG0155	4Fe4S
NIR_SIR	Azospirillum_brasilense_Sp245_uid162161	YP_004985265.1	392378106	COG1251	4Fe4S
NIR_SIR	Azospirillum_brasilense_Sp245_uid162161	YP_005031922.1	392382725	COG0155	4Fe4S
NIR_SIR_ferr	Azospirillum_brasilense_Sp245_uid162161	YP_004984842.1	392377683	COG0155	4Fe4S
NIR_SIR_ferr	Azospirillum_brasilense_Sp245_uid162161	YP_004985265.1	392378106	COG1251	4Fe4S
NIR_SIR_ferr	Azospirillum_brasilense_Sp245_uid162161	YP_005031922.1	392382725	COG0155	4Fe4S
Rieske	Azospirillum_brasilense_Sp245_uid162161	YP_004985728.1	392378568	COG0723	2Fe2S
Rieske	Azospirillum_brasilense_Sp245_uid162161	YP_004985906.1	392378746	COG4638	2Fe2S
Rieske	Azospirillum_brasilense_Sp245_uid162161	YP_005030644.1	392381447	COG0665	2Fe2S
Rieske	Azospirillum_brasilense_Sp245_uid162161	YP_005030644.1	392381447	COG0723	2Fe2S
Fer2	Azospirillum_brasilense_Sp245_uid162161	YP_004984992.1	392377833	COG2080	2Fe2S
Fer2	Azospirillum_brasilense_Sp245_uid162161	YP_004985688.1	392378528	COG2080	2Fe2S
Fer2	Azospirillum_brasilense_Sp245_uid162161	YP_004986390.1	392379231	COG2080	2Fe2S
Fer2	Azospirillum_brasilense_Sp245_uid162161	YP_004986483.1	392379324	COG1018	2Fe2S
Fer2	Azospirillum_brasilense_Sp245_uid162161	YP_004986483.1	392379324	COG3576	2Fe2S
Fer2	Azospirillum_brasilense_Sp245_uid162161	YP_004986533.1	392379374	COG0633	2Fe2S
Fer2	Azospirillum_brasilense_Sp245_uid162161	YP_004986887.1	392379729	COG2080	2Fe2S
Fer2	Azospirillum_brasilense_Sp245_uid162161	YP_004986947.1	392379789	COG1018	2Fe2S
Fer2	Azospirillum_brasilense_Sp245_uid162161	YP_004986956.1	392379798	COG2080	2Fe2S
Fer2	Azospirillum_brasilense_Sp245_uid162161	YP_005031005.1	392381808	COG0633	2Fe2S
Fer2	Azospirillum_brasilense_Sp245_uid162161	YP_005031583.1	392382386	COG2080	2Fe2S
Fer2	Azospirillum_brasilense_Sp245_uid162161	YP_005033261.1	392384065	COG0633	2Fe2S
Fer2	Azospirillum_brasilense_Sp245_uid162161	YP_005033261.1	392384065	COG2114	2Fe2S
Fe-S_biosyn	Azospirillum_brasilense_Sp245_uid162161	YP_004984423.1	392377264	COG0316	2Fe2S
Fe-S_biosyn	Azospirillum_brasilense_Sp245_uid162161	YP_004984588.1	392377429	COG0316	2Fe2S
Fe-S_biosyn	Azospirillum_brasilense_Sp245_uid162161	YP_005030937.1	392381740	COG0316	2Fe2S
Fer2_2	Azospirillum_brasilense_Sp245_uid162161	YP_004985688.1	392378528	COG2080	2Fe2S
Fer2_2	Azospirillum_brasilense_Sp245_uid162161	YP_004986390.1	392379231	COG2080	2Fe2S
Fer2_2	Azospirillum_brasilense_Sp245_uid162161	YP_004986887.1	392379729	COG2080	2Fe2S
Fer2_2	Azospirillum_brasilense_Sp245_uid162161	YP_004986956.1	392379798	COG2080	2Fe2S
Fer2_2	Azospirillum_brasilense_Sp245_uid162161	YP_005031473.1	392382276	COG4630	2Fe2S
Fer2_2	Azospirillum_brasilense_Sp245_uid162161	YP_005031583.1	392382386	COG2080	2Fe2S
BolA	Azospirillum_brasilense_Sp245_uid162161	YP_005030422.1	392381225	COG0271	2Fe2S
BolA	Azospirillum_brasilense_Sp245_uid162161	YP_005030672.1	392381475	COG0271	2Fe2S
Fer2_BFD	Azospirillum_brasilense_Sp245_uid162161	YP_004985265.1	392378106	COG1251	2Fe2S
Fer2_BFD	Azospirillum_brasilense_Sp245_uid162161	YP_005030936.1	392381739	COG0694	2Fe2S
Fer2_BFD	Azospirillum_brasilense_Sp245_uid162161	YP_005030936.1	392381739	COG0822	2Fe2S
Fer2_BFD	Azospirillum_brasilense_Sp245_uid162161	YP_005030936.1	392381739	COG2906	2Fe2S
Fer2_BFD	Azospirillum_brasilense_Sp245_uid162161	YP_005031808.1	392382611	COG2906	2Fe2S
Fer4_5	Azospirillum_brasilense_Sp245_uid162161	YP_004986566.1	392379407	COG0348	4Fe4S
Fer4_5	Azospirillum_brasilense_Sp245_uid162161	YP_004986566.1	392379407	COG3901	4Fe4S
Fer4_5	Azospirillum_brasilense_Sp245_uid162161	YP_004987149.1	392379991	COG0348	4Fe4S
Fer4_5	Azospirillum_brasilense_Sp245_uid162161	YP_004987160.1	392380002	COG0348	4Fe4S
Fer4_5	Azospirillum_brasilense_Sp245_uid162161	YP_005029952.1	392380756	COG0348	4Fe4S
Fer4_5	Azospirillum_brasilense_Sp245_uid162161	YP_005031216.1	392382019	COG0348	4Fe4S
Fer4_5	Azospirillum_brasilense_Sp245_uid162161	YP_005032123.1	392382926	COG0348	4Fe4S
2Fe-2S_thioredx	Azospirillum_brasilense_Sp245_uid162161	YP_004984447.1	392377288	COG1905	2Fe2S
2Fe-2S_thioredx	Azospirillum_brasilense_Sp245_uid162161	YP_004987394.1	392380236	COG1894	2Fe2S
2Fe-2S_thioredx	Azospirillum_brasilense_Sp245_uid162161	YP_004987394.1	392380236	COG1905	2Fe2S
2Fe-2S_thioredx	Azospirillum_brasilense_Sp245_uid162161	YP_005031292.1	392382095	COG1905	2Fe2S
Fer4_20	Azospirillum_brasilense_Sp245_uid162161	YP_005030244.1	392381048	COG0493	4Fe4S
Oxidored_q6	Azospirillum_brasilense_Sp245_uid162161	YP_004984342.1	392377183	COG3260	4Fe4S
Oxidored_q6	Azospirillum_brasilense_Sp245_uid162161	YP_004985664.1	392378504	COG1740	4Fe4S
Oxidored_q6	Azospirillum_brasilense_Sp245_uid162161	YP_005031289.1	392382092	COG0377	4Fe4S
Fer4_21	Azospirillum_brasilense_Sp245_uid162161	YP_004984449.1	392377290	COG3383	4Fe4S
Fer4_21	Azospirillum_brasilense_Sp245_uid162161	YP_005030940.1	392381743	COG4656	4Fe4S
Oxidored_nitro	Azospirillum_brasilense_Sp245_uid162161	YP_004986788.1	392379629	COG2710	8Fe8S / 8Fe7S
Oxidored_nitro	Azospirillum_brasilense_Sp245_uid162161	YP_004986789.1	392379630	COG2710	8Fe8S / 8Fe7S
Oxidored_nitro	Azospirillum_brasilense_Sp245_uid162161	YP_004986797.1	392379638	COG2710	8Fe8S / 8Fe7S
Oxidored_nitro	Azospirillum_brasilense_Sp245_uid162161	YP_004986799.1	392379640	COG2710	8Fe8S / 8Fe7S
Oxidored_nitro	Azospirillum_brasilense_Sp245_uid162161	YP_005030944.1	392381747	COG2710	8Fe8S / 8Fe7S
Oxidored_nitro	Azospirillum_brasilense_Sp245_uid162161	YP_005030945.1	392381748	COG2710	8Fe8S / 8Fe7S
Oxidored_nitro	Azospirillum_brasilense_Sp245_uid162161	YP_005030949.1	392381752	COG2710	8Fe8S / 8Fe7S
Oxidored_nitro	Azospirillum_brasilense_Sp245_uid162161	YP_005030950.1	392381753	COG2710	8Fe8S / 8Fe7S
CCG	Azospirillum_brasilense_Sp245_uid162161	YP_005030054.1	392380858	COG0247	4Fe4S
CCG	Azospirillum_brasilense_Sp245_uid162161	YP_005030984.1	392381787	COG0247	4Fe4S
CCG	Azospirillum_brasilense_Sp245_uid162161	YP_005033539.1	392384343	COG0247	4Fe4S
SPASM	Azospirillum_brasilense_Sp245_uid162161	YP_004987644.1	392380487	COG0535	4Fe4S
SPASM	Azospirillum_brasilense_Sp245_uid162161	YP_005031363.1	392382166	COG0535	4Fe4S
SPASM	Azospirillum_brasilense_Sp245_uid162161	YP_005032048.1	392382851	COG0535	4Fe4S
SPASM	Azospirillum_brasilense_Sp245_uid162161	YP_005033742.1	392384546	COG0457	4Fe4S
SPASM	Azospirillum_brasilense_Sp245_uid162161	YP_005033742.1	392384546	COG0535	4Fe4S
Molybdop_Fe4S4	Azospirillum_brasilense_Sp245_uid162161	YP_004984449.1	392377290	COG3383	4Fe4S
Molybdop_Fe4S4	Azospirillum_brasilense_Sp245_uid162161	YP_004985240.1	392378081	COG0243	4Fe4S
Molybdop_Fe4S4	Azospirillum_brasilense_Sp245_uid162161	YP_004985240.1	392378081	COG3383	4Fe4S
Molybdop_Fe4S4	Azospirillum_brasilense_Sp245_uid162161	YP_004985267.1	392378108	COG0243	4Fe4S
Molybdop_Fe4S4	Azospirillum_brasilense_Sp245_uid162161	YP_004985304.1	392378145	COG0243	4Fe4S
Molybdop_Fe4S4	Azospirillum_brasilense_Sp245_uid162161	YP_004985304.1	392378145	COG3383	4Fe4S
Molybdop_Fe4S4	Azospirillum_brasilense_Sp245_uid162161	YP_004987428.1	392380270	COG0243	4Fe4S
Molybdop_Fe4S4	Azospirillum_brasilense_Sp245_uid162161	YP_004987506.1	392380348	COG0243	4Fe4S
Molybdop_Fe4S4	Azospirillum_brasilense_Sp245_uid162161	YP_005030879.1	392381682	COG0243	4Fe4S
Molybdop_Fe4S4	Azospirillum_brasilense_Sp245_uid162161	YP_005030879.1	392381682	COG3383	4Fe4S
Molybdop_Fe4S4	Azospirillum_brasilense_Sp245_uid162161	YP_005031796.1	392382599	COG0243	4Fe4S
Molybdop_Fe4S4	Azospirillum_brasilense_Sp245_uid162161	YP_005033061.1	392383865	COG0243	4Fe4S
Molybdop_Fe4S4	Azospirillum_brasilense_Sp245_uid162161	YP_005033547.1	392384351	COG0243	4Fe4S
Fer4_8	Azospirillum_brasilense_Sp245_uid162161	YP_005030055.1	392380859	COG0247	4Fe4S
Fer4_8	Azospirillum_brasilense_Sp245_uid162161	YP_005030055.1	392380859	COG1139	4Fe4S
Fer4_8	Azospirillum_brasilense_Sp245_uid162161	YP_005030984.1	392381787	COG0247	4Fe4S
Fer4_8	Azospirillum_brasilense_Sp245_uid162161	YP_005032775.1	392383578	COG0479	4Fe4S
Fer4_8	Azospirillum_brasilense_Sp245_uid162161	YP_005033538.1	392384342	COG1139	4Fe4S
Fer4_2	Azospirillum_brasilense_Sp245_uid162161	YP_004985239.1	392378080	COG0437	4Fe4S
Fer4_2	Azospirillum_brasilense_Sp245_uid162161	YP_004985305.1	392378146	COG0437	4Fe4S
Fer4_2	Azospirillum_brasilense_Sp245_uid162161	YP_004985663.1	392378503	COG0437	4Fe4S
Fer4_2	Azospirillum_brasilense_Sp245_uid162161	YP_004987508.1	392380350	COG0437	4Fe4S
Fer4_2	Azospirillum_brasilense_Sp245_uid162161	YP_005030880.1	392381683	COG0437	4Fe4S
Fer4_2	Azospirillum_brasilense_Sp245_uid162161	YP_005033155.1	392383959	COG0437	4Fe4S
Rubrerythrin	Azospirillum_brasilense_Sp245_uid162161	YP_004986567.1	392379408	COG1633	Fe
Rubrerythrin	Azospirillum_brasilense_Sp245_uid162161	YP_005029993.1	392380797	COG1592	Fe
Fer4_11	Azospirillum_brasilense_Sp245_uid162161	YP_004985239.1	392378080	COG0437	4Fe4S
Fer4_11	Azospirillum_brasilense_Sp245_uid162161	YP_004985305.1	392378146	COG0437	4Fe4S
Fer4_11	Azospirillum_brasilense_Sp245_uid162161	YP_004985663.1	392378503	COG0437	4Fe4S
Fer4_11	Azospirillum_brasilense_Sp245_uid162161	YP_004987508.1	392380350	COG0437	4Fe4S
Fer4_11	Azospirillum_brasilense_Sp245_uid162161	YP_005030880.1	392381683	COG0437	4Fe4S
Fer4_11	Azospirillum_brasilense_Sp245_uid162161	YP_005033155.1	392383959	COG0437	4Fe4S
Fer4_10	Azospirillum_brasilense_Sp245_uid162161	YP_005029903.1	392380707	COG1146	4Fe4S
Fer4_10	Azospirillum_brasilense_Sp245_uid162161	YP_005030967.1	392381770	COG1145	4Fe4S
Fer4_10	Azospirillum_brasilense_Sp245_uid162161	YP_005032574.1	392383377	COG1146	4Fe4S
Fer4_7	Azospirillum_brasilense_Sp245_uid162161	YP_005029952.1	392380756	COG0348	4Fe4S
Fer4_7	Azospirillum_brasilense_Sp245_uid162161	YP_005031216.1	392382019	COG0348	4Fe4S
Fer4_7	Azospirillum_brasilense_Sp245_uid162161	YP_005031296.1	392382099	COG1143	4Fe4S
Fer4_7	Azospirillum_brasilense_Sp245_uid162161	YP_005031529.1	392382332	COG1143	4Fe4S
Fer4_7	Azospirillum_brasilense_Sp245_uid162161	YP_005032123.1	392382926	COG0348	4Fe4S
Fer4_7	Azospirillum_brasilense_Sp245_uid162161	YP_005033059.1	392383863	COG1145	4Fe4S
Fer4_7	Azospirillum_brasilense_Sp245_uid162161	YP_005033059.1	392383863	COG1149	4Fe4S
Radical_SAM	Azospirillum_brasilense_Sp245_uid162161	YP_004984319.1	392377160	COG0320	4Fe4S
Radical_SAM	Azospirillum_brasilense_Sp245_uid162161	YP_004984454.1	392377295	COG0621	4Fe4S
Radical_SAM	Azospirillum_brasilense_Sp245_uid162161	YP_004984909.1	392377750	COG0535	4Fe4S
Radical_SAM	Azospirillum_brasilense_Sp245_uid162161	YP_004985018.1	392377859	COG1533	4Fe4S
Radical_SAM	Azospirillum_brasilense_Sp245_uid162161	YP_004985272.1	392378113	COG1032	4Fe4S
Radical_SAM	Azospirillum_brasilense_Sp245_uid162161	YP_004986580.1	392379421	COG1032	4Fe4S
Radical_SAM	Azospirillum_brasilense_Sp245_uid162161	YP_004986985.1	392379827	COG1180	4Fe4S
Radical_SAM	Azospirillum_brasilense_Sp245_uid162161	YP_004987205.1	392380047	COG0502	4Fe4S
Radical_SAM	Azospirillum_brasilense_Sp245_uid162161	YP_004987596.1	392380439	COG1032	4Fe4S
Radical_SAM	Azospirillum_brasilense_Sp245_uid162161	YP_005029867.1	392380671	COG0820	4Fe4S
Radical_SAM	Azospirillum_brasilense_Sp245_uid162161	YP_005029998.1	392380802	COG1509	4Fe4S
Radical_SAM	Azospirillum_brasilense_Sp245_uid162161	YP_005030024.1	392380828	COG0621	4Fe4S
Radical_SAM	Azospirillum_brasilense_Sp245_uid162161	YP_005030181.1	392380985	COG0635	4Fe4S
Radical_SAM	Azospirillum_brasilense_Sp245_uid162161	YP_005030534.1	392381337	COG0635	4Fe4S
Radical_SAM	Azospirillum_brasilense_Sp245_uid162161	YP_005030778.1	392381581	COG0320	4Fe4S
Radical_SAM	Azospirillum_brasilense_Sp245_uid162161	YP_005030968.1	392381771	COG0535	4Fe4S
Radical_SAM	Azospirillum_brasilense_Sp245_uid162161	YP_005031363.1	392382166	COG0535	4Fe4S
Radical_SAM	Azospirillum_brasilense_Sp245_uid162161	YP_005031694.1	392382497	COG0535	4Fe4S
Radical_SAM	Azospirillum_brasilense_Sp245_uid162161	YP_005032048.1	392382851	COG0535	4Fe4S
Radical_SAM	Azospirillum_brasilense_Sp245_uid162161	YP_005032445.1	392383248	COG2896	4Fe4S
Radical_SAM	Azospirillum_brasilense_Sp245_uid162161	YP_005032827.1	392383630	COG0621	4Fe4S
Radical_SAM	Azospirillum_brasilense_Sp245_uid162161	YP_005033742.1	392384546	COG0457	4Fe4S
Radical_SAM	Azospirillum_brasilense_Sp245_uid162161	YP_005033742.1	392384546	COG0535	4Fe4S
Aminotran_5	Azospirillum_brasilense_Sp245_uid162161	392381738	392381738	COG1104	2Fe2S
Aminotran_5	Azospirillum_brasilense_Sp245_uid162161	392381806	392381806	COG1104	2Fe2S
NoConservedDomain	Azospirillum_brasilense_Sp245_uid162161	392378476	392378476	COG1194	4Fe4S
Glutaredoxin	Azospirillum_brasilense_Sp245_uid162161	392381474	392381474	COG0278	2Fe2S
NadA	Chromobacterium_violaceum_ATCC_12472_uid58001	NP_903348.1	34499133	COG0379	4Fe4S
GcpE	Chromobacterium_violaceum_ATCC_12472_uid58001	NP_903208.1	34498993	COG0821	4Fe4S
UDG	Chromobacterium_violaceum_ATCC_12472_uid58001	NP_902029.1	34497814	COG1573	4Fe4S
UDG	Chromobacterium_violaceum_ATCC_12472_uid58001	NP_903124.1	34498909	COG1573	4Fe4S
PAPS_reduct	Chromobacterium_violaceum_ATCC_12472_uid58001	NP_903244.1	34499029	COG0175	4Fe4S
LYTB	Chromobacterium_violaceum_ATCC_12472_uid58001	NP_903237.1	34499022	COG0761	3Fe4S
FdhE	Chromobacterium_violaceum_ATCC_12472_uid58001	NP_903512.1	34499297	COG3058	Fe
UPF0004	Chromobacterium_violaceum_ATCC_12472_uid58001	NP_901043.1	34496828	COG0621	Unknown
UPF0004	Chromobacterium_violaceum_ATCC_12472_uid58001	NP_903819.1	34499604	COG0621	Unknown
NRDD	Chromobacterium_violaceum_ATCC_12472_uid58001	NP_902082.1	34497867	COG1328	Fe
Fer4_14	Chromobacterium_violaceum_ATCC_12472_uid58001	NP_903179.1	34498964	COG0602	4Fe4S
Mob_synth_C	Chromobacterium_violaceum_ATCC_12472_uid58001	NP_902202.1	34497987	COG2896	4Fe4S
Mob_synth_C	Chromobacterium_violaceum_ATCC_12472_uid58001	NP_903188.1	34498973	COG2896	4Fe4S
Fer4_18	Chromobacterium_violaceum_ATCC_12472_uid58001	NP_900840.1	34496625	COG0348	4Fe4S
Fer4_18	Chromobacterium_violaceum_ATCC_12472_uid58001	NP_901122.1	34496907	COG0348	4Fe4S
Fer4_16	Chromobacterium_violaceum_ATCC_12472_uid58001	NP_903490.1	34499275	COG1600	4Fe4S
ETF_QO	Chromobacterium_violaceum_ATCC_12472_uid58001	NP_903586.1	34499371	COG0644	4Fe4S
ETF_QO	Chromobacterium_violaceum_ATCC_12472_uid58001	NP_903586.1	34499371	COG2440	4Fe4S
Fe-S_assembly	Chromobacterium_violaceum_ATCC_12472_uid58001	NP_900757.1	34496542	COG2975	Unknown
Glu_synthase	Chromobacterium_violaceum_ATCC_12472_uid58001	NP_903708.1	34499493	COG0067	3Fe4S
Glu_synthase	Chromobacterium_violaceum_ATCC_12472_uid58001	NP_903708.1	34499493	COG0069	3Fe4S
Glu_synthase	Chromobacterium_violaceum_ATCC_12472_uid58001	NP_903708.1	34499493	COG0070	3Fe4S
Cas_Cas4	Chromobacterium_violaceum_ATCC_12472_uid58001	NP_900898.1	34496683	COG1468	2Fe2S
ParA	Chromobacterium_violaceum_ATCC_12472_uid58001	NP_900874.1	34496659	COG0489	4Fe4S
BATS	Chromobacterium_violaceum_ATCC_12472_uid58001	NP_904051.1	34499836	COG0502	2Fe2S
NifU_N	Chromobacterium_violaceum_ATCC_12472_uid58001	NP_900763.1	34496548	COG0822	2Fe2S
Fer2_3	Chromobacterium_violaceum_ATCC_12472_uid58001	NP_900738.1	34496523	COG0479	2Fe2S
Fer2_3	Chromobacterium_violaceum_ATCC_12472_uid58001	NP_903038.1	34498823	COG0479	2Fe2S
[truncated: 4,959 more rows]

## Sheet: Anaerobes
Domain	Organism	NCBI code	Gi code	COG code	Cofactor type
[truncated: 22,949 more rows]

[truncated: 1 more sheets: ObligateAnaerobes]
