# Supplementary material for: The Relationship between Environmental Dioxygen and Iron-Sulfur Proteins Explored at the Genome Level
Source: PLoS One. 2017 Jan 30;12(1):e0171279. doi: 10.1371/journal.pone.0171279 (PMC5279795; doi:10.1371/journal.pone.0171279)
Supplement: S3 Table — (XLSX) [file pone.0171279.s007.xlsx]

## Sheet: Shared core families
Frequently occurring family	Functional class	Annotation	# Fe-S Prot AEROBES	# Distinct Orgs AEROBES	# Fe-S Prot HC ANAEROBES	# Distinct Orgs HC ANAEROBES	% Orgs AEROBES	% Orgs HC ANAEROBES	Manual annotated process	Cofactor type
COG0065	E	Homoaconitase/3-isopropylmalate dehydratase large subunit	263	201	165	106	0.866379	0.861789	Amino acid metabolism	4Fe4S
COG0067	E	Glutamate synthase domain 1	199	190	37	37	0.818966	0.300813	Amino acid metabolism	3Fe4S
COG0069	E	Glutamate synthase domain 2	298	204	121	91	0.87931	0.739837	Amino acid metabolism	3Fe4S
COG0070	E	Glutamate synthase domain 3	199	190	60	49	0.818966	0.398374	Amino acid metabolism	3Fe4S
COG0175	EH	3'-phosphoadenosine 5'-phosphosulfate sulfotransferase (PAPS reductase)/FAD synthetase or related enzyme	184	153	75	51	0.659483	0.414634	Amino acid metabolism	4Fe4S
COG0493	ER	NADPH-dependent glutamate synthase beta chain or related oxidoreductase	235	167	270	97	0.719828	0.788618	Amino acid metabolism	4Fe4S
COG1760	E	L-serine deaminase	165	136	46	39	0.586207	0.317073	Amino acid metabolism	4Fe4S
COG3383	R	Predicted molibdopterin-dependent oxidoreductase YjgC	209	116	330	107	0.5	0.869919	Amino acid metabolism	2Fe2S/4Fe4S
COG0379	H	Quinolinate synthase	186	185	104	95	0.797414	0.772358	Coenzyme metabolism	4Fe4S
COG0502	H	Biotin synthase or related enzyme	202	168	238	99	0.724138	0.804878	Coenzyme metabolism	2Fe2S/4Fe4S
COG0535	R	Radical SAM superfamily enzyme, MoaA/NifB/PqqE/SkfB family	340	149	589	119	0.642241	0.96748	Coenzyme metabolism	4Fe4S
COG0635	H	Coproporphyrinogen III oxidase or related Fe-S oxidoreductase	336	201	146	90	0.866379	0.731707	Coenzyme metabolism	4Fe4S
COG1060	H	2-iminoacetate synthase ThiH (tyrosine cleavage enzyme, thamine biosynthesis)	158	88	146	66	0.37931	0.536585	Coenzyme metabolism	4Fe4S
COG2896	H	Molybdenum cofactor biosynthesis enzyme MoaA	220	191	138	113	0.823276	0.918699	Coenzyme metabolism	4Fe4S
COG1194	L	Adenine-specific DNA glycosylase, acts on AG and A-oxoG pairs	196	193	31	31	0.831897	0.252033	DNA maintanance	4Fe4S
COG2887	L	RecB family exonuclease	132	74	56	41	0.318966	0.333333	DNA maintanance	4Fe4S
COG1533	L	DNA repair photolyase	137	125	74	49	0.538793	0.398374	DNA mainteinance	4Fe4S
COG1573	L	Uracil-DNA glycosylase	232	149	103	92	0.642241	0.747967	DNA mainteinance	4Fe4S
COG0243	C	Anaerobic selenocysteine-containing dehydrogenase	385	176	330	75	0.758621	0.609756	Energy production and conversion	4Fe4S
COG0247	C	Fe-S oxidoreductase	587	200	472	97	0.862069	0.788618	Energy production and conversion	2Fe2S/3Fe4S/4Fe4S
COG0348	C	Polyferredoxin	183	117	208	90	0.50431	0.731707	Energy production and conversion	4Fe4S
COG0377	C	NADH:ubiquinone oxidoreductase 20 kD subunit (chhain B) or related Fe-S oxidoreductase	218	185	80	66	0.797414	0.536585	Energy production and conversion	4Fe4S
COG0437	C	Fe-S-cluster-containing dehydrogenase component	237	134	515	90	0.577586	0.731707	Energy production and conversion	4Fe4S
COG0479	C	Succinate dehydrogenase/fumarate reductase, Fe-S protein subunit	311	221	148	78	0.952586	0.634146	Energy production and conversion	2Fe2S/3Fe4S/4Fe4S
COG1034	C	NADH dehydrogenase/NADH:ubiquinone oxidoreductase 75 kD subunit (chain G)	151	141	54	40	0.607759	0.325203	Energy production and conversion	2Fe2S/4Fe4S
COG1139	C	L-lactate utilization protein LutB, contains a ferredoxin-type domain	108	94	92	53	0.405172	0.430894	Energy production and conversion	4Fe4S
COG1141	C	Ferredoxin	176	78	121	78	0.336207	0.634146	Energy production and conversion	3Fe3S/4Fe4S
COG1143	C	Formate hydrogenlyase subunit 6/NADH:ubiquinone oxidoreductase 23 kD subunit (chain I)	283	190	484	120	0.818966	0.97561	Energy production and conversion	4Fe4S
COG1145	C	Ferredoxin	176	106	567	114	0.456897	0.926829	Energy production and conversion	4Fe4S
COG1251	C	NAD(P)H-nitrite reductase, large subunit	204	122	77	49	0.525862	0.398374	Energy production and conversion	4Fe4S
COG1894	C	NADH:ubiquinone oxidoreductase, NADH-binding 51 kD subunit (chain F)	237	163	199	83	0.702586	0.674797	Energy production and conversion	4Fe4S
COG1905	C	NADH:ubiquinone oxidoreductase 24 kD subunit (chain E)	228	158	203	73	0.681034	0.593496	Energy production and conversion	2Fe2S
COG2080	C	Aerobic-type carbon monoxide dehydrogenase, small subunit, CoxS/CutS family	469	135	148	53	0.581897	0.430894	Energy production and conversion/Nucleotide metabolism	2Fe2S
COG0489	D	Chromosome partitioning ATPase, Mrp family, contains Fe-S cluster	134	113	125	103	0.487069	0.837398	FeS biogenesis	4Fe4S
COG0633	C	Ferredoxin	357	146	87	52	0.62931	0.422764	FeS biogenesis	2Fe2S
COG0694	O	Fe-S cluster biogenesis protein NfuA, 4Fe-4S-binding domain	217	148	74	54	0.637931	0.439024	FeS biogenesis	4Fe4S
COG0719	O	Fe-S cluster assembly scaffold protein SufB	387	192	136	90	0.827586	0.731707	FeS biogenesis	4Fe4S
COG0822	O	NifU homolog involved in Fe-S cluster formation	91	80	122	86	0.344828	0.699187	FeS biogenesis	2Fe2S/4Fe4S
COG1104	E	Cysteine sulfinate desulfinase/cysteine desulfurase or related enzyme	348	203	144	94	0.875	0.764228	FeS biogenesis	2Fe2S
COG0209	F	Ribonucleotide reductase alpha subunit	97	91	56	55	0.392241	0.447154	Nucleotide metabolism	Unknown
COG0602	R	Organic radical activating enzyme	190	166	108	94	0.715517	0.764228	Nucleotide metabolism	4Fe4S
COG1146	F	NAD-dependent dihydropyrimidine dehydrogenase, PreA subunit	319	186	337	112	0.801724	0.910569	Nucleotide metabolism	4Fe4S
COG0543	HC	NAD(P)H-flavin reductase	123	72	87	75	0.310345	0.609756	Nucleotide metabolism/Energy production and conversion	2Fe2S
COG1032	R	Radical SAM superfamily enzyme YgiQ, UPF0313 family	292	132	616	114	0.568966	0.926829	Nucleotide metabolism/Ribosome structure and tRNA modification	4Fe4S
COG0621	J	tRNA A37 methylthiotransferase MiaB	458	224	283	122	0.965517	0.99187	Ribosome structure and tRNA modification	4Fe4S
COG0820	J	Adenine C2-methylase RlmN of 23S rRNA A2503 and tRNA A37	216	195	92	83	0.840517	0.674797	Ribosome structure and tRNA modification	4Fe4S
COG1600	J	Epoxyqueuosine reductase QueG (queuosine biosynthesis)	148	137	107	50	0.590517	0.406504	Ribosome structure and tRNA modification	4Fe4S
COG0761	I	4-Hydroxy-3-methylbut-2-enyl diphosphate reductase IspH	197	178	84	84	0.767241	0.682927	Lipid metabolism	3Fe4S
COG0821	I	4-hydroxy-3-methylbut-2-en-1-yl diphosphate synthase IspG/GcpE	183	178	85	84	0.767241	0.682927	Lipid metabolism	4Fe4S
COG0320	H	Lipoate synthase	238	217	33	31	0.935345	0.252033	Other processes	4Fe4S
COG1048	C	Aconitase A	249	197	69	60	0.849138	0.487805	Other processes	3Fe4S/4Fe4S

## Sheet: HC anaerobe-specific families
Frequently occurring family	Functional class	Annotation	# Fe-S Prot AEROBES	# Distinct Orgs AEROBES	# Fe-S Prot HC ANAEROBES	# Distinct Orgs HC ANAEROBES	% Orgs AEROBES	% Orgs HC ANAEROBES	Manual annotated process	Cofactor type
COG0180	J	Tryptophanyl-tRNA synthetase	34	34	90	90	0.146552	0.731707	Ribosome structure and tRNA modification	4Fe4S
COG0409	O	Hydrogenase maturation factor	57	56	94	92	0.241379	0.747967	Post-translational modification	4Fe4S
COG0641	O	Sulfatase maturation enzyme AslB, radical SAM superfamily	63	41	152	71	0.176724	0.577236	Post-translational modification	4Fe4S
COG0674	C	Pyruvate:ferredoxin oxidoreductase or related 2-oxoacid:ferredoxin oxidoreductase, alpha subunit	24	22	64	53	0.0948276	0.430894	Energy production and conversion (electron transport chain)	4Fe4S
COG0731	J	Wyosine [tRNA(Phe)-imidazoG37] synthetase, radical SAM superfamily	27	26	114	81	0.112069	0.658537	Ribosome structure and tRNA modification	4Fe4S
COG0778	C	Nitroreductase	0	0	60	39	0	0.317073	Coenzyme metabolism (biosyntheis)	4Fe4S
COG1013	C	Pyruvate:ferredoxin oxidoreductase or related 2-oxoacid:ferredoxin oxidoreductase, beta subunit	24	22	65	53	0.0948276	0.430894	Energy production and conversion (metanogenesis)	4Fe4S
COG1014	C	Pyruvate:ferredoxin oxidoreductase or related 2-oxoacid:ferredoxin oxidoreductase, gamma subunit	27	25	75	58	0.107759	0.471545	Energy production and conversion (metanogenesis)	4Fe4S
COG1035	C	Coenzyme F420-reducing hydrogenase, beta subunit	27	22	150	59	0.0948276	0.479675	Energy production and conversion (metanogenesis)	4Fe4S
COG1142	C	Fe-S-cluster-containing hydrogenase component 2	29	20	177	75	0.0862069	0.609756	Energy production and conversion (AnaeAero)/Amino acid metabolism (Glu)	4Fe4S
COG1144	C	Pyruvate:ferredoxin oxidoreductase or related 2-oxoacid:ferredoxin oxidoreductase, delta subunit	22	19	130	90	0.0818966	0.731707	Unknown	4Fe4S
COG1148	C	Heterodisulfide reductase, subunit A (polyferredoxin)	26	25	341	82	0.107759	0.666667	Energy production and conversion (metanogenesis)	4Fe4S
COG1149	R	MinD superfamily P-loop ATPase, contains an inserted ferredoxin domain	25	22	179	88	0.0948276	0.715447	Unknown	4Fe4S
COG1150	C	Heterodisulfide reductase, subunit C	44	40	148	64	0.172414	0.520325	Energy production and conversion (metanogenesis)/Coenzyme metabolism (Biosynthesis)	4Fe4S
COG1180	O	Pyruvate-formate lyase-activating enzyme	70	54	346	118	0.232759	0.95935	Unknown	4Fe4S
COG1243	KB	Histone acetyltransferase, component of the RNA polymerase elongator complex	17	17	67	67	0.0732759	0.544715	Ribosome structure and tRNA modification	4Fe4S
COG1245	J	Translation initiation factor RLI1, contains Fe-S and AAA+ ATPase domains	22	22	60	50	0.0948276	0.406504	Ribosome structure and tRNA modification	4Fe4S
COG1313	R	Uncharacterized Fe-S protein PflX, radical SAM superfamily	7	7	75	66	0.0301724	0.536585	Unknown	4Fe4S
COG1348	P	Nitrogenase subunit NifH, an ATPase	45	28	104	62	0.12069	0.504065	Inorganic ion metabolism	4Fe4S
COG1453	R	Predicted oxidoreductase of the aldo/keto reductase family	8	8	101	50	0.0344828	0.406504	Unknown	4Fe4S
COG1456	C	CO dehydrogenase/acetyl-CoA synthase gamma subunit (corrinoid Fe-S protein)	0	0	73	44	0	0.357724	Energy production and conversion	4Fe4S
COG1468	V	CRISPR/Cas system-associated exonuclease Cas4, RecB family	77	59	107	78	0.25431	0.634146	Other processes	2Fe2S/4Fe4S
COG1509	E	L-lysine 2,3-aminomutase (EF-P beta-lysylation pathway)	72	65	103	67	0.280172	0.544715	Amino acid metabolism	4Fe4S
COG1592	C	Rubrerythrin	18	18	220	109	0.0775862	0.886179	Energy production and conversion	Fe
COG1614	C	CO dehydrogenase/acetyl-CoA synthase beta subunit	0	0	49	42	0	0.341463	Energy production and conversion	4Fe4S
COG1625	C	Fe-S oxidoreductase, related to NifB/MoaA family	2	2	42	38	0.00862069	0.308943	Unknown	4Fe4S
COG1633	P	Rubrerythrin	58	47	194	80	0.202586	0.650407	Unknown	Fe
COG1736	J	Diphthamide synthase subunit DPH2	20	20	38	38	0.0862069	0.308943	Amino acid metabolism	4Fe4S
COG1740	C	Ni,Fe-hydrogenase I small subunit	53	44	95	57	0.189655	0.463415	Energy production and conversion	3Fe4S/4Fe4S
COG1773	C	Rubredoxin	94	67	156	93	0.288793	0.756098	Other processes	Fe
COG1775	Q	Benzoyl-CoA reductase/2-hydroxyglutaryl-CoA dehydratase subunit, BcrC/BadD/HgdB	2	2	166	63	0.00862069	0.512195	Amino acid metabolism	4Fe4S
COG1908	C	Coenzyme F420-reducing hydrogenase, delta subunit	8	7	71	39	0.0301724	0.317073	Energy production and conversion	2Fe2S/4Fe4S
COG1924	I	Activator of 2-hydroxyglutaryl-CoA dehydratase (HSP70-class ATPase domain)	4	4	212	95	0.0172414	0.772358	Amino acid metabolism	4Fe4S
COG1941	C	Coenzyme F420-reducing hydrogenase, gamma subunit	21	19	80	46	0.0818966	0.373984	Energy production and conversion	3Fe4S/4Fe4S
COG1964	R	Uncharacterized Fe-S cluster-containing enzyme, radical SAM superfamily	24	20	57	52	0.0862069	0.422764	Coenzyme metabolism	4Fe4S
COG2006	S	Uncharacterized conserved protein, DUF362 family	0	0	43	37	0	0.300813	Unknown	4Fe4S
COG2033	C	Desulfoferrodoxin, superoxide reductase-like (SORL) domain	0	0	55	52	0	0.422764	Unknown	Fe
COG2048	C	Heterodisulfide reductase, subunit B	20	16	110	66	0.0689655	0.536585	Energy production and conversion/Coenzyme metabolism	4Fe4S
COG2108	S	Uncharacterized conserved protein related to pyruvate formate-lyase activating enzyme	9	9	43	40	0.0387931	0.325203	Unknown	4Fe4S
COG2221	P	Dissimilatory sulfite reductase (desulfoviridin), alpha and beta subunits	5	4	246	94	0.0172414	0.764228	Energy production and conversion	4Fe4S
COG2414	C	Aldehyde:ferredoxin oxidoreductase	64	21	259	81	0.0905172	0.658537	Unknown	4Fe4S
COG2710	P	Nitrogenase molybdenum-iron protein, alpha and beta chains	131	29	294	62	0.125	0.504065	Inorganic ion metabolism	4Fe4S
COG2768	S	Uncharacterized Fe-S center protein	4	4	147	71	0.0172414	0.577236	Unknown	4Fe4S
COG2878	C	Na+-translocating ferredoxin:NAD+ oxidoreductase RNF, RnfB subunit	53	50	84	56	0.215517	0.455285	Nucleotide metabolism/Energy production and convertion	2Fe2S/4Fe4S
COG3260	C	Ni,Fe-hydrogenase III small subunit	30	26	87	58	0.112069	0.471545	Energy production and conversion	4Fe4S
COG3411	C	(2Fe-2S) ferredoxin	59	45	157	71	0.193966	0.577236	Coenzyme metabolism	4Fe4S
COG3580	R	Predicted nucleotide-binding protein, sugar kinase/HSP70/actin superfamily	2	2	59	47	0.00862069	0.382114	Unknown	4Fe4S
COG3581	R	Predicted nucleotide-binding protein, sugar kinase/HSP70/actin superfamily	1	1	61	45	0.00431034	0.365854	Unknown	4Fe4S
COG3894	S	Uncharacterized 2Fe-2 and 4Fe-4S clusters-containing protein, contains DUF4445 domain	3	3	109	57	0.012931	0.463415	Energy production and convertion	2Fe2S/4Fe4S
COG4231	C	TPP-dependent indolepyruvate ferredoxin oxidoreductase, alpha subunit	7	7	188	94	0.0301724	0.764228	Energy production and conversion	4Fe4S
COG4624	C	Iron only hydrogenase large subunit, C-terminal domain	1	1	163	53	0.00431034	0.430894	Energy production and conversion	4Fe4S
COG4656	C	Na+-translocating ferredoxin:NAD+ oxidoreductase RNF, RnfC subunit	22	19	102	66	0.0818966	0.536585	Energy production and conversion	4Fe4S
COG4657	C	Na+-translocating ferredoxin:NAD+ oxidoreductase RNF, RnfA subunit	19	18	60	50	0.0775862	0.406504	Energy production and conversion	Fe
COG4660	C	Na+-translocating ferredoxin:NAD+ oxidoreductase RNF, RnfE subunit	20	19	59	49	0.0818966	0.398374	Energy production and conversion	Fe

## Sheet: Aerobe-specific families
Frequently occurring family	Functional class	Annotation	# Fe-S Prot AEROBES	# Distinct Orgs AEROBES	# Fe-S Prot HC ANAEROBES	# Distinct Orgs HC ANAEROBES	% Orgs AEROBES	% Orgs HC ANAEROBES	Manual annotated process	Cofactor type
COG0155	P	Sulfite reductase, beta subunit (hemoprotein)	264	182	21	20	0.784483	0.162602	DNA maintanance/Amino acid metabolism	4Fe4S
COG0271	T	Stress-induced morphogen (activity unknown)	148	109	3	3	0.469828	0.0243902	Unknown	2Fe2S shared with GLRX
COG0277	C	FAD/FMN-containing dehydrogenase	186	122	37	29	0.525862	0.235772	Unknown	4Fe4S
COG0278	O	Glutaredoxin-related protein	105	101	0	0	0.435345	0	FeS biogenesis/Other processes	2Fe2S shared with BOLA
COG0316	O	Fe-S cluster assembly iron-binding protein IscA	377	215	25	17	0.926724	0.138211	FeS biogenesis	2Fe2S/4Fe4S
COG0723	C	Rieske Fe-S protein	288	187	46	36	0.806034	0.292683	Energy production and conversion	2Fe2S
COG1018	C	Ferredoxin-NADP reductase	489	156	10	9	0.672414	0.0731707	Aromatic compound metabolism	2Fe2S
COG2146	PQ	Ferredoxin subunit of nitrite reductase or a ring-hydroxylating dioxygenase	448	179	22	17	0.771552	0.138211	Aromatic compound metabolism/Energy production and conversion	2Fe2S
COG2440	C	Ferredoxin-like protein FixX	92	79	28	25	0.340517	0.203252	Energy production and conversion	4Fe4S
COG3369	S	Uncharacterized protein, contains Zn-finger domain of CDGSH type	79	73	27	21	0.314655	0.170732	Unknown	2Fe2S
COG4638	PR	Phenylpropionate dioxygenase or related ring-hydroxylating dioxygenase, large terminal subunit	477	122	9	7	0.525862	0.0569106	Aromatic compound metabolism	2Fe2S

## Sheet: All Fe-S families
Frequently occurring family	Functional class	Annotation	# Fe-S Prot AEROBES	# Distinct Orgs AEROBES	# Fe-S Prot HC ANAEROBES	# Distinct Orgs HC ANAEROBES	% Orgs AEROBES	% Orgs HC ANAEROBES
COG1573	L	Uracil-DNA glycosylase	232	149	103	92	0.642241	0.747967
COG0621	J	tRNA A37 methylthiotransferase MiaB	458	224	283	122	0.965517	0.99187
COG0479	C	Succinate dehydrogenase/fumarate reductase, Fe-S protein subunit	311	221	148	78	0.952586	0.634146
COG0209	F	Ribonucleotide reductase alpha subunit	97	91	56	55	0.392241	0.447154
COG2887	L	RecB family exonuclease	132	74	56	41	0.318966	0.333333
COG0535	R	Radical SAM superfamily enzyme, MoaA/NifB/PqqE/SkfB family	340	149	589	119	0.642241	0.96748
COG1032	R	Radical SAM superfamily enzyme YgiQ, UPF0313 family	292	132	616	114	0.568966	0.926829
COG0379	H	Quinolinate synthase	186	185	104	95	0.797414	0.772358
COG3383	R	Predicted molibdopterin-dependent oxidoreductase YjgC	209	116	330	107	0.5	0.869919
COG0348	C	Polyferredoxin	183	117	208	90	0.50431	0.731707
COG0602	R	Organic radical activating enzyme	190	166	108	94	0.715517	0.764228
COG0822	O	NifU homolog involved in Fe-S cluster formation	91	80	122	86	0.344828	0.699187
COG0493	ER	NADPH-dependent glutamate synthase beta chain or related oxidoreductase	235	167	270	97	0.719828	0.788618
COG1894	C	NADH:ubiquinone oxidoreductase, NADH-binding 51 kD subunit (chain F)	237	163	199	83	0.702586	0.674797
COG1905	C	NADH:ubiquinone oxidoreductase 24 kD subunit (chain E)	228	158	203	73	0.681034	0.593496
COG0377	C	NADH:ubiquinone oxidoreductase 20 kD subunit (chhain B) or related Fe-S oxidoreductase	218	185	80	66	0.797414	0.536585
COG1034	C	NADH dehydrogenase/NADH:ubiquinone oxidoreductase 75 kD subunit (chain G)	151	141	54	40	0.607759	0.325203
COG1146	F	NAD-dependent dihydropyrimidine dehydrogenase, PreA subunit	319	186	337	112	0.801724	0.910569
COG1251	C	NAD(P)H-nitrite reductase, large subunit	204	122	77	49	0.525862	0.398374
COG0543	HC	NAD(P)H-flavin reductase	123	72	87	75	0.310345	0.609756
COG2896	H	Molybdenum cofactor biosynthesis enzyme MoaA	220	191	138	113	0.823276	0.918699
COG1760	E	L-serine deaminase	165	136	46	39	0.586207	0.317073
COG1139	C	L-lactate utilization protein LutB, contains a ferredoxin-type domain	108	94	92	53	0.405172	0.430894
COG0065	E	Homoaconitase/3-isopropylmalate dehydratase large subunit	263	201	165	106	0.866379	0.861789
COG0070	E	Glutamate synthase domain 3	199	190	60	49	0.818966	0.398374
COG0069	E	Glutamate synthase domain 2	298	204	121	91	0.87931	0.739837
COG1143	C	Formate hydrogenlyase subunit 6/NADH:ubiquinone oxidoreductase 23 kD subunit (chain I)	283	190	484	120	0.818966	0.97561
COG0437	C	Fe-S-cluster-containing dehydrogenase component	237	134	515	90	0.577586	0.731707
COG0247	C	Fe-S oxidoreductase	587	200	472	97	0.862069	0.788618
COG0694	O	Fe-S cluster biogenesis protein NfuA, 4Fe-4S-binding domain	217	148	74	54	0.637931	0.439024
COG0719	O	Fe-S cluster assembly scaffold protein SufB	387	192	136	90	0.827586	0.731707
COG0633	C	Ferredoxin	357	146	87	52	0.62931	0.422764
COG1141	C	Ferredoxin	176	78	121	78	0.336207	0.634146
COG1145	C	Ferredoxin	176	106	567	114	0.456897	0.926829
COG1600	J	Epoxyqueuosine reductase QueG (queuosine biosynthesis)	148	137	107	50	0.590517	0.406504
COG1533	L	DNA repair photolyase	137	125	74	49	0.538793	0.398374
COG1104	E	Cysteine sulfinate desulfinase/cysteine desulfurase or related enzyme	348	203	144	94	0.875	0.764228
COG0635	H	Coproporphyrinogen III oxidase or related Fe-S oxidoreductase	336	201	146	90	0.866379	0.731707
COG0489	D	Chromosome partitioning ATPase, Mrp family, contains Fe-S cluster	134	113	125	103	0.487069	0.837398
COG0502	H	Biotin synthase or related enzyme	202	168	238	99	0.724138	0.804878
COG0243	C	Anaerobic selenocysteine-containing dehydrogenase	385	176	330	75	0.758621	0.609756
COG2080	C	Aerobic-type carbon monoxide dehydrogenase, small subunit, CoxS/CutS family	469	135	148	53	0.581897	0.430894
COG0820	J	Adenine C2-methylase RlmN of 23S rRNA A2503 and tRNA A37	216	195	92	83	0.840517	0.674797
COG1048	C	Aconitase A	249	197	69	60	0.849138	0.487805
COG0761	I	4-Hydroxy-3-methylbut-2-enyl diphosphate reductase IspH	197	178	84	84	0.767241	0.682927
COG0821	I	4-hydroxy-3-methylbut-2-en-1-yl diphosphate synthase IspG/GcpE	183	178	85	84	0.767241	0.682927
COG0175	EH	3'-phosphoadenosine 5'-phosphosulfate sulfotransferase (PAPS reductase)/FAD synthetase or related enzyme	184	153	75	51	0.659483	0.414634
COG1060	H	2-iminoacetate synthase ThiH (tyrosine cleavage enzyme, thamine biosynthesis)	158	88	146	66	0.37931	0.536585
COG0067	E	Glutamate synthase domain 1	199	190	37	37	0.818966	0.300813
COG1194	L	Adenine-specific DNA glycosylase, acts on AG and A-oxoG pairs	196	193	31	31	0.831897	0.252033
COG0723	C	Rieske Fe-S protein	288	187	46	36	0.806034	0.292683
COG0278	O	Glutaredoxin-related protein	105	101	0	0	0.435345	0
COG3369	S	Uncharacterized protein, contains Zn-finger domain of CDGSH type	79	73	27	21	0.314655	0.170732
COG0155	P	Sulfite reductase, beta subunit (hemoprotein)	264	182	21	20	0.784483	0.162602
COG0271	T	Stress-induced morphogen (activity unknown)	148	109	3	3	0.469828	0.0243902
COG4638	PR	Phenylpropionate dioxygenase or related ring-hydroxylating dioxygenase, large terminal subunit	477	122	9	7	0.525862	0.0569106
COG0320	H	Lipoate synthase	238	217	33	31	0.935345	0.252033
COG0316	O	Fe-S cluster assembly iron-binding protein IscA	377	215	25	17	0.926724	0.138211
COG1018	C	Ferredoxin-NADP reductase	489	156	10	9	0.672414	0.0731707
COG2440	C	Ferredoxin-like protein FixX	92	79	28	25	0.340517	0.203252
COG2146	PQ	Ferredoxin subunit of nitrite reductase or a ring-hydroxylating dioxygenase	448	179	22	17	0.771552	0.138211
COG0277	C	FAD/FMN-containing dehydrogenase	186	122	37	29	0.525862	0.235772
COG0731	J	Wyosine [tRNA(Phe)-imidazoG37] synthetase, radical SAM superfamily	27	26	114	81	0.112069	0.658537
COG1313	R	Uncharacterized Fe-S protein PflX, radical SAM superfamily	7	7	75	66	0.0301724	0.536585
COG1964	R	Uncharacterized Fe-S cluster-containing enzyme, radical SAM superfamily	24	20	57	52	0.0862069	0.422764
COG2768	S	Uncharacterized Fe-S center protein	4	4	147	71	0.0172414	0.577236
COG2108	S	Uncharacterized conserved protein related to pyruvate formate-lyase activating enzyme	9	9	43	40	0.0387931	0.325203
COG3894	S	Uncharacterized 2Fe-2 and 4Fe-4S clusters-containing protein, contains DUF4445 domain	3	3	109	57	0.012931	0.463415
COG0180	J	Tryptophanyl-tRNA synthetase	34	34	90	90	0.146552	0.731707
COG1245	J	Translation initiation factor RLI1, contains Fe-S and AAA+ ATPase domains	22	22	60	50	0.0948276	0.406504
COG4231	C	TPP-dependent indolepyruvate ferredoxin oxidoreductase, alpha subunit	7	7	188	94	0.0301724	0.764228
COG0641	O	Sulfatase maturation enzyme AslB, radical SAM superfamily	63	41	152	71	0.176724	0.577236
COG1592	C	Rubrerythrin	18	18	220	109	0.0775862	0.886179
COG1633	P	Rubrerythrin	58	47	194	80	0.202586	0.650407
COG1773	C	Rubredoxin	94	67	156	93	0.288793	0.756098
COG1180	O	Pyruvate-formate lyase-activating enzyme	70	54	346	118	0.232759	0.95935
COG1014	C	Pyruvate:ferredoxin oxidoreductase or related 2-oxoacid:ferredoxin oxidoreductase, gamma subunit	27	25	75	58	0.107759	0.471545
COG1144	C	Pyruvate:ferredoxin oxidoreductase or related 2-oxoacid:ferredoxin oxidoreductase, delta subunit	22	19	130	90	0.0818966	0.731707
COG1013	C	Pyruvate:ferredoxin oxidoreductase or related 2-oxoacid:ferredoxin oxidoreductase, beta subunit	24	22	65	53	0.0948276	0.430894
COG0674	C	Pyruvate:ferredoxin oxidoreductase or related 2-oxoacid:ferredoxin oxidoreductase, alpha subunit	24	22	64	53	0.0948276	0.430894
COG1453	R	Predicted oxidoreductase of the aldo/keto reductase family	8	8	101	50	0.0344828	0.406504
COG3580	R	Predicted nucleotide-binding protein, sugar kinase/HSP70/actin superfamily	2	2	59	47	0.00862069	0.382114
COG3581	R	Predicted nucleotide-binding protein, sugar kinase/HSP70/actin superfamily	1	1	61	45	0.00431034	0.365854
COG0778	C	Nitroreductase	0	0	60	39	0	0.317073
COG1348	P	Nitrogenase subunit NifH, an ATPase	45	28	104	62	0.12069	0.504065
COG2710	P	Nitrogenase molybdenum-iron protein, alpha and beta chains	131	29	294	62	0.125	0.504065
COG3260	C	Ni,Fe-hydrogenase III small subunit	30	26	87	58	0.112069	0.471545
COG1740	C	Ni,Fe-hydrogenase I small subunit	53	44	95	57	0.189655	0.463415
COG2878	C	Na+-translocating ferredoxin:NAD+ oxidoreductase RNF, RnfB subunit	53	50	84	56	0.215517	0.455285
COG4657	C	Na+-translocating ferredoxin:NAD+ oxidoreductase RNF, RnfA subunit	19	18	60	50	0.0775862	0.406504
COG4660	C	Na+-translocating ferredoxin:NAD+ oxidoreductase RNF, RnfE subunit	20	19	59	49	0.0818966	0.398374
COG4656	C	Na+-translocating ferredoxin:NAD+ oxidoreductase RNF, RnfC subunit	22	19	102	66	0.0818966	0.536585
COG1149	R	MinD superfamily P-loop ATPase, contains an inserted ferredoxin domain	25	22	179	88	0.0948276	0.715447
COG1509	E	L-lysine 2,3-aminomutase (EF-P beta-lysylation pathway)	72	65	103	67	0.280172	0.544715
COG4624	C	Iron only hydrogenase large subunit, C-terminal domain	1	1	163	53	0.00431034	0.430894
COG0409	O	Hydrogenase maturation factor	57	56	94	92	0.241379	0.747967
COG1243	KB	Histone acetyltransferase, component of the RNA polymerase elongator complex	17	17	67	67	0.0732759	0.544715
COG1150	C	Heterodisulfide reductase, subunit C	44	40	148	64	0.172414	0.520325
COG2048	C	Heterodisulfide reductase, subunit B	20	16	110	66	0.0689655	0.536585
COG1148	C	Heterodisulfide reductase, subunit A (polyferredoxin)	26	25	341	82	0.107759	0.666667
COG1142	C	Fe-S-cluster-containing hydrogenase component 2	29	20	177	75	0.0862069	0.609756
COG1625	C	Fe-S oxidoreductase, related to NifB/MoaA family	2	2	42	38	0.00862069	0.308943
COG2221	P	Dissimilatory sulfite reductase (desulfoviridin), alpha and beta subunits	5	4	246	94	0.0172414	0.764228
COG1736	J	Diphthamide synthase subunit DPH2	20	20	38	38	0.0862069	0.308943
COG2033	C	Desulfoferrodoxin, superoxide reductase-like (SORL) domain	0	0	55	52	0	0.422764
COG1468	V	CRISPR/Cas system-associated exonuclease Cas4, RecB family	77	59	107	78	0.25431	0.634146
COG1941	C	Coenzyme F420-reducing hydrogenase, gamma subunit	21	19	80	46	0.0818966	0.373984
COG1908	C	Coenzyme F420-reducing hydrogenase, delta subunit	8	7	71	39	0.0301724	0.317073
COG1035	C	Coenzyme F420-reducing hydrogenase, beta subunit	27	22	150	59	0.0948276	0.479675
COG1456	C	CO dehydrogenase/acetyl-CoA synthase gamma subunit (corrinoid Fe-S protein)	0	0	73	44	0	0.357724
COG1614	C	CO dehydrogenase/acetyl-CoA synthase beta subunit	0	0	49	42	0	0.341463
COG1775	Q	Benzoyl-CoA reductase/2-hydroxyglutaryl-CoA dehydratase subunit, BcrC/BadD/HgdB	2	2	166	63	0.00862069	0.512195
COG2414	C	Aldehyde:ferredoxin oxidoreductase	64	21	259	81	0.0905172	0.658537
COG1924	I	Activator of 2-hydroxyglutaryl-CoA dehydratase (HSP70-class ATPase domain)	4	4	212	95	0.0172414	0.772358
COG3411	C	(2Fe-2S) ferredoxin	59	45	157	71	0.193966	0.577236
COG2006	S	Uncharacterized conserved protein, DUF362 family	0	0	43	37	0	0.300813
COG2856	E	Zn-dependent peptidase ImmA, M78 family	2	2	0	0	0.00862069	0
COG4631	F	Xanthine dehydrogenase, molybdopterin-binding subunit B	2	2	0	0	0.00862069	0
COG4630	F	Xanthine dehydrogenase, iron-sulfur cluster and FAD-binding subunit A	53	51	3	3	0.219828	0.0243902
COG1210	M	UTP-glucose-1-phosphate uridylyltransferase	1	1	0	0	0.00431034	0
COG1587	H	Uroporphyrinogen-III synthase	0	0	0	0	0	0
COG4413	E	Urea transporter	0	0	0	0	0	0
COG0692	L	Uracil DNA glycosylase	14	14	2	2	0.0603448	0.0162602
COG1645	R	Uncharacterized Zn-finger containing protein, UPF0148 family	0	0	1	1	0	0.00813008
COG1856	R	Uncharacterized protein, radical SAM superfamily	6	5	14	14	0.0215517	0.113821
COG5015	S	Uncharacterized protein, pyridoxamine 5'-phosphate oxidase (PNPOx-like) family	0	0	3	2	0	0.0162602
COG1659	S	Uncharacterized protein, linocin/CFP29 family	0	0	8	8	0	0.0650407
COG1895	S	Uncharacterized protein, contains HEPN domain, UPF0332 family	15	15	1	1	0.0646552	0.00813008
COG3976	R	Uncharacterized protein, contains FMN-binding domain	0	0	2	2	0	0.0162602
COG4739	S	Uncharacterized protein, contains ferredoxin domain	0	0	2	2	0	0.0162602
COG3206	M	Uncharacterized protein involved in exopolysaccharide biosynthesis	1	1	0	0	0.00431034	0
COG3461	S	Uncharacterized protein	0	0	2	2	0	0.0162602
COG4001	S	Uncharacterized protein	1	1	10	10	0.00431034	0.0813008
COG4728	S	Uncharacterized protein	0	0	1	1	0	0.00813008
COG4765	S	Uncharacterized protein	1	1	0	0	0.00431034	0
COG5420	S	Uncharacterized protein	1	1	0	0	0.00431034	0
COG1765	R	Uncharacterized OsmC-related protein	1	1	0	0	0.00431034	0
COG0701	S	Uncharacterized membrane protein YraQ, UPF0718 family	0	0	2	2	0	0.0162602
COG2259	S	Uncharacterized membrane protein YphA, DoxX/SURF4 family	1	1	0	0	0.00431034	0
COG1285	S	Uncharacterized membrane protein YhiD, involved in acid resistance	0	0	0	0	0	0
COG0398	S	Uncharacterized membrane protein YdjX, TVP38/TMEM64 family, SNARE-associated domain	0	0	4	4	0	0.0325203
COG1470	S	Uncharacterized membrane protein	0	0	0	0	0	0
COG4244	S	Uncharacterized membrane protein	9	9	0	0	0.0387931	0
COG5373	S	Uncharacterized membrane protein	1	1	0	0	0.00431034	0
COG3767	S	Uncharacterized low-complexity protein	0	0	0	0	0	0
COG1244	R	Uncharacterized Fe-S cluster-containing protein. MiaB family	3	3	21	21	0.012931	0.170732
COG5014	R	Uncharacterized Fe-S cluster-containing protein, radical SAM superfamily	2	1	14	11	0.00431034	0.0894309
COG2000	R	Uncharacterized Fe-S cluster-containing protein	0	0	33	32	0	0.260163
COG2100	R	Uncharacterized Fe-S cluster-containing enzyme, radical SAM superfamily	3	3	22	22	0.012931	0.178862
COG3592	S	Uncharacterized Fe-S cluster protein YjdI	22	22	11	10	0.0948276	0.0813008
COG4454	R	Uncharacterized copper-binding protein, cupredoxin-like subfamily	1	1	0	0	0.00431034	0
COG3350	S	Uncharacterized conserved protein, YHS domain	0	0	4	4	0	0.0325203
COG3296	S	Uncharacterized conserved protein, Tic20 family	0	0	0	0	0	0
COG3749	S	Uncharacterized conserved protein, DUF934 family	1	1	0	0	0.00431034	0
COG1900	S	Uncharacterized conserved protein, DUF39 family	0	0	3	3	0	0.0243902
COG5011	S	Uncharacterized conserved protein, DUF2344 family	9	9	27	27	0.0387931	0.219512
COG4309	S	Uncharacterized conserved protein, DUF2249 family	4	4	0	0	0.0172414	0
COG2043	S	Uncharacterized conserved protein, DUF169 family	0	0	3	3	0	0.0243902
COG3349	R	Uncharacterized conserved protein, contains NAD-binding domain and a Fe-S cluster	4	4	2	2	0.0172414	0.0162602
COG2833	S	Uncharacterized conserved protein, contains ferritin-like DUF455 domain	0	0	0	0	0	0
COG1331	R	Uncharacterized conserved protein YyaL, SSP411 family, contains thoiredoxin and six-hairpin glycosidase-like domains	0	0	0	0	0	0
COG0599	R	Uncharacterized conserved protein YurZ, alkylhydroperoxidase/carboxymuconolactone decarboxylase family	1	1	0	0	0.00431034	0
COG2105	R	Uncharacterized conserved protein YtfP, gamma-glutamylcyclotransferase (GGCT)/AIG2-like family	0	0	1	1	0	0.00813008
COG3832	S	Uncharacterized conserved protein YndB, AHSA1/START domain	1	1	0	0	0.00431034	0
COG2258	S	Uncharacterized conserved protein YiiM, contains MOSC domain	9	8	0	0	0.0344828	0
COG3012	S	Uncharacterized conserved protein YchJ, contains N- and C-terminal SEC-C domains	1	1	4	4	0.00431034	0.0325203
COG3217	R	Uncharacterized conserved protein YcbX, contains MOSC and Fe-S domains	5	5	0	0	0.0215517	0
COG5276	S	Uncharacterized conserved protein	1	1	0	0	0.00431034	0
COG0771	M	UDP-N-acetylmuramoylalanine-D-glutamate ligase	1	1	0	0	0.00431034	0
COG1004	M	UDP-glucose 6-dehydrogenase	1	1	0	0	0.00431034	0
COG2226	H	Ubiquinone/menaquinone biosynthesis C-methylase UbiE	3	3	5	5	0.012931	0.0406504
COG2165	NUW	Type II secretory pathway, pseudopilin PulG	0	0	0	0	0	0
COG4796	U	Type II secretory pathway, component HofQ	0	0	0	0	0	0
COG1450	U	Type II secretory pathway component GspD/PulD (secretin)	0	0	0	0	0	0
COG3706	TK	Two-component response regulator, PleD family, consists of two REC domains and a diguanylate cyclase (GGDEF) domain	0	0	3	2	0	0.0162602
COG0425	O	TusA-related sulfurtransferase	2	2	5	5	0.00862069	0.0406504
COG2346	P	Truncated hemoglobin YjbI	1	1	0	0	0.00431034	0
COG0073	J	tRNA-binding EMAP/Myf domain	0	0	0	0	0	0
COG0037	J	tRNA(Ile)-lysidine synthase TilS/MesJ	0	0	1	1	0	0.00813008
COG0590	J	tRNA(Arg) A34 adenosine deaminase TadA	0	0	0	0	0	0
COG0101	J	tRNA U38,U39,U40 pseudouridine synthase TruA	0	0	0	0	0	0
COG0336	J	tRNA G37 N-methylase TrmD	0	0	0	0	0	0
COG3181	C	Tripartite-type tricarboxylate transporter, receptor component TctC	0	0	0	0	0	0
COG3415	X	Transposase	2	1	1	1	0.00431034	0.00813008
COG0480	J	Translation elongation factor EF-G, a GTPase	0	0	0	0	0	0
COG1221	KT	Transcriptional regulators containing an AAA-type ATPase domain and a DNA-binding domain	5	5	0	0	0.0215517	0
COG1396	K	Transcriptional regulator, contains XRE-family HTH domain	1	1	0	0	0.00431034	0
COG1327	K	Transcriptional regulator NrdR, contains Zn-ribbon and ATP-cone domains	7	7	1	1	0.0301724	0.00813008
COG3829	KT	Transcriptional regulator containing PAS, AAA-type ATPase, and DNA-binding Fis domains	0	0	8	6	0	0.0487805
COG0217	KJ	Transcriptional and/or translational regulatory protein YebC/TACO1	0	0	0	0	0	0
COG0790	T	TPR repeat	0	0	1	1	0	0.00813008
COG1063	ER	Threonine dehydrogenase or related Zn-dependent dehydrogenase	0	0	0	0	0	0
COG0492	O	Thioredoxin reductase	7	7	0	0	0.0301724	0
COG3063	NW	Tfp pilus assembly protein PilF	0	0	1	1	0	0.00813008
COG0457	R	Tetratricopeptide (TPR) repeat	1	1	8	7	0.00431034	0.0569106
COG3005	C	Tetraheme cytochrome c subunit of nitrate or TMAO reductase	0	0	0	0	0	0
COG0084	N	Tat protein secretion system quality control protein TatD (DNase activity)	0	0	5	5	0	0.0406504
COG0553	KL	Superfamily II DNA or RNA helicase, SNF2 family	0	0	0	0	0	0
COG0210	L	Superfamily I DNA or RNA helicase	61	57	22	20	0.24569	0.162602
COG1112	L	Superfamily I DNA and/or RNA helicase	16	16	2	2	0.0689655	0.0162602
COG0369	P	Sulfite reductase, alpha subunit (flavoprotein)	28	24	0	0	0.103448	0
COG0659	P	Sulfate permease or related transporter, MFS superfamily	1	1	0	0	0.00431034	0
COG1378	K	Sugar-specific transcriptional regulator TrmB	0	0	2	2	0	0.0162602
COG1082	G	Sugar phosphate isomerase/epimerase	1	1	0	0	0.00431034	0
COG0524	G	Sugar or nucleoside kinase, ribokinase family	2	2	0	0	0.00862069	0
COG1940	KG	Sugar kinase of the NBD/HSP70 family, may contain an N-terminal HTH domain	6	6	0	0	0.0258621	0
COG1053	C	Succinate dehydrogenase/fumarate reductase, flavoprotein subunit	0	0	1	1	0	0.00813008
COG3000	I	Sterol desaturase/sphingolipid hydroxylase, fatty acid hydroxylase superfamily	2	2	0	0	0.00862069	0
COG1861	M	Spore coat polysaccharide biosynthesis protein SpsF, cytidylyltransferase family	0	0	2	2	0	0.0162602
COG0270	L	Site-specific DNA-cytosine methylase	2	2	0	0	0.00862069	0
COG2138	H	Sirohydrochlorin ferrochelatase	11	11	0	0	0.0474138	0
COG0629	L	Single-stranded DNA-binding protein	1	1	0	0	0.00431034	0
COG2905	T	Signal-transduction protein containing cAMP-binding, CBS, and nucleotidyltransferase domains	1	1	0	0	0.00431034	0
COG3852	T	Signal transduction histidine kinase, nitrogen specific	0	0	1	1	0	0.00813008
COG4191	T	Signal transduction histidine kinase regulating C4-dicarboxylate transport system	0	0	2	2	0	0.0162602
COG0642	T	Signal transduction histidine kinase	0	0	0	0	0	0
COG5002	T	Signal transduction histidine kinase	1	1	0	0	0.00431034	0
COG2334	T	Ser/Thr protein kinase RdoA involved in Cpx stress response, MazF antagonist	3	3	0	0	0.012931	0
COG3290	T	Sensor histidine kinase regulating citrate/malate metabolism	0	0	4	3	0	0.0243902
COG0520	E	Selenocysteine lyase/Cysteine desulfurase	1	1	4	4	0.00431034	0.0325203
COG0594	J	RNase P protein component	0	0	0	0	0	0
COG0724	J	RNA recognition motif (RRM) domain	1	1	0	0	0.00431034	0
COG2042	J	Ribosome biogenesis protein Tsr3 (rRNA maturation)	0	0	19	19	0	0.154472
COG0456	J	Ribosomal protein S18 acetylase RimI and related acetyltransferases	1	1	2	2	0.00431034	0.0162602
COG0539	J	Ribosomal protein S1	0	0	27	27	0	0.219512
COG0255	J	Ribosomal protein L29	1	1	0	0	0.00431034	0
COG0091	J	Ribosomal protein L22	0	0	0	0	0	0
COG1188	J	Ribosomal 50S subunit-recycling heat shock protein, contains S4 domain	0	0	0	0	0	0
COG0208	F	Ribonucleotide reductase beta subunit, ferritin-like domain	1	1	0	0	0.00431034	0
COG0349	J	Ribonuclease D	1	1	0	0	0.00431034	0
COG0607	P	Rhodanese-related sulfurtransferase	8	8	13	10	0.0344828	0.0813008
COG3901	K	Regulator of nitric oxide reductase transcription	21	16	2	2	0.0689655	0.0162602
COG1195	L	Recombinational DNA repair ATPase RecF	0	0	0	0	0	0
COG1031	R	Radical SAM superfamily enzyme with C-terminal helix-hairpin-helix motif	13	13	16	16	0.0560345	0.130081
COG1242	R	Radical SAM superfamily enzyme	7	7	33	31	0.0301724	0.252033
COG1199	L	Rad3-related DNA helicase	4	3	5	4	0.012931	0.0325203
COG1249	C	Pyruvate/2-oxoglutarate dehydrogenase complex, dihydrolipoamide dehydrogenase (E3) component or related enzyme	1	1	1	1	0.00431034	0.00813008
COG0508	C	Pyruvate/2-oxoglutarate dehydrogenase complex, dihydrolipoamide acyltransferase (E2) component	1	1	0	0	0.00431034	0
COG0469	G	Pyruvate kinase	0	0	0	0	0	0
COG4783	R	Putative Zn-dependent protease, contains TPR repeats	0	0	1	1	0	0.00813008
COG3255	I	Putative sterol carrier protein	3	3	1	1	0.012931	0.00813008
COG3721	P	Putative heme iron utilization protein	0	0	0	0	0	0
COG5270	J	PUA domain (predicted RNA-binding domain)	2	1	37	25	0.00431034	0.203252
COG0564	J	Pseudouridylate synthase, 23S rRNA- or tRNA-specific	0	0	0	0	0	0
COG1232	H	Protoporphyrinogen oxidase	4	4	3	3	0.0172414	0.0243902
COG0276	H	Protoheme ferro-lyase (ferrochelatase)	3	3	0	0	0.012931	0
COG2020	O	Protein-S-isoprenylcysteine O-methyltransferase Ste14	0	0	0	0	0	0
COG0442	J	Prolyl-tRNA synthetase	0	0	0	0	0	0
COG0201	U	Preprotein translocase subunit SecY	0	0	1	1	0	0.00813008
COG5549	O	Predicted Zn-dependent protease	0	0	0	0	0	0
COG4109	K	Predicted transcriptional regulator containing CBS domains	0	0	1	1	0	0.00813008
COG2522	R	Predicted transcriptional regulator	0	0	7	7	0	0.0569106
COG3542	R	Predicted sugar epimerase, cupin superfamily	0	0	0	0	0	0
COG2452	X	Predicted site-specific integrase-resolvase	0	0	1	1	0	0.00813008
COG5001	T	Predicted signal transduction protein containing a membrane domain, an EAL and a GGDEF domain	0	0	1	1	0	0.00813008
COG1611	R	Predicted Rossmann fold nucleotide-binding protein	0	0	0	0	0	0
COG1549	R	Predicted RNA-binding protein, contains uracil-DNA-glycosylase-like and PUA domains	0	0	1	1	0	0.00813008
COG1524	R	Predicted pyrophosphatase or phosphodiesterase, AlkP superfamily	0	0	0	0	0	0
COG4928	R	Predicted P-loop ATPase, KAP-like	0	0	0	0	0	0
COG0622	R	Predicted phosphodiesterase	0	0	0	0	0	0
COG3969	R	Predicted phosphoadenosine phosphosulfate sulfurtransferase, contains C-terminal DUF3440 domain	2	2	0	0	0.00862069	0
COG1427	R	Predicted periplasmic solute-binding protein	0	0	0	0	0	0
COG0667	R	Predicted oxidoreductase (related to aryl-alcohol dehydrogenase)	0	0	12	11	0	0.0894309
COG2251	R	Predicted nuclease, RecB family	2	2	2	2	0.00862069	0.0162602
COG2907	R	Predicted NAD/FAD-binding protein	0	0	0	0	0	0
COG2153	R	Predicted N-acyltransferase, GNAT family	0	0	1	1	0	0.00813008
COG1568	R	Predicted methyltransferase	1	1	0	0	0.00431034	0
COG3687	R	Predicted metal-dependent hydrolase	1	1	0	0	0.00431034	0
COG0658	R	Predicted membrane metal-binding protein	0	0	0	0	0	0
COG3675	I	Predicted lipase	1	1	0	0	0.00431034	0
COG2081	R	Predicted flavoprotein YhiN	0	0	0	0	0	0
COG2072	P	Predicted flavoprotein CzcO associated with the cation diffusion facilitator CzcD	0	0	1	1	0	0.00813008
COG3576	R	Predicted flavin-nucleotide-binding protein, pyridoxine 5'-phosphate oxidase superfamily	5	5	0	0	0.0215517	0
COG1433	O	Predicted Fe-Mo cluster-binding protein, NifX family	17	17	24	22	0.0732759	0.178862
COG1814	P	Predicted Fe2+/Mn2+ transporter, VIT1/CCC1 family	26	25	24	23	0.107759	0.186992
COG0384	R	Predicted epimerase YddE/YHI9, PhzF superfamily	1	1	0	0	0.00431034	0
COG4277	R	Predicted DNA-binding protein with the Helix-hairpin-helix motif	31	31	33	33	0.133621	0.268293
COG1293	J	Predicted component of the ribosome quality control (RQC) complex, YloA/Tae2 family, contains fibronectin-binding (FbpA) and DUF814 domains	0	0	1	1	0	0.00813008
COG4938	R	Predicted ATPase	1	1	0	0	0.00431034	0
COG2814	G	Predicted arabinose efflux permease, MFS family	1	1	0	0	0.00431034	0
COG5322	R	Predicted amino acid dehydrogenase	1	1	1	1	0.00431034	0.00813008
COG1752	R	Predicted acylesterase/phospholipase RssA, containd patatin domain	1	1	0	0	0.00431034	0
COG2388	R	Predicted acetyltransferase, GNAT superfamily	0	0	0	0	0	0
COG3743	L	Predicted 5' DNA nuclease, flap endonuclease-1-like, helix-3-turn-helix (H3TH) domain	8	8	0	0	0.0344828	0
COG4706	I	Predicted 3-hydroxylacyl-ACP dehydratase, HotDog domain	0	0	2	2	0	0.0162602
COG1010	H	Precorrin-3B methylase	2	2	0	0	0.00862069	0
COG2433	R	Possible nuclease of RNase H fold, RuvC/YqgF family	0	0	1	1	0	0.00813008
COG1185	J	Polyribonucleotide nucleotidyltransferase (polynucleotide phosphorylase)	0	0	0	0	0	0
COG0596	HR	Pimeloyl-ACP methyl ester carboxylesterase	1	1	1	1	0.00431034	0.00813008
COG1233	Q	Phytoene dehydrogenase-related protein	0	0	1	1	0	0.00813008
COG0046	F	Phosphoribosylformylglycinamidine (FGAM) synthase, synthetase domain	1	1	0	0	0.00431034	0
COG1828	F	Phosphoribosylformylglycinamidine (FGAM) synthase, PurS component	0	0	0	0	0	0
COG0152	F	Phosphoribosylaminoimidazole-succinocarboxamide synthase	0	0	1	1	0	0.00813008
COG0452	H	Phosphopantothenoylcysteine synthetase/decarboxylase	1	1	0	0	0.00431034	0
COG0546	C	Phosphoglycolate phosphatase, HAD superfamily	1	1	1	1	0.00431034	0.00813008
COG1274	C	Phosphoenolpyruvate carboxykinase, GTP-dependent	0	0	0	0	0	0
COG1502	I	Phosphatidylserine/phosphatidylglycerophosphate/cardiolipin synthase or related enzyme	2	1	0	0	0.00431034	0
COG0072	J	Phenylalanyl-tRNA synthetase beta subunit	0	0	0	0	0	0
COG5377	X	Phage-related protein, predicted endonuclease	0	0	1	1	0	0.00813008
COG4626	X	Phage terminase-like protein, large subunit, contains N-terminal HTH domain	0	0	0	0	0	0
COG1842	KT	Phage shock protein A	1	1	0	0	0.00431034	0
COG4695	X	Phage portal protein BeeE	0	0	0	0	0	0
COG0697	GER	Permease of the drug/metabolite transporter (DMT) superfamily	1	1	0	0	0.00431034	0
COG0265	O	Periplasmic serine protease, S1-C subfamily, contain C-terminal PDZ domain	0	0	2	2	0	0.0162602
COG1596	M	Periplasmic protein involved in polysaccharide export, contains SLBB domain of the beta-grasp fold	0	0	0	0	0	0
COG3712	PT	Periplasmic ferric-dicitrate binding protein FerR, regulates iron transport through sigma-19	0	0	0	0	0	0
COG2717	C	Periplasmic DMSO/TMAO reductase YedYZ, heme-binding membrane subunit	3	3	0	0	0.012931	0
COG1835	M	Peptidoglycan/LPS O-acetylase OafA/YrhL, contains acyltransferase and SGNH-hydrolase domains	2	2	0	0	0.00862069	0
COG0036	G	Pentose-5-phosphate-3-epimerase	0	0	0	0	0	0
COG1629	P	Outer membrane receptor proteins, mostly Fe transport	0	0	0	0	0	0
COG2885	M	Outer membrane protein OmpA and related peptidoglycan-associated (lipo)proteins	0	0	0	0	0	0
COG0589	T	Nucleotide-binding universal stress protein, UspA family	4	4	0	0	0.0172414	0
COG0451	M	Nucleoside-diphosphate-sugar epimerase	0	0	2	2	0	0.0162602
COG0775	F	Nucleoside phosphorylase	4	4	0	0	0.0172414	0
COG1020	Q	Non-ribosomal peptide synthetase component F	5	5	0	0	0.0215517	0
COG4362	P	Nitric oxide synthase, oxygenase domain	1	1	0	0	0.00431034	0
COG2181	CP	Nitrate reductase gamma subunit	19	17	47	30	0.0732759	0.243902
COG1140	CP	Nitrate reductase beta subunit	73	65	17	16	0.280172	0.130081
COG5557	C	Ni/Fe-hydrogenase 2 integral membrane subunit HybB	2	2	0	0	0.00862069	0
COG1086	MO	NDP-sugar epimerase, includes UDP-GlcNAc-inverting 4,6-dehydratase FlaA1 and capsular polysaccharide biosynthesis protein EpsC	0	0	0	0	0	0
COG0446	I	NADPH-dependent 2,4-dienoyl-CoA reductase, sulfur reductase, or a related oxidoreductase	19	19	11	9	0.0818966	0.0731707
COG0604	CR	NADPH:quinone reductase or related Zn-dependent oxidoreductase	1	1	0	0	0.00431034	0
COG1853	C	NADH-FMN oxidoreductase RutF, flavin reductase (DIM6/NTAB) family	0	0	5	5	0	0.0406504
COG1005	C	NADH:ubiquinone oxidoreductase subunit 1 (chain H)	1	1	0	0	0.00431034	0
COG0649	C	NADH:ubiquinone oxidoreductase 49 kD subunit (chain D)	16	16	2	2	0.0689655	0.0162602
COG0852	C	NADH:ubiquinone oxidoreductase 27 kD subunit (chain C)	1	1	7	7	0.00431034	0.0569106
COG0062	F	NAD(P)H-hydrate repair enzyme Nnr, NAD(P)H-hydrate epimerase domain	0	0	1	1	0	0.00813008
COG0431	C	NAD(P)H-dependent FMN reductase	0	0	1	1	0	0.00813008
COG2070	R	NAD(P)H-dependent flavin oxidoreductase YrpB, nitropropane dioxygenase family	0	0	10	10	0	0.0813008
COG1028	IQR	NAD(P)-dependent dehydrogenase, short-chain alcohol dehydrogenase family	4	4	0	0	0.0172414	0
COG2103	M	N-acetylmuramic acid 6-phosphate (MurNAc-6-P) etherase	1	1	0	0	0.00431034	0
COG2871	C	Na+-transporting NADH:ubiquinone oxidoreductase, subunit NqrF	42	39	41	30	0.168103	0.243902
COG2209	C	Na+-transporting NADH:ubiquinone oxidoreductase, subunit NqrE	35	34	16	16	0.146552	0.130081
COG1347	C	Na+-transporting NADH:ubiquinone oxidoreductase, subunit NqrD	34	34	17	17	0.146552	0.138211
COG1726	C	Na+-transporting NADH:ubiquinone oxidoreductase, subunit NqrA	0	0	3	3	0	0.0243902
COG4659	C	Na+-translocating ferredoxin:NAD+ oxidoreductase RNF, RnfG subunit	0	0	7	3	0	0.0243902
COG1055	P	Na+/H+ antiporter NhaD or related arsenite permease	0	0	0	0	0	0
COG0739	M	Murein DD-endopeptidase MepM and murein hydrolase activator NlpD, contain LysM domain	1	1	0	0	0.00431034	0
COG0655	C	Multimeric flavodoxin WrbA	1	1	0	0	0.00431034	0
COG1566	V	Multidrug resistance efflux pump	0	0	0	0	0	0
COG0746	H	Molybdopterin-guanine dinucleotide biosynthesis protein A	1	1	0	0	0.00431034	0
COG1763	H	Molybdopterin-guanine dinucleotide biosynthesis protein	0	0	16	16	0	0.130081
COG0476	H	Molybdopterin or thiamine biosynthesis adenylyltransferase	1	1	0	0	0.00431034	0
COG1977	H	Molybdopterin converting factor, small subunit	2	2	0	0	0.00862069	0
COG1321	K	Mn-dependent transcriptional regulator, DtxR family	0	0	0	0	0	0
COG3546	P	Mn-containing catalase (includes spore coat protein CotJC)	0	0	1	1	0	0.00813008
COG0477	GEPR	MFS family permease	1	1	0	0	0.00431034	0
COG0840	NT	Methyl-accepting chemotaxis protein	0	0	5	5	0	0.0406504
COG0024	J	Methionine aminopeptidase	1	1	0	0	0.00431034	0
COG5012	C	Methanogenic corrinoid protein MtbC1	0	0	1	1	0	0.00813008
COG2151	O	Metal-sulfur cluster biosynthetic enzyme	78	65	9	9	0.280172	0.0731707
COG1473	R	Metal-dependent amidase/aminoacylase/carboxypeptidase	0	0	0	0	0	0
COG4871	K	Metal-binding trascriptional regulator, contains putative Fe-S cluster and ArsR family DNA binding domain	0	0	29	21	0	0.170732
COG0750	OK	Membrane-associated protease RseP, regulator of RpoE activity	0	0	1	1	0	0.00813008
COG3064	M	Membrane protein involved in colicin uptake	3	3	1	1	0.012931	0.00813008
COG1266	O	Membrane protease YdiL, CAAX protease family	0	0	0	0	0	0
COG0662	G	Mannose-6-phosphate isomerase, cupin superfamily	1	1	0	0	0.00431034	0
COG0246	G	Mannitol-1-phosphate/altronate dehydrogenases	0	0	0	0	0	0
COG2267	I	Lysophospholipase, alpha-beta hydrolase superfamily	0	0	0	0	0	0
COG1388	M	LysM repeat	0	0	1	1	0	0.00813008
COG4424	M	LPS sulfotransferase NodH	0	0	1	1	0	0.00813008
COG2067	I	Long-chain fatty acid transport protein	0	0	0	0	0	0
COG1556	C	L-lactate utilization protein LutC, contains LUD domain	2	2	0	0	0.00862069	0
COG0321	H	Lipoate-protein ligase B	1	1	3	3	0.00431034	0.0243902
COG1201	L	Lhr-like helicase	0	0	1	1	0	0.00813008
COG4886	K	Leucine-rich repeat (LRR) protein	0	0	0	0	0	0
COG3681	E	L-cysteine desulfidase	1	1	6	6	0.00431034	0.0487805
COG2220	G	L-ascorbate metabolism protein UlaG, beta-lactamase superfamily	14	14	0	0	0.0603448	0
COG1052	CHR	Lactate dehydrogenase or related 2-hydroxyacid dehydrogenase	0	0	0	0	0	0
COG0579	G	L-2-hydroxyglutarate oxidase LhgO	3	3	3	3	0.012931	0.0243902
COG2205	T	K+-sensing histidine kinase KdpD	0	0	2	1	0	0.00813008
COG3385	X	IS4 transposase	1	1	0	0	0.00431034	0
COG2846	O	Iron-sulfur cluster repair protein YtfE, RIC family, contains ScdAN and hemerythrin domains	0	0	1	1	0	0.00813008
COG1372	LX	Intein/homing endonuclease	15	15	5	5	0.0646552	0.0406504
COG3893	L	Inactivated superfamily I helicase	8	8	5	5	0.0344828	0.0406504
COG1151	PC	Hydroxylamine reductase (hybrid-cluster protein)	15	15	34	24	0.0646552	0.195122
COG0298	O	Hydrogenase maturation factor	0	0	1	1	0	0.00813008
COG2198	T	HPt (histidine-containing phosphotransfer) domain	0	0	0	0	0	0
COG0124	J	Histidyl-tRNA synthetase	1	1	0	0	0.00431034	0
COG1622	C	Heme/copper-type cytochrome/quinol oxidase, subunit 2	0	0	1	1	0	0.00813008
COG1413	R	HEAT repeat	1	1	1	1	0.00431034	0.00813008
COG2206	T	HD-GYP domain, c-di-GMP phosphodiesterase class II (or its inactivated variant)	0	0	0	0	0	0
COG0536	DL	GTPase involved in cell partioning and DNA repair	0	0	0	0	0	0
COG0491	R	Glyoxylase or a related metal-dependent hydrolase, beta-lactamase superfamily II	6	6	0	0	0.0258621	0
COG0751	J	Glycyl-tRNA synthetase, beta subunit	0	0	1	1	0	0.00813008
COG1216	G	Glycosyltransferase, GT2 family	1	1	2	2	0.00431034	0.0162602
COG1215	N	Glycosyltransferase, catalytic subunit of cellulose synthase and poly-beta-1,6-N-acetylglucosamine synthase	1	1	0	0	0.00431034	0
COG0438	M	Glycosyltransferase involved in cell wall bisynthesis	1	1	0	0	0.00431034	0
COG0665	E	Glycine/D-amino acid oxidase (deaminating)	48	45	9	9	0.193966	0.0731707
COG0373	H	Glutamyl-tRNA reductase	0	0	0	0	0	0
COG0034	F	Glutamine phosphoribosylpyrophosphate amidotransferase	1	1	0	0	0.00431034	0
COG0001	H	Glutamate-1-semialdehyde aminotransferase	0	0	4	3	0	0.0243902
COG0076	E	Glutamate or tyrosine decarboxylase or a related PLP-dependent protein	0	0	0	0	0	0
COG0334	E	Glutamate dehydrogenase/leucine dehydrogenase	0	0	0	0	0	0
COG2199	T	GGDEF domain, diguanylate cyclase (c-di-GMP synthetase) or its enzymatically inactive variants	0	0	0	0	0	0
COG2203	T	GAF domain	1	1	0	0	0.00431034	0
COG3663	L	G:T/U-mismatch repair DNA glycosylase	6	6	5	5	0.0258621	0.0406504
COG1153	C	Formylmethanofuran dehydrogenase subunit D	2	2	0	0	0.00862069	0
COG2218	C	Formylmethanofuran dehydrogenase subunit C	1	1	1	1	0.00431034	0.00813008
COG3301	P	Formate-dependent nitrite reductase, membrane component NrfD	4	4	0	0	0.0172414	0
COG3058	CO	Formate dehydrogenase maturation protein FdhE	22	22	38	29	0.0948276	0.235772
COG0356	C	FoF1-type ATP synthase, membrane subunit a	0	0	0	0	0	0
COG1304	CIR	FMN-dependent dehydrogenase, includes L-lactate dehydrogenase and type II isopentenyl diphosphate isomerase	0	0	10	9	0	0.0731707
COG5010	UW	Flp pilus assembly protein TadD, contains TPR repeats	0	0	0	0	0	0
COG0426	C	Flavorubredoxin	3	3	7	7	0.012931	0.0569106
COG0716	C	Flavodoxin	1	1	30	19	0.00431034	0.154472
COG2141	HR	Flavin-dependent oxidoreductase, luciferase family (includes alkanesulfonate monooxygenase SsuD and methylene tetrahydromethanopterin reductase)	1	1	0	0	0.00431034	0
COG0544	O	FKBP-type peptidyl-prolyl cis-trans isomerase (trigger factor)	0	0	1	1	0	0.00813008
COG0545	O	FKBP-type peptidyl-prolyl cis-trans isomerase	0	0	0	0	0	0
COG2975	O	Fe-S-cluster formation regulator IscX/YfhJ	28	27	0	0	0.116379	0
COG4802	C	Ferredoxin-thioredoxin reductase, catalytic subunit	8	8	1	1	0.0344828	0.00813008
COG0735	P	Fe2+ or Zn2+ uptake regulation protein	0	0	0	0	0	0
COG3239	I	Fatty acid desaturase	7	6	0	0	0.0258621	0
COG1330	L	Exonuclease V gamma subunit	1	1	1	1	0.00431034	0.00813008
COG1647	Q	Esterase/lipase	1	1	0	0	0.00431034	0
COG1111	L	ERCC4-related helicase	0	0	2	2	0	0.0162602
COG4636	R	Endonuclease, Uma2 family (restriction endonuclease fold)	1	1	0	0	0.00431034	0
COG1637	L	Endonuclease NucS, RecB family	0	0	1	1	0	0.00813008
COG0177	L	Endonuclease III	61	56	28	28	0.241379	0.227642
COG2025	C	Electron transfer flavoprotein, alpha subunit	0	0	23	20	0	0.162602
COG1594	K	DNA-directed RNA polymerase, subunit M/Transcription elongation factor TFIIS	0	0	4	4	0	0.0325203
COG0202	K	DNA-directed RNA polymerase, alpha subunit/40 kD subunit	1	1	18	18	0.00431034	0.146341
COG1595	K	DNA-directed RNA polymerase specialized sigma subunit, sigma24 family	0	0	2	2	0	0.0162602
COG2204	T	DNA-binding transcriptional response regulator, NtrC family, contains REC, AAA-type ATPase, and a Fis-type DNA-binding domains	0	0	10	7	0	0.0569106
COG1476	K	DNA-binding transcriptional regulator, XRE-family HTH domain	0	0	0	0	0	0
COG0789	K	DNA-binding transcriptional regulator, MerR family	0	0	1	1	0	0.00813008
COG1846	K	DNA-binding transcriptional regulator, MarR family	1	1	4	4	0.00431034	0.0325203
COG1522	K	DNA-binding transcriptional regulator, Lrp family	0	0	2	2	0	0.0162602
COG1609	K	DNA-binding transcriptional regulator, LacI/PurR family	0	0	1	1	0	0.00813008
COG1959	K	DNA-binding transcriptional regulator, IscR family	2	2	0	0	0.00862069	0
COG1802	K	DNA-binding transcriptional regulator, GntR family	3	3	0	0	0.012931	0
COG0640	K	DNA-binding transcriptional regulator, ArsR family	0	0	8	6	0	0.0487805
COG1309	K	DNA-binding transcriptional regulator, AcrR family	0	0	0	0	0	0
COG0745	TK	DNA-binding response regulator, OmpR family, contains REC and winged-helix (wHTH) domain	0	0	3	2	0	0.0162602
COG2197	TK	DNA-binding response regulator, NarL/FixJ family, contains REC and HTH domains	0	0	2	2	0	0.0162602
COG1555	L	DNA uptake protein ComE and related DNA-binding proteins	1	1	0	0	0.00431034	0
COG1674	D	DNA segregation ATPase FtsK/SpoIIIE and related proteins	1	1	1	1	0.00431034	0.00813008
COG0417	L	DNA polymerase elongation subunit (family B)	0	0	7	7	0	0.0569106
COG0863	L	DNA modification methylase	0	0	1	1	0	0.00813008
COG0188	L	DNA gyrase/topoisomerase IV, subunit A	0	0	0	0	0	0
COG3302	C	DMSO reductase anchor subunit	11	11	0	0	0.0474138	0
COG0167	F	Dihydroorotate dehydrogenase	31	31	25	21	0.133621	0.170732
COG0329	EM	Dihydrodipicolinate synthase/N-acetylneuraminate lyase	0	0	0	0	0	0
COG0412	Q	Dienelactone hydrolase	0	0	0	0	0	0
COG0253	E	Diaminopimelate epimerase	1	1	0	0	0.00431034	0
COG0639	T	Diadenosine tetraphosphatase ApaH/serine/threonine protein phosphatase, PP2A family	1	1	0	0	0.00431034	0
COG0415	L	Deoxyribodipyrimidine photolyase	1	1	0	0	0.00431034	0
COG0644	C	Dehydrogenase (flavoprotein)	79	69	4	4	0.297414	0.0325203
COG3381	O	Cytoplasmic chaperone TorD involved in molybdoenzyme TorA maturation	0	0	3	3	0	0.0243902
COG2124	QV	Cytochrome P450	12	11	0	0	0.0474138	0
COG2010	C	Cytochrome c, mono- and diheme variants	3	3	0	0	0.012931	0
COG1290	C	Cytochrome b subunit of the bc complex	1	1	0	0	0.00431034	0
COG2864	C	Cytochrome b subunit of formate dehydrogenase	1	1	0	0	0.00431034	0
COG0283	F	Cytidylate kinase	0	0	1	1	0	0.00813008
COG2214	K	Curved DNA-binding protein CbpA, contains a DnaJ-like domain	6	6	0	0	0.0258621	0
COG0793	O	C-terminal processing protease CtpA/Prc, contains a PDZ domain	0	0	1	1	0	0.00813008
COG1518	V	CRISPR/Cas system-associated endonuclease Cas1	4	4	2	2	0.0172414	0.0162602
COG2608	P	Copper chaperone CopZ	0	0	1	1	0	0.00813008
COG1529	C	CO or xanthine dehydrogenase, Mo-binding subunit	22	20	36	24	0.0862069	0.195122
COG1319	C	CO or xanthine dehydrogenase, FAD-binding subunit	3	3	6	5	0.012931	0.0406504
COG1152	C	CO dehydrogenase/acetyl-CoA synthase alpha subunit	1	1	34	23	0.00431034	0.186992
COG1475	D	Chromosome segregation protein Spo0J, contains ParB-like nuclease domain	0	0	0	0	0	0
COG1196	D	Chromosome segregation ATPase	1	1	0	0	0.00431034	0
COG0593	L	Chromosomal replication initiation ATPase DnaA	0	0	0	0	0	0
COG1354	L	Chromatin segregation and condensation protein Rec8/ScpA/Scc1, kleisin family	1	1	0	0	0.00431034	0
COG0784	T	CheY chemotaxis protein or a CheY-like REC (receiver) domain	0	0	1	1	0	0.00813008
COG1192	N	Cellulose biosynthesis protein BcsQ	0	0	0	0	0	0
COG3266	D	Cell division protein DamX, binds to the septal ring, contains C-terminal SPOR domain	4	4	0	0	0.0172414	0
COG3887	T	c-di-AMP phosphodiesterase, consists of a GGDEF-like and DHH domains	0	0	1	1	0	0.00813008
COG0517	T	CBS domain	1	1	0	0	0.00431034	0
COG4576	QC	Carboxysome shell and ethanolamine utilization microcompartment protein CcmK/EutM	0	0	0	0	0	0
COG0663	R	Carbonic anhydrase or acetyltransferase, isoleucine patch superfamily	1	1	0	0	0.00431034	0
COG3427	C	Carbon monoxide dehydrogenase subunit G	5	5	0	0	0.0215517	0
COG0664	T	cAMP-binding domain of CRP or a regulatory subunit of cAMP-dependent protein kinases	8	8	5	4	0.0344828	0.0325203
COG5126	T	Ca2+-binding protein, EF-hand superfamily	2	2	0	0	0.00862069	0
COG2516	R	Biotin synthase-related protein, radical SAM superfamily	19	18	30	28	0.0775862	0.227642
COG1259	R	Bifunctional DNase/RNase	0	0	1	1	0	0.00813008
COG2971	G	BadF-type ATPase, related to human N-acetylglucosamine kinase	53	50	4	4	0.215517	0.0325203
COG2906	P	Bacterioferritin-associated ferredoxin	69	63	10	10	0.271552	0.0813008
COG1606	R	ATP-utilizing enzyme, PP-loop superfamily	1	1	0	0	0.00431034	0
COG0465	O	ATP-dependent Zn proteases	0	0	0	0	0	0
COG3857	L	ATP-dependent helicase/DNAse subunit B	22	22	28	28	0.0948276	0.227642
COG1205	L	ATP-dependent helicase YprA, contains C-terminal metal-binding DUF1998 domain	0	0	2	2	0	0.0162602
COG0507	L	ATP-dependent exoDNAse (exonuclease V), alpha subunit, helicase superfamily I	3	3	0	0	0.012931	0
COG1074	L	ATP-dependent exoDNAse (exonuclease V) beta subunit (contains helicase and exonuclease domains)	9	9	8	8	0.0387931	0.0650407
COG0542	O	ATP-dependent Clp protease ATP-binding subunit ClpA	0	0	0	0	0	0
COG2109	H	ATP:corrinoid adenosyltransferase	1	1	0	0	0.00431034	0
COG3555	O	Aspartyl/asparaginyl beta-hydroxylase, cupin superfamily	1	1	0	0	0.00431034	0
COG0029	H	Aspartate oxidase	0	0	0	0	0	0
COG2368	Q	Aromatic ring hydroxylase	13	13	36	19	0.0560345	0.154472
COG0010	E	Arginase family enzyme	0	0	0	0	0	0
COG1813	J	Archaeal ribosome-binding protein aMBF1, putative translation factor, contains Zn-ribbon and HTH domains	2	2	0	0	0.00862069	0
COG0483	G	Archaeal fructose-1,6-bisphosphatase or related enzyme of inositol monophosphatase family	0	0	0	0	0	0
COG1036	C	Archaeal flavoprotein	6	6	45	33	0.0258621	0.268293
COG1933	L	Archaeal DNA polymerase II, large subunit	0	0	1	1	0	0.00813008
COG0433	L	Archaeal DNA helicase HerA or a related bacterial ATPase, contains HAS-barrel and ATPase domains	1	1	1	1	0.00431034	0.00813008
COG0666	T	Ankyrin repeat	0	0	0	0	0	0
COG1328	F	Anaerobic ribonucleoside-triphosphate reductase	13	13	11	10	0.0560345	0.0813008
COG0004	P	Ammonia channel protein AmtB	0	0	0	0	0	0
COG1501	G	Alpha-glucosidase, glycosyl hydrolase family GH31	0	0	0	0	0	0
COG1397	O	ADP-ribosylglycohydrolase	0	0	0	0	0	0
COG1051	F	ADP-ribose pyrophosphatase YjhB, NUDIX family	2	2	7	7	0.00862069	0.0569106
COG2114	T	Adenylate cyclase, class 3	16	15	1	1	0.0646552	0.00813008
COG0161	H	Adenosylmethionine-8-amino-7-oxononanoate aminotransferase	49	46	38	34	0.198276	0.276423
COG0365	I	Acyl-coenzyme A synthetase/AMP-(fatty) acid ligase	0	0	2	2	0	0.0162602
COG0318	IQ	Acyl-CoA synthetase (AMP-forming)/AMP-acid ligase II	1	1	2	2	0.00431034	0.0162602
COG1607	I	Acyl-CoA hydrolase	0	0	1	1	0	0.00813008
COG1960	I	Acyl-CoA dehydrogenase related to the alkylation response protein AidB	0	0	1	1	0	0.00813008
COG3321	Q	Acyl transferase domain in polyketide synthase (PKS) enzymes	4	4	0	0	0.0172414	0
COG0236	IQ	Acyl carrier protein	4	4	0	0	0.0172414	0
COG1049	C	Aconitase B	52	52	19	19	0.224138	0.154472
COG5007	T	Acid stress-induced BolA-like protein IbaG/YrbA, predicted regulator of iron metabolism	49	49	4	4	0.211207	0.0325203
COG5653	N	Acetyltransferase involved in cellulose biosynthesis, CelD/BcsL family	0	0	0	0	0	0
COG0110	R	Acetyltransferase (isoleucine patch superfamily)	1	1	0	0	0.00431034	0
COG4992	E	Acetylornithine/succinyldiaminopimelate/putrescine aminotransferase	46	44	17	17	0.189655	0.138211
COG0028	EH	Acetolactate synthase large subunit or other thiamine pyrophosphate-requiring enzyme	1	1	2	2	0.00431034	0.0162602
COG3845	R	ABC-type uncharacterized transport system, ATPase component	0	0	0	0	0	0
COG4591	M	ABC-type transport system, involved in lipoprotein release, permease component	0	0	0	0	0	0
COG1879	G	ABC-type sugar transport system, periplasmic component, contains N-terminal xre family HTH domain	0	0	0	0	0	0
COG1129	G	ABC-type sugar transport system, ATPase component	0	0	0	0	0	0
COG0715	P	ABC-type nitrate/sulfonate/bicarbonate transport system, periplasmic component	0	0	1	1	0	0.00813008
COG1135	E	ABC-type methionine transport system, ATPase component	8	8	29	28	0.0344828	0.227642
COG0609	P	ABC-type Fe3+-siderophore transport system, permease component	0	0	0	0	0	0
COG0614	P	ABC-type Fe3+-hydroxamate transport system, periplasmic component	0	0	15	12	0	0.097561
COG0834	ET	ABC-type amino acid transport/signal transduction system, periplasmic component/domain	0	0	0	0	0	0
COG0494	V	8-oxo-dGTP pyrophosphatase MutT and related house-cleaning NTP pyrophosphohydrolases, NUDIX family	5	5	3	3	0.0215517	0.0243902
COG0156	H	7-keto-8-aminopelargonate synthetase or related enzyme	1	1	0	0	0.00431034	0
COG0363	G	6-phosphogluconolactonase/Glucosamine-6-phosphate isomerase/deaminase	1	1	0	0	0.00431034	0
COG0205	G	6-phosphofructokinase	0	0	0	0	0	0
COG0128	E	5-enolpyruvylshikimate-3-phosphate synthase	0	0	1	1	0	0.00813008
COG1995	H	4-hydroxy-L-threonine phosphate dehydrogenase PdxA	0	0	0	0	0	0
COG0382	H	4-hydroxybenzoate polyprenyltransferase	0	0	7	7	0	0.0569106
COG0160	E	4-aminobutyrate aminotransferase or related aminotransferase	58	44	30	28	0.189655	0.227642
COG4027	F	3'-phosphoadenosine 5'-phosphosulfate sulfotransferase	2	2	2	2	0.00862069	0.0162602
COG2897	P	3-mercaptopyruvate sulfurtransferase SseA, contains two rhodanese domains	4	4	0	0	0.0172414	0
COG0066	E	3-isopropylmalate dehydratase small subunit	6	6	2	2	0.0258621	0.0162602
COG0654	HC	2-polyprenyl-6-methoxyphenol hydroxylase and related FAD-dependent oxidoreductases	1	1	0	0	0.00431034	0
COG0800	G	2-keto-3-deoxy-6-phosphogluconate aldolase	0	0	0	0	0	0
