# Supplementary material for: The Relationship between Environmental Dioxygen and Iron-Sulfur Proteins Explored at the Genome Level
Source: PLoS One. 2017 Jan 30;12(1):e0171279. doi: 10.1371/journal.pone.0171279 (PMC5279795; doi:10.1371/journal.pone.0171279)
Supplement: S4 Table — (XLSX) [file pone.0171279.s008.xlsx]

## Sheet: Human
Gene name	Uniprot code(s)	Associated COG	Family classification	Subcellular location	Cofactor type	Fanctional Process
BOLA1/BOLA2/BOLA3	Q9H3K6, H3BV85	COG0271	Aerobic specific family	cytoplasm, mitochondrion	Fe2S2 shared with GLRX	unknown
ETFDH	Q16134	COG0644	Aerobic specific family	mitochondrion	Fe4S4	respiratory chain
GLRX3/GLRX5	O76003	COG0278	Aerobic specific family	cytoplasm, mitochondrion	Fe2S2 shared with partner	other processes
ISCA1/ISCA2	Q9BUE6, Q5TBE9	COG0316	Aerobic specific family	mitochondrion	Fe2S2/Fe4S4	ISC machinery
MUTYH	Q9UIF7	COG1194	Aerobic specific family	nucleus	Fe4S4	DNA maintenance
UQCRFS1/UQCRFS1P1	P47985, P0C7P4	COG0723	Aerobic specific family	mitochondrion	Fe2S2	respiratory chain
ABAT	P80404, H3BNQ7, H3BRN4	COG0160	Anaerobic specific family	mitochondrion	Fe2S2 per homodimer	other processes
ABCE1	P61221, D6R9I9, D6RGF4	COG1245	Anaerobic specific family	cytoplasm, mitochondrion	2 × Fe4S4	ribosome function and tRNA modification
DPH1/DPH2	Q9BZG8, I3L1H5	COG1736	Anaerobic specific family	cytoplasm, nucleus	Fe4S4	amino acid and nucleotide metabolism
ELP3	Q9H9T3, B4DKA4	COG1243	Anaerobic specific family	cytoplasm (Iso 2), nucleus (Iso 1 and 2)	Fe4S4	ribosome function and tRNA modification
NARFL/NARF	Q9H6Q4, H3BSH2	COG4624	Anaerobic specific family	cytoplasm, nucleus	2 × Fe4S4	CIA machinery
PRIM2	P49643	COG2219	Anaerobic specific family	nucleoplasm	Fe4S4	DNA maintenance
TYW1, TYW1B	Q6NUM6, Q9NV66, A0A087WUV9, A0A087WWV6, A0A087WZB2, A0A087X1V1	COG0731	Anaerobic specific family	cytoplasm	Fe4S4	ribosome function and tRNA modification
XPD/DDX11/DDX12P/RTEL1/FANCJ	P18074, A8MX75, K7EIT8	COG1199	Anaerobic specific family	cytoplasm, nucleus, mitochondrion	Fe4S4	DNA maintenance
ACO1/ACO2/IREB2	P21399	COG1048	Shared core family	cytoplasm, mitochondrion	Fe4S4	other processes
CDK5RAP1/CDKAL1	Q96SZ6	COG0621	Shared core family	cytoplasm	2 × Fe4S4	ribosome function and tRNA modification
DPYD	Q12882	COG0493	Shared core family	cytoplasm	4 × Fe4S4	amino acid and nucleotide metabolism
FDX1/FDX2	Q6P4F2	COG0633	Shared core family	mitochondrion	Fe2S2	ISC machinery/other processes
ISCU	Q9H1K1, B3KQ30, B4DNC9, F5H5N2	COG0822	Shared core family	mitochondrion (iso 1), cytoplasm (iso 2), nucleus (iso 2)	Fe2S2	ISC machinery
LIAS	O43766	COG0320	Shared core family	mitochondrion	2 × Fe4S4	other processes
MOCS1	Q9NZB8	COG2896	Shared core family	cytoplasm, nucleus	2 × Fe4S4	other processes
NDUFS1	P28331, B4DJ81, C9JPQ5	COG1034	Shared core family	mitochondrion	2 × Fe4S4, Fe2S2	respiratory chain
NDUFS7	O75251	COG0377	Shared core family	mitochondrion	Fe4S4	respiratory chain
NDUFS8	O00217, E9PKH6, E9PPW7, Q08E91	COG1143	Shared core family	mitochondrion	2 × Fe4S4	respiratory chain
NDUFV1	P49821, B4DE93, G3V0I5	COG1894	Shared core family	mitochondrion	Fe4S4	respiratory chain
NDUFV2	P19404, E7EPT4	COG1905	Shared core family	mitochondrion	Fe2S2	respiratory chain
NFS1	Q9Y697	COG1104	Shared core family	cytoplasm, nucleus	Fe2S2	ISC machinery
NFU1	Q9UMS0, C9J8Q1, F8W9P7, H7C537	COG0694	Shared core family	mitochondrion, nucleus, cytoplasm	Fe4S4	ISC machinery
NTHL1	P78549	COG0177	Shared core family	mitochondrion, nucleus	Fe4S4	DNA maintenance
NUBP1, NUBP2, NUBPL	P53384, I3L3A0, I3L518, I3L531	COG0489	Shared core family	cytoplasm, nucleus, mitochondrion	Fe4S4, Fe4S4 shared with NUBP2	CIA machinery/ISC machinery
RSAD1	Q9HA92	COG0635	Shared core family	mitochondrion	Fe4S4	other processes
SDHB	P21912, A0A087WWT1, A0A087WXX8	COG0479	Shared core family	mitochondrion	Fe2S2, Fe3S4, Fe4S4	respiratory chain
ABCB7, ATM1	O75027	COG5265	Eukaryotic/Human family	mitochondrion	Fe2S2	CIA machinery
AIFM3	Q96NN9, C9JPU8, C9K029	COG0446	Eukaryotic/Human family	mitochondrion	Fe2S2 (predicted)	unknown
AOX1/XDH	Q06278, C9J244	COG4631	Eukaryotic/Human family	cytoplasm	2 × Fe2S2	amino acid and nucleotide metabolism
CIAPIN1	Q6FI81, H3BTZ8, H3BV90	COG5636	Eukaryotic/Human family	nucleus, cytoplasm	2 × Fe2S2	CIA machinery
DNA2	P51530, F8VR31	COG1112	Eukaryotic/Human family	nucleus, mitochondrion	Fe4S4	DNA maintenance
FECH, HEMH	P22830	COG0276	Eukaryotic/Human family	mitochondrion	Fe2S2	other processes
GLRX2	Q9NS18	COG0695	Eukaryotic/Human family	mitochondrion (Iso 1), nucleus (Iso 2)	Fe2S2 per homodimer	other processes
NDUFS2	O75306	COG0649	Eukaryotic/Human family	mitochondrion	Fe4S4	respiratory chain
POLA1/POLD1/POLE/REV3L	P09884, A0A087WU64, A6NMQ1	COG0417	Eukaryotic/Human family	nucleus, cytoplasm	Fe4S4	DNA maintenance
PPAT, GPAT	Q06203	COG0034	Eukaryotic/Human family	cytoplasm	Fe4S4	amino acid and nucleotide metabolism
CISD1, CISD2, CISD3	Q9NZ45	None	Eukaryotic/Human family	mitochondrion, cytoplasm	Fe2S2	CIA machinery
CMAHP	Q9Y471	None	Eukaryotic/Human family	cytoplasm	Fe2S2	other processes
GRXCR1	A8MXD5	None	Eukaryotic/Human family	unknown	Fe2S2 (predicted)	unknown
RFESD	Q8TAC1, D6RBY0	None	Eukaryotic/Human family	unknown	Fe2S2 (predicted)	unknown
RSAD2	Q8WXG1, C9J674	None	Eukaryotic/Human family	mitochondrion	Fe4S4	other processes
